# Supplementary material for: Elucidation of Geniposide and Crocin Accumulation and Their Biosysnthsis-Related Key Enzymes during Gardenia jasminoides Fruit Growth
Source: Plants (Basel). 2023 Jun 3;12(11):2209. doi: 10.3390/plants12112209 (PMC10255275; doi:10.3390/plants12112209)
Supplement: Supplementary file 1 [file plants-12-02209-s001.zip]

Archive with 2 entries (2 files):
- Figure S1-S3 Table S1-S3.pdf
- Table S4 The assembled genes .xlsx
