# Supplementary material for: Elucidation of Geniposide and Crocin Accumulation and Their Biosysnthsis-Related Key Enzymes during Gardenia jasminoides Fruit Growth
Source: Plants (Basel). 2023 Jun 3;12(11):2209. doi: 10.3390/plants12112209 (PMC10255275; doi:10.3390/plants12112209)
Supplement: Supplementary file 1 [file plants-12-02209-s001.zip › Table S4 The assembled genes .xlsx]

## Sheet: unigene
>TRINITY_DN50647_c0_g1_i1
GGAATTCCAATTGAGACTAGCCTCTGTGTACTTTGTCGTACATTGGATGAGAGTATAGAACATTTGTTCTTTGATTTTATGGTTTTACATGTGATTTGGCAAAAAGTTCAGCAGATGTGCTTAACTTTTAAAGGGAAGTATAGCTTGGATGAGGAAATTCAGTGGCTAGCTGCTCACCACTGGCTTGGAAACTCAGTTTGTTAATAAGTTCAGGAGGTTTGGGTTTGCTGTGCCATGGTCTATCGGGTATGGAAAGTGAGAAATGCAATAATCTTCAAGGCTGCCTCAGCTTCTGCAATTAGGATTATGAAG
>TRINITY_DN180364_c0_g1_i1
AAGACACTCAACTGCCGGGAAACCAATTTGCTCACCGTCTCTTACTTCCATTGAGCGATCGAAGACCAAACCAACGGACCACGACCACTGATACTGAGGCTCTCCAGAACACGAAACAACAATGGCATCCCAATTACTACCACTTGAGTTGATCGACAAATGTGTTGGCAGCAAAATATGGGTAGTCATGAAAGGTGACAAAGAGTTCACGGGGACGCTCAATGGATTCGATGATTATGTCAACATGGTGCTGGAAGATGTTACGGAATTCGACTACAGTGGGAGTCAGACAAAGATGCCGAAGATATTACTGAATGGCAATAACATATGCATGCTTATTCCTGGTGGTGAAGGACCTCTTGGTGCCTCGTGAGACTTCTTAGGGAGTGATAAATACCA…
>TRINITY_DN36080_c0_g1_i1
GTCGATGCTGTTCTCATGGGCATGCGATATTTTGAAGCTGTAAAGCACTTTAAGGGCAAAAACTTTTAGAGATTTAGGTGAGTTGATTACCAGCATGAGTCGATTAGAGAGGATACAGGAAAGAGAAGCAAAGCTGAAGCAAGGCCAATCGAAGGGTTTGACATTCAAAGGAATAAAGCCCAGTGTGTCATTCGTCCACAAGGAGTATGCCGATTTCACTCAATTTTTAGAAGTGGATACAATTGAAATCATAGGAGATAAAACATTTACGTGTAAGACATTAATCCATCTGAAGGCCCAATAGCCGATTGTGCAAAATTCATCAGCAACCTTTAAGAAGAAACCAGCTGAAG
>TRINITY_DN208193_c0_g1_i1
CTAGCATAGTCCATTAACGGTCAAAACAACTACACTCACTTCTTCGCTTTCAGAGGTTTCTTCTTCTCAGCACCGTCTCCCAAAGCCTCAGCTCGTTTGGTGGCCTCCTTGTCCAACTTCTCCTTGTTCGCCTTCTCACGTTCCTCACGTTCCTCCTTCTCGGCCTGTTTTCTGGCAGCCGCAGCCTCTCTCTGCTCCCGAATGAGCTTCAATCTTGCCAAATCAGCCTTTGCCTCATCTGTCTTTCCTTCAGCGTGTAATTTCTGGTATCTTTCCTTCGCAGCTTGCGCAGCAATTGCCTCCCGCTCACGTCGACTCAAG
>TRINITY_DN94421_c0_g1_i1
CCGTTGTTTGCTGCGGTCAACTGGCGATGCGATCTGAATCCCAAGAACCAGCCCCAGATGGCTCCCAGATTTCCGCGAGACATTGCAGTGTTCGCATTCAGGTAATCAGGTCGCCACCATCAGGGGCATTCCACCCACACCTGATAGCCGTGCGGCGAAGCTTGTGACGACTGCTTGACTAAGAAGCACAGGAAGACGTCCGCGCCGTGCCATGGCGGG
>TRINITY_DN99725_c0_g1_i1
TAAACGCCGTAAATACCATACCTGGACCGCAGGCATATTTTCAAAGAAATCGAAACACAGGCCATCCAAGGCCAAGTCTAAGAGATCAGCCACCCCTCCACTTGCACTGAGAAGAGATAGTGACCAGTTGAATGAGATCTTCGATGCCGATGACACAGTTGTGTTACGCGAAGGATCACCCGTAGGTGCTCGTAAACAGCCAAAGGTTCCGCAAGACCTGCCAATACCATCGGCTGCCGATAACAGTGCTGACAATATCG
>TRINITY_DN251301_c0_g1_i1
GGCATGAGGGAGGCTGATTATGAAATCAATGCTCCGCCATACTCTTTTGACGTAATTGTTTGCGTGGATAAAGTATTTGCCGTATAACTACCTAGATTTTGGTGGTTTTACAAATTTGTCAACATTAAACACGCTGCAGATCTTGTCATATGCTTGGTGCAGCTATTCTCAGGGTTTCAGTTTCAATTGTCAGAAATGCTCAGAATCATCAAGGTTTTGGAAATTTATTTTTCTTAGCACATTCAATTCGAAGGGGATAACAGAATGAGAATAGCCTAATGCTAAAAAAAGAATAATTTGTGCTTATTCTTGCCTTTAAGTTCAAGTGCAAATATTA
>TRINITY_DN116510_c0_g1_i1
CAGGACCTGTTCTACGAAAACCGATATTCTCACACCCGGATGCACAACCCCAACTTTGTCAAACTCTCCGAATCCATGGGCGCCAAAGCATTACGAGTGACAAACCTTGACGAATTGCCAGCAAAGATGAAGGAGTTCTTGGAATACGATAATGATAGACCGATCGTCATGGAGTGTATTGTCTCGAGCGAGCACGTGTACCCTATGGTCCCTGCTGGAAAGGCTTTACATG
>TRINITY_DN40808_c0_g1_i1
GCCGAGTTGATGTAGTCATCACCGTTGACGAATGGCTGTCCAGGAACAGATCCGATAGTCCTGCAGGCTTGTTGAAGGCCAGAGATATCATCGTAGCCAGGACCGGATGGGAGGAAGTCGTTGCACTCAAAGTTTCTGTTGTGGAATTCGTTCACCATGAGGGCCTCAAAACCGTAGCTGACAGGGTTGATGTAACGGATCCACTTGGACCAACCCAACATGTAGCTAGGAGGAATGGCAAAACCAGTGTACATGACAAGACCCAAGATGAGGATGGCG
>TRINITY_DN183392_c0_g1_i1
TGTTACGCTCTCCCTATTTGCCCTGTGAGCATGGCTTCCTGATGCAGCCGGCAAAGCTGAGTAGAAAAGTGTTGTCTCTGTCAGACTGTAGCAATCCTCCAAAGCATATCCCTTTGATTTGATGAAATCTGCAATACACCCTCGTGTCACATCCGGCAATTGTTCAGCTATCTCTGCTGGACCCTGAGAGGAACGATCTGTTGTTGTGGACGCCCCAAAGCCTTTCCGCTTCTTGAAGAGCTGTATCCAGCCAGATGTTGATGTAAAATCTGTCGG
>TRINITY_DN241734_c0_g1_i1
AGGAGATGTTTGATGTTTTGGGAGATGGTATTTTCAATGCAGACATGGATTTGTGGAAAAGCCAAAGAAAAACTACTAGGTTTTTGATTAATCATCATAGGTTTCATCAGTTTTTGGTGAAAACTAGTCGTGACAAGGTTGAAAAAGGGCTTGTTCCAGTTCTTGATCATCTATGCAAAACAGGCCAAGTGTTGGACCTGCAAGATTTGTTCCAGAGATTGACATTTGATACAACATGCAAATTAATCACAGGTTATGATCCTG
>TRINITY_DN80385_c1_g1_i3
GGGGAATGCGGTTCATATTACGACGAATTCGTGTGTTACTGTGATGATCATATCCATCCAGAAACCTGTGATAATGGTAACAACGGTAGAGCTCACTAGGTTAAAGAAAAATTATTTCACATTCCACACAAGTATGATTACTGATACATGTGCTCTGCACAGCCAAAATACAAGTATTATTGGTTGAGTTCGTTCCATTTCAATACTAGGATCTATTTAGTGTGTTGCTTAAAGAACAATCATTTTCTTGCTGTACCAAAAGTTTATGGAACTAATTGTGCCCCTCGTCCCTTATGCGTTGGTGCTATTCAGTATGATTTACCGTGTTACCAACAATTGAATCTTTCCAAATGGTACTTGCATATTGTTCCATGTGATTGAATACTGCAGGTGGAAGGT…
>TRINITY_DN85901_c0_g1_i1
ATTGTCTCAACATAAAATACTGCAGCTATGCAACAAACTGCAATGGGAACAGGTTTAGTGAAAGATGATTTTCCTTGGTGCGTATCTCGCAAATACAGGTTTCCACCTCCAAGTTAACTGGGAAATTTCAAATCTTATCTTTCAGCTACACTACTGTTAAATTCTCCAACCCAGGGAGAAGAATGAATAAAATTCCTTCATCCTAAACTGACTGTAAAAGTTTATGGTTATACCTTAGTAAGCCCTTGAATGTCA
>TRINITY_DN200861_c0_g1_i1
GCCAAGTCGAGCGACCTGAATATCACCAACGATGAGACTCGGGCGATCGTCGCTGGCTTTGCGGCATCCGACAAGAGCTCATTCCAGACCAACGGCTTGCGAGTGGGCGGCGTCAAGTACATGGTGACGCAAGCAGAAGACGACCATGTCTTTGGCCGCAAGGGCGGCTCCGGCGTCGTGATCTACCAGAGCAAGCAAGCGCTGCTTGTCGG
>TRINITY_DN82373_c1_g2_i1
AAAAGTATCCGTTGAGCCCAACGGATACTATGACCGTTGCAAGATCAGATGAAAAGAAACAATAAACATGCAAAAGGATGCAAGGTGTCATCAGTGGGGCCCATCGATTTTGCATTCCACGGTTCAATGGGTATTACGCGTGTAATGGGCATTACATTGGAGCCGTGTAATGCTAGGGTCGAATAGAGGGCATTATACCCCCATTCAACC
>TRINITY_DN2119_c0_g2_i1
GTTAACCCAGTCAGTCCTTACCTTCGTTACTCTCGCGGGCGAGCGTTACGATCTGTCGCTCTTTATCATTATTCATATTTGCAGAGCACCACTCCTTTGCTCTGATTTGAATCGCCGACTTGCCGCTCATTCGACTCAAAAAGGTGATTGCAAAATCTGGATTCAGGATGACTACAAAGACCGAAAAGACTATGGACGTAGAGATTGTGGATGATGTTGTACCCGAAAATGTCCCTCTTACGACAGACTCTATGGTTACGGTACGACTGTCAGACGCT
>TRINITY_DN246213_c0_g1_i1
GCGGCCGTTGCTCGAGGTGATGACGGGGTTGCCGTGGTAGTCGTCGACGTAGGCCTTTGTGGTTCCGAGCTTGGAGATGGTCCAGGCAATGACGACGTCGTTGAGGGCACCGTCAAGACCCTCGGCGGCGGCGAGGGCAGTGGCGCCGGAGGGCTTGGTGGCGTAGGCCGAGTCCGGGGCGCCGTCGAGGATCCACTCGCTGAAGCCGGTCGAGGCACCCGTGCCGTCGTCGCTGTCAATGGTGATGGCGCCGTCG
>TRINITY_DN44874_c0_g1_i1
TGATAATTACTGCAAATTAGCCAACTCCCACAGTAATCTTGACCAGAATTAGCAAGAAAGGATTAAATTTTGCTAAGCCAATCTACATATTTAGTTACTTTCCAAACAGGCGCAAGGCTGTGTTAGCATTATGAGACAAATCAGTAGTCTAGGATGAATTTAACAAGATTTAAGGCCTTAATACAGCAGGGAATAAATTGCCATGTGTATTGGAAAAGAAATAAGATACCTAGTAATTTTTAATGGACGTAGCAATTAAAAACAACATCTTTTATAGATACGATATGACAGATATGCCACAATTCTTAACAGAAACTGGAAACAGGCGGCAACTTAGTGTATCATTGGCAAGGCTACTAATAGACCACTTGAACCATTAAAGTATATTAAGCAACTACT…
>TRINITY_DN72119_c0_g1_i1
TTCAGTTCCTCTTTCATCTGCCGTCATCTCTCTGTCTCCAAAATGCCTAAGCAAATTCACGAGATTAAGGATTTCCTTCTTACCGCAAGAAGGAAAGACGCCAGGTCGGTGAAAATCAAGAGGAGCAAAGATGTTGTGAAGTTTAAGGTCAGGTGCTCAAAGTACCTTTACACCTTATGTGTCCATGATGCCGAGAAGGCCAACAAGTTGAAGCAATCTCTTCCCCCAGGTTTGAGCGTACAAGACCTTTAAACGGTGATTCTTTTTCGTGTTGGTTTTAAGTTTTGCTTTACTAAAAGGATATTTTGTTGGAATTTAACTTCTGCATTTTAATGTTATTGATGTTCCATTTTAGTTAAGCTTTGTATGAACTTGTTGCAGTTTTGGTTAAAAAAAAA
>TRINITY_DN25889_c0_g1_i1
GTACGTACTATATATCCTAATGTACATCGTCGATTCTCAAAATCTCATGCCCAAGAGCCTCGCAGTAAGTCGGTGCAGGTTGCTCGAAGTTTGACCATCCGTCACTTAATGACGACGAGTAGTGTACCGATGATGAGGTCTGTCCAGTGGATGAGTTGTGCACTGAGGATGAATAATGTAACGTCGACGAGTAGCGCAATGTCGCTGAGTAGCGGTCAGAAAGCGACCAGCCATAACTGCTCAACTCGGAACCCTGGCCTACACCTTCGCTCGTAGAGTCTCCAATCACGATCTTGGTTTCCGCCAGATGTTCATCTATAGTCTTGGCCTCCGCACGACTTCGCCGCGCACGCCGGAACAGTACGAAGCCATATGTCGCTTGGCCTCCACTGGTCAATA…
>TRINITY_DN226431_c0_g1_i1
GAGCTTTGGACCACCGGGTTGAGCGTATGCCATTGACGGATCGCCCTTCGCGTTGTGCACTGTCGGTCGGCCGGTATCAAGCACCCAGAGCGTCTCCGGTCGCGACGATGTCTTCGACGTGATGTACACCGCCTGTACTGAATTGAGGCCTGTCGAATTGCCAGATCCAAATGGAATGCCATTCCAGGTGGTATTGAGCTG
>TRINITY_DN65228_c0_g2_i1
TTTTTACATCAAAGAGACTCAAGCAAATGTGTTTGGCCACTCGATGCTTAAGTACCTGCCAGGGGATCAGGCTGAACAACATCATATTCTGAAGAGTCACCAAATAATGTGATTGCGCGAAAGGGGTCTCAGCAGACATATGGCAAAAGGGATCCCTGACCATGCTGCCGCTCCTGGCCTTTCTACATGCCCTGTGCAGTTCAAAAGATTGCCAAATCCACTTCTACCTTGTCCACAGCTGCCTTTATGGGCTCAATAGATCAACAATGAGCTCCAAGCTCGCGTCATATGCCAAGGCAGCAGCCAATCTTGCTGCTCATGAGGCCTGTTCAGGATGCCATCTCTCATCACTGCTTCCGTGCCTCTGGTGAGGTTGGATTTGGCCCTGCCATCACTGTG…
>TRINITY_DN178690_c0_g1_i1
GAGGGTTGCGCACGGGCGGGCTCGGACGAGGTCGCCGAAGGCGATGAACCGGCTGAAGCATGACCACCATCTCCAAGAATGATAGACTCGTAGCTGCCAGACATGTCGCCGTACGTGTACGATGACGCGGGATTGTTGTTGGTAATCGAAACAGACTTGACATACATGTTGAACGGACCTTGACTGAAGTCTGTGTTGTATTGAGCGACACTTTGTCCGGAACCAAGAGGACAGTTCTGGCAGCCGGCCCATAGCACAGTACCGTCTGGCTGACTAGCTGCACCAGCAGCCCAGCTACCGAGCCTGAGTTGCATCGGCGTTTGAGGGAACCGTGAACCGCCCATAGTCAAAG
>TRINITY_DN209155_c0_g1_i1
CGTCTTTATCTCGGGGCTCATTTGCTTTTCCAACGCCCTTATTTCCGGCCAACCAATAAAAAATCATAAGCACGTTTCATAATCACGCAGAGTGATGAGAATTCTATCGGTTGATTTTGTAGGTCATCGCCATTTGTTGACCCGTTTTCCCCTTGCAGCTACCAGATAACTGGGAGAATACATCCCTTAGCCATTATAGCTGGTCCTACGGGACGTGACATGGTGGTTGTGGGCTTGATCTCTTAAAGGGTGGTTTTGTTCCAATGGTGGAAATAGATGGCGG
>TRINITY_DN130531_c0_g1_i1
GAAGCACTATGATCAACTCGTACAGACCAGGAGTACGATGCACAAGTTGACATGCTTGATGACATGGACGGCGACGATGTCGATGCAGACAGTTTCATCCCCAACTTCAGACTGCCACCTCAAACAGGTGCAGCTTCAGGAATGGGCATGCAAGCATCTCCACCAACAACTGCGACATCTGCAAGCGACGCAGGACAGCAACTACCATCTGTTCCATTCGATTACGATCCTATGCTCGATGCTGATCCATTTGGTCTCAGCGCTTCGATGCATTTTCCTAATCCATACATTGGCATGCCTGGGCAGCGAAGGTAATTTGATCACATTTCAACGTTTTCAGCAGTTTATTTTTGAGTTCTCGAGTATCATGAAAGATTTCTGGGTGCTTAGCGAAGGCGT…
>TRINITY_DN82857_c0_g1_i1
GGCATTAAAACCTACAACCAAAGGTTTAGATCCTTTGAGGGTTTTCTTGGGTTAATTTTGATCATTGGATGCGTTTTATTTGTGTCTTAAGGCTCAAGGGTGAATTGGGCATCAACTAAATCGATTACTTGATGCCAAAGACACAAAAATACAGCTGGAAATGAGGAAGGAAAGGCTAGAAAAAACGCGCGCGTAATTTTTTTTTTCACTTCTGATCAGGTTACGCGGACTGGTTACGCGGACAGATCCGCATTTTTGACTTTCTTTTTTTTTTTTTTTAAGAAAA
>TRINITY_DN85030_c0_g1_i4
TTGGGGGATTTTAGTTAGAGCCCTGCTTGTTGGAGGCTGGATTTGTGCTATGAGTGTGAAGTGTGAGCAAGAAATGACTTAACAATATCACGAACACTTGGTTTTTGCCCATATTTGCCAAGGACTGAGTCACCATATATCTGGTACTGCTCAAGGACCTAGAACCAAAACATTTGAACAACTTAGAAAAACAGATAATGGTCAAATACGTTGTGCATAAACCAATGGTAGAACCTGACGCCTGGTTAGATCACTTCGAGGTGCACCATATACTAAACTGTCTACATGTCCCAATGTTTGCCATGGGCTGCAAAAATATAAACTTGATTTTTAGTCAGAGAGAGAGAGAGAGAGAGATTTAAACTTGGTTTTTAGCCAACCAGGCAAGAGACAGAGAAT…
>TRINITY_DN161158_c0_g1_i1
GTTCGGTTTTGCTTTGATTGCGCTTATGATATAAAAAGGAAAAAGCAATGAAAATACACAACAGCTTGCAAAGAAAGACGAAGGATATGAAGTCATTATAGCGAGAGGACAGCCGAAACCAAGAAAATAAGGCCAATTCATTTCAATTATATCGAGTCTTTTATTCATAGCCCATCCCTGGTTGTACCACTTATATTCGAAAGCATAGAGAGCATAAATTACAGTCAAATGAAAATAGTTAATAAACTTT
>TRINITY_DN90845_c0_g1_i1
CGACAAGGCCACCGTGGAAATCCCCTCGCCGGTCAGCGGCAAGGTGCTGGCCTTGGGTGGCCAGCCCGGTGAAGTGATGGCGGTCGGCAGCGAGCTGATCCGCATCGAGGTCGAAGGCAGCGGCAACCATGTGGATGTGCCGCAGGCCAAGCCGGTGGAGGCGCAGGCTGCCCCGGTGGTCGCCAAGGAACAACCGCGCGCCGAAGCGCAACCGCTGGCCAGCCAGCCAGCCCCGGCCACCTACAGCGCCGCGCCGATCGTGCCGCGCCAGGCCGACGAAAAACCGCTGGCCTCCCCCGCCGTGCGCAAGCGCGCGCTGGATGCCGGCATCGAACTACGCTACGTGCATGGCAGCGGCCCGGCCGGGCGCATCCTGCACGAAGACCTCGACGCCTTCAT…
>TRINITY_DN3940_c0_g2_i1
GTTTTGGGGGGGTGGTTGTGGGGAGCTATTTTGGTGTTGTCTTTGCAACTGGTATTAATCTGTCGTTATTTTTTCAAAACCAATTTATTTTACAGTTTGGCACTTCCTTTTTTTTTTTTTTTTTTTGGTTGGGGGGGATGCCAACGGTTAAATGCGCGCTCAAGTTTTAAGTTTCCATTTTGATTTCTTTTTCCTCTGAGTACATCTGTTATTTTAACTGGTACTTGCTCCATGGGCATTCTTTGCCTTGGCCTTTCCTGCAATTTAAGTGCTTTCTTTTCATCTTGCAAAGGTTTCTGTCTTGCTTTTTTTCTCTCTGGATATCATTTACTTGATGGTATAAGCTTGATAAAACCTTTCCACTTATTAATCATGACATCTGGATTCATTGTTCTTGTT…
>TRINITY_DN83115_c3_g3_i6
AGAGTTTCCATCTTCTCTTCCCAGACATAAAGATCTCCAAGCCTCATATAGAGAATCAGGATCAACCAACTTAGGCTCACTGGAATTAGCAAGAAATTGCTGATAAAGCTGAGATGCTAAAAGGCCTTCATCCATGGAGCTGCAAGTTGCTCCATCACATAATTCCACTGGTGGAAAAAAACCCAACGATATGGATGGGAAACGTTTACAAGCCAAGGAGAGATCAAAATCATCTTTTCCACCATTACACTTCTCAGAGTTCATTGTCTATCAAGTCATCAATGCCATCATAACCAAGGACAGATACCTAAAGGTAAATCAGATTGACATAGTAAAATAAATCCCCTTTAGATGGCAAAAATCACATGCCACTTATTTTAAAATGGAAAGGGAAATTGT…
>TRINITY_DN8488_c0_g1_i1
ATTTTTATCATTGAATGCTACTGGACCACCGTCATTGGAATTATCTTGGCACCAGGCATTCCCTAAACTTGGCAAAATAATTAATTTTCTGATTTCACCATACTGGGGAATCAAACTGTTTGTACTGCTTCACATTAATTTTGCTGGCATCTTCCTTAAAAGTTGATACAGGGTTTACTTTGTACTTTTGAAAGCAGCTCAAACTTATGAGACAATAATTATTAGAAATTTTTTTAATGGGTTTCGTTAATAAATTTGCCAATTTACTTGGTGGTCCTTTTTTTTATCGTCATTTCCAGGTTTGATGCGTTGACAAAGGATGACTTCTTGGTTTTCTTGCTAGGCTCGGCATTAGGGCTTTCTGCCTATGCAAAGCTGA
>TRINITY_DN80474_c1_g1_i1
GATTTCATTACAGCCAAAAGCAGAGACTCTCGGATTCCACTTAATACAGTTCCAAAATTCAACTCTCTCTCTCTCTCTGTCCCTTTTTTTTTTTTTTTTTAATAAAGGTAGGCTATGATAGGACGAGTGTTATCATATCTTCTAAATTTCATCATCGCGTAGCTTTTATTACCAAGAAATTGGAGAGCAGATGCTGGCAAGTTCATGATGACATGATCAACATGCTCCCAGGGCTTTCTTTTAAATGACTCGGAGCCTT
>TRINITY_DN96083_c0_g1_i1
TTGGATTGTAATTTTTTAATTATACATTATTTAGTTATTTTTCTACCTCGTATACATCAAATTGTTACGTTATATTTTTTTACAACAATGTCAAAAAAGAGTAATCATACACGGACCAATGACGGAGATGCTTTACCTAAACTTTTCCTTTTAGGTAAAATGATTACCTAATGATGCAATGATATGAACAAAAGCTAGAGAAATGCAATTCATCAGCTACCCTTTTGAATTTGTGCTCCCAAATTTGCCACGGCTTTAGAAAGGCAAAGTCAAGTACAATTATTAGGTACCAATAATG
>TRINITY_DN216860_c0_g1_i1
CGCGGCCAACCACCTTCAGCATTTCACGTACCTACTAGCTTGACACGCCGACGTCGGGTAACGCGCAAAAGTCTGCGCAGTCACTCGTTCGAATAACCCGCTGCTCGATCGAACATGCCTCCTTGCTCATCTTGACGCCTCTGCGTGATTCCGTTCCTCGAACTACCTCATGGACCGCGCAAACGGGGGCGGCCCCGGCGCAGCCGCGGCTGCTAGTAGGGCAGAGCGCTTTGAGGATGAGAAGCGCCGTATAATCGAGAGCTG
>TRINITY_DN84992_c0_g2_i1
CCACTGTTATAGTAGACTCTCTAAGTTCAGAGTTATCATATTCCAAAGCTTTGTTAAGAGCATCATTGTCTGTAAAGTCAATATAAGCAAACCTGTACCAGGAAAAGCTAGTCAAAGGCATATGAAAATAAAAAAAGGGAGAGAGGGAGAGGGAGAGGGAGATTGCAAGGAGATGAGATGGGGGAGGCGGAGGAGCGTTTGCTTTGGAGGAAAAGCAGAGAGGGAGAGAGGGAGGGGGGGTTGGAGCTGGAGAGGGATGTGGATATATACTACTACTAGTACTAAGACCAGCCTTACAATTAGTAGTACTACTACTGGG
>TRINITY_DN86949_c0_g1_i1
GGAGCCGGAATACGTTCCTGTATCGGATGATTTGCTACCCGAACAGCCCGCCAAAAGCAGTCCAACCGATAACAACATCACGATACCCAGAGATTTTTTATTCAGGCGTCCCGCACTCAAAATCTTTCCTCGCTTAAAAAACAAGACGCCTTATCATAGCAGCCAGCCTCTTGATACCCAATCTCTTGCTTCTGGAAAAACGTG
>TRINITY_DN130995_c0_g1_i1
TCAAGCCTGCCATGCAGGCCATCAACCGCGCTCTGATGACCACGATTGCTGCTTGCGGTGATGTCAACAGAAACGTCATGTGCAGTTCGCTGCCAACGCAATCTGCCTACCACAGACAAGTGTTTGCCTGCTCCCAGAAGATCAGCGATCACTTGCTGCCAGCTACTACGGCCTACCACGAGATCTGGCTGACGGATGACAACGAGAAGAAGATGGTTGCCGGTGACGCCGTTCAGGACTTTGAGCCTCTGTACGGTCCTACGTATCTGCCTAGAAAGTTCAAGATCACCATTGCCATTCCTCCCCACAACGACACTGATGTCTACGCTCACGATGTCGGTCTGATCGCCATCAAGGGTGAGGACGGCAACCTGGCTGGTTTCAACGTGCTCGCTGGTG…
>TRINITY_DN54909_c0_g1_i1
GTGATGATAACTACCACACTCCAAGTGTAACCACAGATGTCATTAACAGTATGAAGATATTAATGACAGAAGATTCAAACGAAGCTGATAGCAGTTCGTTTTTATTGGATGATAATTCCAGTATCCCATTCTCAGTTGATGACATTACCAGTAACCTGAAGGGGTTAGATTTTACAGGCGTAAAACCCGCAGAAGAACTAGTTGAAAATCCAGCCTTCCAATTTTTAAAGGAATAAGGCTGTGGTTTGATTGGCTACACGTTGAAGTTCTAAAATGGAAAGATTTGTTGAATCCTTT
>TRINITY_DN138488_c0_g1_i1
GTCGACGATGTGGGTGGGCACCTCTGGGATGTCCTCGTGAGTCTTGCTGTACTGGCTCTGCAGGCTGTGTCTCTGCGGTGTGGCGGCTGTGCTCTCGCTGCCAATGCTCATGCTTGTGGAGCTCCGATCATGGACAAGATCTGGAGTCGGTGGCACCACAGACGATCGCTTGGGGTGAAGGTAAGACCCAGTCGTGCTTCCCGAT
>TRINITY_DN69028_c1_g1_i1
CGGTGTTCTTGTCCTTGGTGATACTGCCCTGCACAACGACTGCCGACTTGCCCTTGTCCTGTACTTCGACCAGGGATGGGTAGGCGACGAGTGTGGCTTCCGTTGGGATTGGGAACGATCGGATCTCGAGGAACTGCTCGCCGTGGAGGACCATGTTGGGCGAGAAGTTGGGCACGATGTCTGACAGTGAGTATGGAGTTTCGGCGTTGAATGGTGGGATGACACCAAAGGTAGGCACTGCCTGGAAGTCATCGTGGCCTTCGAATGTAAGGGCCAGGTCGGTACGCTTGGCCCCAATGCCCAGGTTGTAAAGTATGACATCCCGCTCGTCATATGCAAACTCGGTGCCCTCTGCCTTGGCCTTCTGGGCCTCCGCGATCTTTGCATTCCAGTCGTCCT…
>TRINITY_DN266219_c0_g1_i1
GGGTGACGCTGATGGTGCAGGCGATGAGCTTGAATTCGACTCGCAGGACGAGGATGAGTGTGAGGATCTGTTTGCTGGGGTGTGGTCACCTGGACTGGCCAGTCGAAGACGGCAGCGGAAGTCTGAGCGGTACAGGCGGAAGGCTGCAAAGGTCTATGTGCCCACTTCGAGTCGGGGAAGTCAGGAGAGCTTGGGAGGTTGAACTGGGAAGAACAGATCTGGGAAAGTTTGGATGTGGAAATCTTCACTCAATGATGTTATTGCAATACTGCATGTATGGAGAGCAC
>TRINITY_DN81060_c1_g6_i1
GGGAATATTACTGTCTACTTCCTTTGCCATTTTTAGCAGCATCACTTTTTCCTTCAGAGCATTTATCTTCCACCGTATCAACCACTAGTTTTCCTGTCAGATTTGAGTGAATGAGATGGGTCAGTCTGCTTCTTCTTCATCATCATCTAGCTCTTTTGAACCTTATGGGTTAGCTGCAGCCTTAGAGGAAGTGGAGGAGCGATTGGGTAAGCTTGAGAGTCAGATTGAGAATCGCGAATTCTTCACTTTTTCGGTCCTTCTGGAGAAACCTGATGACAGAATGTGGAGCACTCTCAGTGATCAAATAACAACCTTCCAAGTGGAACTTAGGTTCCTTAAAATGTTTGTTGATATGGTTGACAAGATAAGCGAAGGGGCTTGGTATGAGTGGATATCCCC…
>TRINITY_DN239573_c0_g1_i1
GCCTCAGCCAAGCCACAGGGCGAACACGGAGCGCTCCAATGGGATGCGTTGCAGCAACAGCGACAGAGCGCCGAGCGTTGCAGCAAAGGGTCGAACTCGCAGAATCGAGGACGACCACCCGCGGGGTTATATACAAAACGGAGGGGTCACCCCATTGCGGGAGCGCGGCTCCGTGTCAGAACCGCGCTCCTGGGGGACGATGGATGATGTGCATGATGAGGGAGGAACCAAGGTTTCATGGTGATAGGAGTTATAAGGGTAAAGGGTGCATGATGG
>TRINITY_DN240908_c0_g1_i1
CGCATCGTCGCCTGGCAAGAACGCCCAACACCTCGAGTCAGCACGTGTGTTGAGCAAGTCATTAGCAGACGCAGGCTACCAGCTCGTTTATGGCGGAGGCACAATGGGACTTATGGGAGAAGTCGCAAAGACATTCGTTTCACAGGCCGGCCAGGCTTCGGTGGAAGGCATTATCCCAAGAGCACTCGTCAAGACAGAAAAGGATCCCAGTACACGTAACGATAGTCCTGCACCGGACCCAAACGAGAAACAAGCTGAACGAACCATGTCAAGAGCAGAGCTGCAGCGAG
>TRINITY_DN123975_c0_g2_i1
AAGAATTGCATCCAAATATGGGAGCCAGCTTCCGAATCAACGTGGAACGTAGAAAGTAAACCGATAGTCGGACATACAGCCAGAGTTGAAGATCTGCAGTGGAGCCCTACGGAACCGTTTGTGTTTGCGTACGGTTCTGTTGATAAAACTATCGCGATATGGGTCTATCGTATAGGGAAATCACCATCAACTTCTATTAAGGCGCATGAAACGGACGTCAATGTTATTTCTTGGAACAGGCTTGCAAGCTGTATGTTGGCATCTGGTAGCGATGACGGGGCGTTTTCTATTCGTGATCTTAGAATGCTTAAGGAAGGTGATTCTGTAGTAGCGCACTTTCAGTACCACAAACATCCGATAACATCCATTGAATGGAGTCCACATGAAGCGTCTACTTTA…
>TRINITY_DN71727_c0_g2_i1
ATCGACCCACCAACGCCCACCCCTCCAACCACTCCCATCCCCACCCCAACACCACAGCCGACTCCAAAGCCAGCTACTGGACCAACCTCCAATGCTTCCTCTATTTTCCGCCCGCTTTCGTGGAGGAATTCTGTCACCGATAACCCCTTTTCATCGTGGTGCTTTCCGCTTCTGCCACCGATTCCCTTGACTTTCCAGAAGGAGCTGCTGTTTGCCTCTTGTAAACCATTGAAGGAGAGCCTCTTTCCATCCATCCCTGATGAGGCTTAACTCAGGTGGGTGGAACTAGAACATGCGAAGAAGAGGAGGTCACTTTTGTCTTTCGGGTCACAACGCAACATTACTGGTTCAGTCCAGGTCCTTGTAAAACGGGGGAAGGGGGTAAATGGGCTCGGACGT…
>TRINITY_DN78741_c0_g1_i2
GCGACTAGCAGTCAAGATTGGAACATTAGAGCAGATGAATAGAAACAGCATTTTTCCATAGGGCTTTCCATAGAGGAAAAATGAGGAGACTAATGTCGTACAACTTGAGTTGTCATTTTATGTACAACACGAAACTCAGATAGACTTCAAGGCAAATTGCTGCACTTTCTGCATTATGAGCAACTAGGCAAGGCATTTGAAACCAAATGCCCAATGCTCATAAAAGCACCTGCCTGTATCAAGAAGTGCTCATGTATCCTAAACAGACCAAACGAAACTAGGCAGGGCATCTGAAATCTAGATGATTTGACATCAAATTCCAGCAACAAAAATCATCTGGTAAATTACACGGATTTTATCTGTTTTACAATGGAGAGCAGCATTAATCAATTTTGACCT…
>TRINITY_DN121692_c0_g1_i1
TTATAATACAAGGGAAAAGAAAATTTAAATCCATTACCCTTGCCTACTTAGTGTCAATTTATATTTTGCTCCCTGAAATTCAATATACATCCCATTCACAACCTAATACAGCAGCACATGCACAAACGACTATTGCTTCTAGGTATCTGAATTGACATACCACACACATTTTGCAACTATTGTATTCTTCCAATGCGAAAATTGACATTTCATGATAATATTTAACACCAAAAGAAATTCATGACAACAATATAAATTTGTTGGAGCAATGAGACATGATTACCTTAAAATAGTAAACATAAAGTATAAAATTTAGAACTAGATTTTAATAGTCAATCTGTAATATATCCACAAAAAAGAGGAGGTTAAAAATATTATGTTGAGATTAAACAGTTTAGG…
>TRINITY_DN193155_c0_g1_i1
TGCCGCCTTGCCCTGCATGAAAACCCAAGGATCTGTTCGTATGCAAGGAGCATTGTTTTTTATTTTTTCGGGTGATATTCCCCCATTCGTTTGATTGCTTTTTCTTTTAAAAAATGCTTCGTCTTGGTAGATCCAAGAATTCGAAGTTTTTATTGTAAATGGAGTTGAATTTAAAGTAGATCCGAGAATTCGAGTCTGGACTTTGGAGCATAGGTTCAAATTAGTCATAGTTTGCTCTTCGAAGAGTCAATATCACAAAGCAAAATTTATTGTCCCTTGTGGGGAAAAA
>TRINITY_DN102035_c0_g1_i1
CAGTCACTCGGGTAATAGGGAGCTCTCCTCTTCACATCGTCAATCATGCCCTTGAAAAGTCGAATCTTCCACCATCTTGGCTGTCGTCGAGTACTCTTTCGAGAAAGAGAGCGCGATAATTGGAGATGTGCATCGGAACCGACATGTTTGTTGGATCTGGCTGCCGCCTGTTCATCATTCCACGCTTTTCTTTCCTCTGAGTTACGTGAGGAAGATTGGGCTGTGGTGGATGGACTGACTTCGGGAGGCACTGATAGATGCGCGTTCTGT
>TRINITY_DN82017_c0_g5_i1
TCACTAATTCCTTCTCCCTTTTATTTTGCTCCCTCTCAATCAATTCCTCCTCTCTACTCCACTCCCGCTCCCTCCTCTTCTCTTCCCTTCTCAGCACCACATCCCTCAACTCCACCACCTGAGCACCCACCATCCTAAACCTTTTTCCATCAAAAACCTTCTTCCATTTCCTCCCATGGTCGAAACCCGAAACCTCAATCTCCTTTCTCTCCCCTCTTTCAGCCCCCAATTCGCCATCACTAGTCCCGACCCCTACCTCATCTTCCCCAAACTCCCCATCCTCCTCTTCTTCCTCCTCATCCATCTCTTCACTATCAATCCCAAAATTCAATCCTAGTCCACCCTCTTCCTCGAAAAACTCCGCCGCGCCTCCGGGAGATGAAGCCTCCTGCGTTGGAT…
>TRINITY_DN80052_c1_g3_i1
CCCCTCCTTTCTTCAACATAATCTCCTTCTCTCTCTCCCTCTCTATCTCCCCTTTTGCCTTCTCTCTTTTTTTTTTTTTTTTTTTTGTTCCTTTTTCCTACCACCAGCTCCGACCTGCTGCTCCTCCTCCTCGTCTCCGCACTCTCATACGCACTCAGCTCCCTCTCCACTTCCGTCCCTTCATCTTTTCCATATTTTTTAAATTTTTTATTTAAAAGTAAAAAAGCTTTTCAAAATTTTTTTTTTAAGTCTATACTTTAGTGGGACAAGCATTATTATTACCCCAAAAAATAAAAAGACGAAAAAAAAAAAAGGAAGGAGGAAAAAAAAGCTACAAGACTACCACCGTCTGCTCCGTCCCACTACTGACAAATAGTACTACTGACATGTTACAACCTG…
>TRINITY_DN213714_c0_g1_i1
GTCCCGATGGGCGTCAGCCTCCTTCATGATGATCGTCTTCTCGCTGGCAAGCTGGAACGGCGCGACATACTACATAGACGTCTTTGGAAAGAGAATGGAGAAAGAGCTCGACCAATTGCGCAAGGAAGTTGCCCGCATGTCGAAGAGTCCAGACATCGCAGGCCAAGATGGCATGTCTATGACAAGCCCCTTTGCCAGCCCAGCTGGGCCCACTGGACTGGATAGCACTTCAGCAGGGGCAACGACCGCCTTGGATCTGGGGCCAGCAGCTGACGCGACCACGCCGAATCTCG
>TRINITY_DN252035_c0_g1_i1
CAGCCAACCGTGCTCGTCCTGCAATATGTATATTTTCCGTCAAATCCCGTCGACCCTCGCGGTCTGGTCTGTCCCGCCGTGCTTTCCGCTCACCTAGCGGACTAGCTGTTCCCTCTCGTCTCTCACAACTTGCTCTTCAACATCTCATACGGCGTAATCAATCTGTCGTACGCCGCGTAACTCAAGTTATCACTCGGCCCCGCGCCATGGTGTCCCGCGCTGGTAATGTCCACCATGTCCGGCCGCAGGTCCTCGATCTTTGCTGCGCCGATCAATCTCATGTTCATCTCCATCTCGTCTTTCAGCAGCTGCATAGCCCGG
>TRINITY_DN68727_c0_g1_i1
GAGCAAACATAAAAGTCATTGCCGATAGGCCCGATACGTGCCAAGTAAATTCTTTTCTCCTCCTCCTCTCCCCCTCCTCCCCCATTCCTCTCATTGGATTACACTGGCCCAAAGAGACAAAAAATTCCCCGCTTCCCCAGATAAAGAGAAGATTCTTTGCTTATAATTAACGCTGATTACTATATAAACTCGGAATTGTCTTGCAAGGTTGTAGACTTTGTAGGGTTTATTGCATTTGGGGAGAATCGTCCCATCAATCAAAATCATGGAGGGATGGGATCCGACGACGAAATCAACGCTAACCCAGATCCCATTACTGACCACAAAGGCGGGTCCGCGCGACGGGGCGGCGTGGACGCAGCGGCTGAAGGAGGAGTACAAGGCGTTGATAGCTTATAC…
>TRINITY_DN88331_c0_g1_i1
GGTTTGCGAGCGCAGTTGGAGAATGCAGCAGATCTGAACTACTTGATTCCTCCGTTTGGACGAACGTCTTCAATGCTGTAACCGAGGGGAGCTTCGTAAAATAAGGAACTACTACTGCTGGACTTCTTTTTACCACCTTTCGACTCCATCATAATCTCATTCACGCTTTTATATATAAATGAAGATCGATAGATCAAGATCGCGAATTATGAACTCCTTGTTTCCAGAAACCCCTTTCTCCAGATATCAAACGAAACCCTCAAACCAGATAGAGATGATTCAGAAAACCGCAAGACTTTCGAGAAAAGAGAAAACCCTAAATTTGAGAGAAACGATTAAGTTGATGATTTGGTAATGATGAAGCAAT
>TRINITY_DN74353_c0_g2_i1
ATTCTCAGAAGTTTTATTGAAGGTACAGCATGAGTAGATGAGACTAACCAAGGCATCTCAAAATGCTCCACCCCATCCTATGCAACAGACTGAGTACACAGTGACGAATGGAATGGCCTTCATGCACTCTCAGATCCTCATCACTCGAATCTGGAATGTCTATGTTGTGGAAATCCATCACACTTGACCTGTGACTTCCAATGCTGTCATCTTCATGAGAAGTATAGGAACCTCTTGGACTCTCCCAAGGAGAATGCACCATTACACAGGAGTAGATCCACTTTTTCCAGAGGGCAAGTTTTGTTCCACTGGGAAATGCAGAAGGCTTGTGAGCCAATATTCTGAGGGCATAGTCCCCATTATGATCTGGGGTGACACCAAGATGTGGATATCGTTTCA…
>TRINITY_DN82195_c0_g4_i2
CTTTCACATCTACATCGTATACACGACTGTATCATCCGTATTCCTCAAGGCCCGCCTTGTCATACTGTTCCCGCCTCTCACATCTCGTGGTCGCCGATTAATTCCGACCGCCTTCTACCTCAACACCGCTTTTAGTCCGATTCAACAAAGACCGCCAAGATGGGGTTGACATTCTCGAAACTGTTCGACCGACTCTGGGGAAAGAAGGAGATGAGAATCTTGATGGTTGGTCTTGACGCTGCCGGAAAGACCACCATTCTGTACAAGTTGAAGCTTGGTGAAATTGTCACAACCATTCCCACGATTGGTTTCAACGTCGAGACCGTCGAGTACAAGAACATCCAGTTCACCGTGTGGGATGTCGGTGGTCAGGAC
>TRINITY_DN183089_c0_g1_i1
GTTCCCAAACAATTCCATCATGACAATTTGGCAACTTCTTCCTCTACATTTAATGCGTAGAGCCAGCGCATGTCGTCAAAATTCTCCACCGATTTAGGATCTTTGATTATACCTTCTCGTATCAGCCTATCTCGTTCCTCTTGTGGCAGTCTTTGCACGCTTGTAACATTCGTAGCCCAGTCGAAGACCGTGTCTATACGTTGCTGTCGCATATCCTGCCACTGTCTTAGAGCCAGCATCCTGTCTGATCTCGTTCTTAATAGGAGGACAAAGCTTTGCACGTCCTCTAGGGACTGGTTGACTCCTTGCCCAGAAGAGGGAGGTATCGCATGAGCTGAATCACCTAGAATCACGACTCGCCCCGTTTTTGAGAACCATGAATCGAGTTTCGGCATCTTC…
>TRINITY_DN268614_c0_g1_i1
ACAATCTATCCCAACACTACGAAATTCCTAACAGTCTCTGCTACTCAGACTTAGCACTGCCTCAGGGCAGACCGATACGTTGAAGCTCACTCCTCTGGCAGTCCTAGCTGAGCTCGGCCCCGCAGCCGCCCAATTGATTAGCCCAGAATCGTCCTTGGACATTCTTCGGACATACAAGGAGGTGGGCTGCGATCTCGATGAAAGGCTTTTCCAAGAGATGTTTGCAGCTTCTGCAAGGCAGATGCTCCCGGAAG
>TRINITY_DN125707_c0_g1_i1
TATTCAGACGCCAAGCAGCAAGTGAAAGATCGGGTCAAGCTGTTGCAATGGGCGATCAACGCCACCATGGGGGAGACCCAGCCTCTACAGTTTGTGCTGATCGGCCACATCTTCAGCTATTCTGAAAATCAGAGCAGCCGCAGCAATGAGATCGAGGATGGGATCAGTATATTCACACATCTTCTGTAGCATCGCTTACAAGAAGGACATACCAGTTGCATGCAGATGTTGACTGTCACCCTGTGTTTG
>TRINITY_DN76543_c0_g1_i11
TTTCAAGCACAATATGCAATTGATGTCCCTCAGTGAATTAGAATCTTATAAAACTACTTAGATATACATTCTCAAACTCTGGGCAGAACAAGAGAATGACCACCATTTGTACAAGGGTCCCTTTTGGAACGTTCTTCATTTCTCCCTTTTCTTGAAAGTGTAAGAAACAGGCATACATGACTATGTAATAAAAAAAAAAGGTAGACACGTATCACAGGACTAAATGATGCTTCATAATTGCATGAGGTGAATTTATCCCTTTAATCTTCTCCTTTGCATTCTAGAACATGTTCAAGCAAACAGACACTATACATCGCCGATCCATGGACTCCAAGGTGCCTAATTGACTATGAGCCTATTTTGCATTGTGCCCTTGTATATTGGATACGAGCTTCCAAT…
>TRINITY_DN81916_c1_g1_i1
TGGCTACTGAGCAGCTGCAAAATGCAAAGCTTACGCATGTTTCGCCAATAGGGTCCATATTGGCCGAAAGTCAAGTTCGTCTGTTCATAACTGACGTACCAAGAAGATTCATGATAAGGCCTACTAGCAAAAACTTGATCGTAAGTCTTGAGAAACTTTTCAGCTGCTTCAGGGGATGAGACAATGATTACTGGGACATAACCAAATCGCATGTACATTACAGGGCCATGCTCTTTGGCCAATTTTGCCAAATCTTGGTGAGGATTCTTGCCTAACAGATGCAGATTTCCTACGATAGGAAGCCCTTTTGGACCTGGAGGCAATCTCTTTCTCTTCTTCTTCAAAAACAAGTCTTGAAGAAGGAAACAGATTGCAGCCAAGGCTAGAGCTGTCCATAGC…
>TRINITY_DN80173_c0_g1_i1
TTTTTTTTTTTTTTTTTTTTTTTGGGTTTAATTTATTTTTTATTTTCTTATGGTTGAGTTTGGAAGCTTGTGGTCTCGATGCTGGTCATCTTCTCTGGATGACTGCCTAATATCGGTGTGGCGACTAAGGTTACCTTCATCGCACATGTAATCTCAGGGGCCCTTGTTTTACTAGAAAATTGTATTGATTCTATAGTGCTCTGCACCTTTTTTTTTTTTTTTTTTTGGCATAGAATGTGAAGGCATGTTATACTGTATACTGCAGGATCAAGTCTCCATGTTAATCTTTTGTCTGTTCTTCCTCTATACTTGCATTCATTTACGCAGGGGTCTGGTGCGCACTCACATGTACTTCACCTATATTCGAACGAGGAAAACGGATTTAGTGGCTTCACAAGC…
>TRINITY_DN252355_c0_g1_i1
GTCAATATGGCCTACAAAAAGCCTCAACAGGAAATGGTTCAGGTCGGTCCGTCCATCACGCGCTTGGAGAGGATGCAAGCACTGTCTGCTCGCCTTCCAAGTCCTTTTGCTTCGGGAATGATCAATGGCTAATGCAATGGGCTTGCAGACAGATCAGAGTACACGCTCTTCGTCGCCTTTCTGGCGCAGTCGTTCTCAAGCCCCGCGTAATCCCTCAGGCAGAAGCAGTGTCA
>TRINITY_DN162860_c0_g1_i1
GCTTACTCGAACAACAAATCTCTCCTTCTTCTGATAAGTCTCAGATATGGCAGCAACTCCAGCACTACTCTCAGTTCCCCGATTTTAATAATTATCTCGCCTTCATCCTCGCTAGGGCTCAGGATCGAAAGTTTGAGACTCAAATGAAGAGATCCAAGAGACTCTCTGAATGGAAATGGAGTGAGGTTATTAATTTAGACGATTCTGGGGACAATGACAAAGAAGAGGAATTAGAAGTTACCGCCGATTCAAGCACAAACCAGAAAACCCGATTAAAAATACATCGAG
>TRINITY_DN79991_c3_g1_i1
GTCAACGTCCACGGACTCACCTTCCTAGTTTAAGTTCTTGGTGCAACCTCAAGCTTCCAAGGGCAAGCTTCACTTCCTAACTCCAAATCAAGATTGAATGGTTGAACTTGCAAAATTTCTCCAAGCTTTTCTCTCTTTTTCTCTCTTTTTTCTTCTCTTTTCTTCCCTCTTTTCTCCTTGCTTGGCCGACTTTCTTGTCTTGCTTTTGCTAAGAGATTAAGTCTCTTAGATATTTGTTTTGTTAGTCAAAATTTGGTCCAAGTCCAAGTCAAAGTTGTCATGCCAAATCAACCTAGAAACTTAAGCTATTTTCCACCCTTGCCCAAGTAATTTTCTTTCCTATCAAACTAGTCCATAGGTGCTCAATTTAACCTAGCCTATCAAAGCTTAATCACACTT…
>TRINITY_DN73636_c0_g1_i1
AAAAGACAAAAGCTCTGCAACAAGAGCATGAGACAACATTCTTTGGGCAAATGCACACATGAAAGATACAGCTACTAAAAGCCTTTCAATCCATGCCACATCTTGATTGAGATCTACCCACATTTCGTACAACTCAACCGAAAGAATGTGAAGCTTACTTTTTGCATATTACACATGAACCTACAGTAGGCTGGCTATCAGGCAAGAATACTCGACATTCCAATCCCTCTAGATTGTGGTTTGACAATTTCTCCCATAATAAGTAAACAAATGAAGCCTAACTACTGAGGGTCCCCCGGGGGATTTTGGTTTTTTTTTGGTTGTTTTGGGGGGTTGGGGGGGGGGGGGGGAGAAGATCAATCAGAGCAAACTACATTCACAGAATTTTACATTATTCTC…
>TRINITY_DN41831_c0_g1_i1
AGCAGGCCAAGGGCAACACCGCCGATGACTCCATCTCCGGCCGTGTCTCCGGTGCCATGGGCGCTGCCTCCGACAAGCTCGACCAGCACTCCCACGAGGCCCAGGCCAAGGCCAACAAGGAGGCCATCTAAGCGTATCCTCCCTTCGCTAAGATGACTTCCCAACTTCCTCACAACCTGCCATTATCATCGCCTCAATGCTCGGACACAAGCATAATACCCTCTTCGGTTTCACCTTTGGCGGCTTGACAGCCACCGGATCTTCTTACCCTGGAAGCTTCTTTTATACCACACCTATAATCACCCGACTTTGATGGTTGATTGATATTGTTCAAGTTGGAGGAACACCCCTCCTTTCAAGATCACACGAATGGATCACGAATTTTAT
>TRINITY_DN75583_c1_g1_i1
GACAAGTCCAAAGCACACACCTCACAATGGCTCCTCCAACGACAAACAAGCCCAAGAGCGGCTCCAAGAAGCCTTCGGCCAAAGCCAGCGCCGCTGCCAAAGCCACGCTCAAGGGCGTCAACGCAAAGAAAGCGCACAAAGTCCGCTTGAACACCACCTTCCACCGCCCCAAGACCCTCCAACTCAGTCGCTCGCCAAAGTACCCACGCAAGTCTGTCCCCCATGAGCCACGCCTCGATGCGCACAAGGTCATCATCCACCCACTCAACACCGAGAGCGCGATGAAGAAGATCGAGGAGAACAACACCCTGGTGTTCATCTGTGATGTCAAGGCCAACAAGCGACAGATCAAGCAGGCTCTCAAGACGCTGTATGATGTTGATACTGTCAAGATCAATA…
>TRINITY_DN74793_c0_g1_i1
AAAAAAAAAATCAAGCCATGGTGTAAGTAATTCTGTGTCGATGAACAAGATTTTGCCGAAAATTCAAACTAACAAAGATAATACAGAACCCAATAACAGGCTTAGAATAAGAAAATAGGTCAATTTATCAACAGTGGGAGCGAACTCAACATCACTAATAATCAGGAGATATGAACAATATGCAAACAGGGATGAGTATTTTGCAAATATTCTAAAGGCCTTGTGCAGCACAAATGGCAATCAATCTCTTCTAACTTTGGCCGGGAATTGTCCTAGCAGGGAAAAGAGTAAAACTGCATACTTGAGCCAAGACACAGATGGCCTAGAAGACCTTGTGCAGTACAAATGGAAATCAATCTCTTCTAACTTTGGCTGGGAATTGTCATAGCAGGGAAAAGA…
>TRINITY_DN234048_c0_g1_i1
TCTCGAGAGCCTACGCGCGTCACGATCTCCGGGACCACTCGAGCGCTGAGTCTGGCGTCCAGCATGGTGCAGGATATTGTCGCCGGACAGTTCAAAGGGTTTGCAATGCTCCGGAACGTCGCAAAAACCTCCAATCAGCCAAAGGTCGAGGCTGCACCAGTCGTTGGGCACACCAACCCTGTGTATGTAGAAGGCTATGGGTTCGTACCTCCATCGCAGGATACTTCAGCTTTGCTGGGCGGTAGCATGGGGGATGTTGGCTTGTACCAGCGAAGGGGCGGTGTGCCTCCCTCAATGTTTGGCGCCTCGCCACTTTCACAGCTGGCCCGGCTTCGTCTTGAGGCCGTCCAGCCGGCAGCTCAGCAGCAGCTCCAGCAGCAGCTGTTTGCAGGTCTGGAC…
>TRINITY_DN128316_c0_g1_i1
GCCCAAACAGCCTGTCCGCTGTGCGCTTCATGTGGGTTAGGTCTTCTGGATGTGCACCAATGCCGCCCAAGATGCCAAGCACCGTTTGAACGAAGAAGGGTGGTTTCACCAGACCACGATCGACGAAGTGCGCCAAATTGTAGAGATGCCCGGTGTCGTAGCATTCGAATTCAAATCGGGTACCAGATGGTTCCAGCTGCGAAAGCGCGTACTCGATATCGTCGAATGTGTTCCGAAAGATCAAGCTTGAACTGTTCTCCAAG
>TRINITY_DN21908_c0_g1_i1
GTAACCACTAATCTTGCTGTGTTCCATGAGTCTGTTGCTTTGATATTTTGGATATTTATTGAGACTGTGCAGCACTTCTTCTCAAATTGGATTCAAGCGACACTTGATTTATTTATTTATTTGCTGCATGCTACTTTGATTTAGTCAAGCTATATCTGTCAAATGAGAGGCTTTCAAGCCAATGGCTTTAAAGAATTGGGATATGCCAATCAACCTTTGATTGCATAATTTCTATGGCTAGTTATTTTGACTACCATAATGCAAGAAAGCTTCATCTTTTTCCCCTTTTCTGGTGGGGGCTGATTTTTGACAAATTAGTATCGCGTGTACATAACCCATATCCATGAATGATGCTTGCTCGACTATTTGGTCTGACAATGCATACTCTGTTTATGAGCA…
>TRINITY_DN31002_c0_g2_i1
GAGAGCCTCAGCAATTGGCAGCAGTACCAGTCATGACAGCATGGTGGAAAACGCTGCTCTGCAACCTTCTTGCAGCCTTTGTTGGCGCGGGTTTGACACTTGTGGCTACTCGTGGTTTCTCCGTACCTCAAACGAGTGACAAAACATCAACGGCTGTCGCTCAGCCTGTTCATGATCTAGCCGTATCAGCCGTCACAGCCACAATCACTGAAACCGCGACCGAGACTGCAATC
>TRINITY_DN116662_c0_g1_i1
CTGCAATACATCCAGCACTACAGTAATGAAATTCTCCCTCGCGCCCCTTCTGGTCCTCGGGTTAGCCGCCGGCGCAATGGCCAAGGACCAGACTCAACAGGTCATCATCTCATACCCCAACAATACTCCCGCAACCATTCTCGAAGAAGCCAAGAAAGCGATTCTGGAAGCGGGCGGAGTCATCACTCATGAGTACAGCCTCATCATGGGCTTCGCGGCCAAGGTTCCGGCCAAGGTTCTAGAAAGTGTGCAAGCGATGGGCTCAGAGCACAACGTTCTGATCGAG
>TRINITY_DN59674_c0_g2_i1
GCAACTGAAAGCAAGGGACTTACACCAAATATGCCTCTGGTCATAAAAAATCAAAATTTTCAAGATAATCAAAGTTCCAGTCTTTCAGGACATTGTACAATATTGAATAAACCATTTAAAAAATCAAATCACTAAAAGTTGTTAAACGAAAAATTAATTAAACTTCATTTTTCTCATCTTCTCCCATAAGCATAAGTTGGATAGAGACTAGGCCACAATACTAAAATGATACAATCCTGAATTGACTCAATTTTCTCTTGCAAACAAAGTTGCAAACTCAGAGACATGAATGTCATACTGCTAGCTCTTACTAAATGTGGTTATTCTATGCTTCAACTCATACACATCAATTGGGACCATCAGAAAGGAGAGAATGTCCAATGTAAAGTTTGAATATAT…
>TRINITY_DN208164_c0_g1_i1
CGGGCCTCTGGCAGCAGTGCGTTGGTGATGATCTGGCGGGTGGTTGCGCCCATCGACTGGGTGGCCTCGATGATGCCGCGGTCCACTTCACGCAGGGCGGTTTCCACCCGGCGCGCGAAGAACAGCGTGGCGCCCACCACCAGCGGCGGGATGGCACCGGCCACGCCCAGCGAGGTGCCGGTGATCAGCACGGTGATCGGGATCATCACGATCAACAGGATGATGAACGGCAGCGAGCGCAGGATGTTGACCACCAGCGACAGCAG
>TRINITY_DN159760_c0_g1_i1
GGAGATCCTGCGTGGACGGCGAGGGTTGCAAAGTTGTGCACAGGTGAGGGAGCTCGGGGAGGTGTCTCAATGGGAGCACCGTTGACGGGGATGGTCATGCTGGGCGAATTGACCGTGTGAGACGCGGTTGAAACTTGAAAGATGAGGAATTATCGACGGTCGTAGGGATGTGGTGGTGGTTGGAGACTTTTCTTTGAAGGGTTCGAGGGTCTTAGCGGGGTAGACGCGGG
>TRINITY_DN88116_c0_g1_i1
AAAGAAAGAATAATTCTTGTACAGGACGTGTTTGTTCGGATTCGTGCTTACTCTGCTAGAAAAGCGTGTCGTGATTTTGGAAAAAGCTAGTAGGCAAGAAGGGCACAGGGACTTTGAAGAGCAAGGAGGGGAGAGGAGCAGTGTTGAGAAGAGAGGTAATGATAGGAAGGGTGTGAGAGTAAGAGCGAGTGGTAGCCTTTCTGCACAACATTAATGTCG
>TRINITY_DN99170_c0_g1_i1
TTGAGATACTATATCTTAAAAACTTGCATAAGGGGCATTAATGGGCACCACTTCGCCTTGGGACCACCATGTTACTGATAAAATCATTTCTTTTGATATTTCATCACATTCTATTTGGCATCACTCCATTCCACTAGTAGTACTGTATAGTCCTCAAGAAATTTTTCTATTGCAGTATATGTTGAGTTGGGATCTCTTTTTAAATTTATAATCCCTGAATAAGACCAGATTTTAATTGCTGTACTAAATTTGGAACTTTGTGGAAAGGACATGATTGGATGTCTAACTTGGAAAGTGCAACAGTTTAAGCTTATGGTTTGCACTAACTTTAGGTGCAAAAGAGTACAATACCACTTTAGAATGAACAGCCCAAAATCATTCATTGCCTTTTCAAGAATA…
>TRINITY_DN200615_c0_g1_i1
AAAAAAGAAAAGGAGAATCAGACAATTTACTAAGAATTACAGTGGACATTTCTCGTGGGAAAAAAAGTCATTGTACTTTACAATGTACAAAGAAAATGGAATCTGAAGATAGAGCACTGTCTCTAGTTTGATGATGTGAACTTGGAGATCAAAATATCCAGGTGACTGGATTGCATTACTGGAGAACAAAATCCAACTTGCAACTTCAAAGGATGTGTTCTAGCTGGTCCAGGCCTCCTCCTACGGGCCGTAGAGTCTACTGAAATTTTTGCTAAATAATGGAGCTAGGGTAGGTGAACTACAACAAGATGTTGGAAGAGGGAGGGGGTGGGGGCGCTGGGAATGCCCTAAAAATGACGCTGCCTTTGCCGGTATCCTGTCGGAGTTACCGTCGACTTG…
>TRINITY_DN137248_c0_g1_i1
GCTCTCACGACATACGCCTACCTGGTCAATGAGGAGAACATCGCTCCGCAGAAGATCATCATATCTGGTGATAGCGCTGGTGCTAATCTGGCGCTGTCTCTTGTCCGCTATCTGACCGAATACGGCACTACGATTGGCCTTGCAGGTCCAGTTTGCGCTTGGTTATGGTCGCCATGGGTCAACCCGGTGGCCTCTTTGACTACAGCAGGCTTCGACT
>TRINITY_DN77389_c0_g4_i1
CGGGATTCTGACCTTGCTGAATCATGATGCGCACAACACCTTCAGCATCTTCTATATGTCCTTCCTTACATAGTTTGTCCACCACTATATTGAAAGTAATAACATTTGGAATAATTTTACAATCCTTCATCTCAGAAAAGATCCTGTTGATGTCCTTCCATCTGCGTAGGATGCACAGACTGCGAATCAAACAACCATAAGTGACAGCATCTGGAGGAATGCCCTTTTTAGTCATCTCCTGCAAAAGGGCAAGAG
>TRINITY_DN248076_c0_g1_i1
AGGCTGCAAGGAACCGCTCTAGGTCGCCCATCGGATGGCAGGGAGGTGGTGGTAGAAGGAGGTCCGGTGCAAAACATCAGGGACTGGAGACCTAGACTGGAGGACGGAGCTGCCGGTTCGGAACCCCGTCCGAAGAGTGTTGGCTCGAGACTGAACAGTCCCAGCGAGCAGACACAGACCCCGGAAACTTCTGTGCTGGAGAATGAAGCGCAGACAGCCGAGGCAGCGAGATGAGGCTTGAAGATTTTGTTGTCCTTGCTTTAGCGAAGGCGTTTG
>TRINITY_DN241408_c0_g1_i1
CAATTATCATCATGTCCTCCTCCACCAACAACGCTTCCTCCACTGTCTCCTCCGCAATGGACTCGGCCAAACAAGCCGTGTCTGGCTCTGGAGAGTGGAAGTCTGGAACTACCGTCCGAGAGATTGAAGGCCATTTCGATCCCTCCAAAAATCCAAAGACCGCCCCCATCTCTGGATCCGGCGGTGTACCCGAGGTCGACTACAATCCTAAAAAGACCGACGAGACCAGCAAGTAGATCTGAGACGTCATGTCAAGACAATACAAATGTAGCACGATAGCATACGTGCCCTAGATAAACCGTCTGTCACGGAATGGGCGACGAACGATATAG
>TRINITY_DN144249_c0_g1_i1
GTCGTCAACGAGGAGTCCATTGTCTTCTTCTCCCTCCTCACCATCTACTACGGTGTCTACAACTATGTCGGCCCCATGTACAAGGAGTTCGCCGAGAACTACTCCAACAAGATCAAGAACATCCTGAACGCCGCGCGTGAGGACCACACCAACGCCGTCAAGAGCCGCATCAGCAGCGTCTCCGACCTCGGCGGTGTCATCCAGACCACCAAGGACCTCTTCGCTGTCTCCAAGGAGACCGCCCAGCTCGAGGCCCAGGCCTACGAGATGGAGCAGAAGACCGC
>TRINITY_DN147679_c0_g1_i1
GTTTTTACTGTATTACAAAAAGGGGTAAGTGGGTAAACCACTCACCCCTTAAATCAAAAGAAAAGAATAACAAATTTGTTCAAGTAATTTTTGTTTACAGAACCTTTAATTAATTTTCACAAACCATTCATACGACACACCATCGAACCCGATCAACAAGCCTTTGGTGGCTCGGTTGGGGCCACTTCGGCGGCCTTAGTCACCTCGGGTTCTGGTGTTTTCTCAACCTCGGCCTTGGGCGCCTCGGGTTCTGGCGTTTTCTCAACCTCAGCTACCACTACCACCTCTTCTTTCTTCTCTTCTTCCACGACGATTTCTTTCTCTTTGCTGCTCGTTTCTTCCACCGGGGCTGCTGGTGCTTCTGGTTCGGTTGCTGGTGGGGCCTCTTCTTTTTT
>TRINITY_DN74761_c0_g1_i5
GAGAGGATGGTTTTGGATTACCAAGGGAAGTTTAAAGAAACGGATGGTAAGCGGTTTTCAACGAAAGGAGCACAGGAACTGAGGCTTGAGTAGAATATTGAATTAAAAAAAAAAAATTAGAGAAAGAAGAAAGAAAAGAATGGTGGTGTTAGGTGTACAGTGGCGCTGCTAATACAAGGGACAATTGCCTCTTTTCGCCAAAACCAAGGACTACTGAGTCCTAAGCAGTGCTGAAAACTTGTCCAAATCCATCATCATGACTTTAATTAAAATTGTTAAAATGGGATGATTTTAGCAGCTAGTGCGGTTTGTGTGTATATAAGGCCACGCTAGGCTTCGGGGTTGAGCACCATCAGAGCAGAGTTCATTCATCTCTGTTTTCGTATACCCTGTTTCTCT…
>TRINITY_DN116817_c0_g1_i1
AGAAAAGGCGATTTTCATGTTCCTGCAGAATGTCTTGCCACCGTCTGCTGGACTCATGTCAGATATCTACGAAGATCACAAGGATCAGGATGGGTTTTTGTACATCACATACAGCGGGGAGGCTACCTTCGGTTGAGATATCAGCGTGTGCTCAGCTTGTATCATGTCACAGCATCCCTGTAGTGTAGTGTTGTTGGTGCACGCTTTCAATGCTATATATTATGCGCCCTAGCTTGCATATGTTTGTCTGACAAAGCTCTCAGGCGTTGTTAGCTCCTGACCTGAGAAATGGGTGGGATCTTCCATGTACAAGATATGTCTCTGAACGTTAAAA
>TRINITY_DN214855_c0_g1_i1
GGCAGATCCTGTTTCACCTCGATACGGCTTTAGCGATAGCCGTAGATCATCAATACAGATGTCTGAACCCCCTCCACCATTCGGCATCAGACCACCAATGCCACCAGCACCACCTCAGTTCACATCGCCATCTCGAGGACGATTCGGTTCGATTAGCGGAGCAACGATCTCACCCGGATTCAGCAAACCACAACTACCAAATCCCGTACAGCCACACCCACTGTCGAACGTGACATCACCACCTCCAAATTTGGCGAGGCGGCATACCTCAGCAGATATCCGCGAGCACTGGCCACCGAACACAAATGGTTCACCATTCGCCTCTGGAGCAAATTCTGTCCAGTGGCAGCCATCTTCTCCGAATCAAGCACCAGAATCTGGAGGTGACCATGCACTGCA…
>TRINITY_DN53291_c0_g1_i1
AAAGATAATGACTTTAGAAGAAAAGCAGGAATTTGCTAGGCGTGGAGTGCAGTATCTATGCAACAAGTTTGATGGAAATATGATCTCCGGCAACCCACAGGTTCAATTTAAGCTTGCTGGCAAGTCCGTTGGTGGTTCTCTGTCATCTGGAGGAATGATCGCCCTTGAGGGCGTCAAGGAAATTCCTGACATTTTGGATTCAGGGGATGTTAAAAAATTGCCAGCAACTGGTGTTCCAGAAAATTCTACACCTGTATTAAAAAGTCAATCAAGAATGCTGACCAGGAAAATTACGGTCACGGCCAAGGTCAATGTTTGAAAGCG
>TRINITY_DN124739_c0_g1_i1
CCGCTATCGACTGGTCCATCACCCACTCCCCGACACCGAGGTAGCGATCCACCCAGGATTGGACTTCTTTGTTGTTTTCACCGAGAGTGCTAGATTTGAAGGTCAGCCCTGTGCTTCGTTTGACTCCAGCGAGGAAGGCAGATATCAGGACTGCATCGAAGGCATAATGGGTAAGTCGTCCGAGCACCATGTTGATATCTGTAGGCGAACGGGATGGAACAACGTGG
>TRINITY_DN69693_c0_g1_i1
GTATGCTTGTAGTGGGTGTTGAGAAGGAGTTTCGCAATGGTCAGGATGAATTATGCGTTGTTGACAAGCGCAATTGGGTATTCCGAGAAGCGTTAGACCTCTCGAAAACACCTAAAATACCTCAAAAGGCCGATGAACTGTCACAGGCAGTGCTGGAAGAGCAGGCTCAGGGCATGGTTGTGCGATCATTCAATCGTGACCAAATACAGTTATTCCGAATGTCTGCGTTGACTTTCAATGCTCATCGGATACATTATGATCTGCCCTGGGCTAGGGATGTAGAAGGACATCGCAATGTTGTGGTCCACGGCCCACTGAACCAGATATCCACGTTAGACCTATGGAGGGATGTGATGTCGAAGAGCGGAAAGTCGGAAGATGGTGTGATCTTTCCCAAAG…
>TRINITY_DN83193_c3_g2_i1
TTGCTTGGATAGCAGATTATTTGAAATAATTTTAAAAAAAATATTACAGTACTTTTTTTATATGATGCATATGAGATGAAAATATAGTTGAAAATTATATTGATAATGTAAGTACATAAAATTTGACAAATAAGAAACAATCTAAACAAACTTGATATTATTACACCATAGGTACAAGCTTGAGCATCACTAAAATCAAGGAGTTGAGGTGATTTCTCCTTTAGTTTGTTTCTATTAAGTAGTCATAATAGAAATTTCCAAATCAAAAGCCTCCTTTTCTGACGGTGAATTACGAGGTAGCTAGGTTGGATGATGAGTGCAGAGGTTAGTACCATTACATAGCCTGCCCCTCATCCGTGGATGCAATTCGCGTATCGCGTATTGCTGCAAATTGGTCTT…
>TRINITY_DN85584_c0_g9_i1
AAACAGCCCTCCGCGGCCTTGTCTTCATCCAATTCGTCGTCAACCCAGCTCACAGCACACTTATAAAGGAAAAAAAAAAAAAAAGAAAAGCAAAGGAAATTGCTGCTGCCGATAACTGAAGAAGAAGAAGAAGAAATGGGGCACAGTTCGAAGAAGAAGAAGAAGCGCGGAGGCGCCCGAAGGACTCCTTCAAAGGATAACACTTCTCTTGCTGCTGATAATTCCGAGACTATTGCTGAAGAAATCACCGCCTTATGATTGTGAAGTTGTCTCCCGATCACCACCACAAATTCAGATGAAGCTCAGGCCACACTCCAATGATACAGGCTATGATGAACCAGATGTTTCTGCTCTTCTTTCTGTCAGGTTTTTATCCGGCTACCCCAA
>TRINITY_DN93353_c0_g1_i1
GTGGATTCAGTTTTTCGACTGGTGGTCCAGGCATGGGTGGTGGAAGAGGTGGATTTCCCTTTGGCTAAAAAGACCTTTCGAGACGATCCGCAAGATTCGTATGATCACACTGGAAGTCATCGCGCTGAGTTCGACACTTTCCAAAAGCGATTGAAATTTTTGGTGCAAAAGAAAACGTGCCAGCAAAAGTATGACCGATAACCAAAAGCAGAAACAACCGCTATATACTCGAGCCTAAAAGAGGCTCACGATTGCGTTATTGCATATTGCAGCGAGAAGAAATCCAGGACTGTACAAGCAACCACCATAGACGAGCATTCCAAACTGCCACATACATTCTGGTTATTGAACAGCGAGCGACATTGGAAGGCGCACTGTGAAGATTTGATTATGAACCCC…
>TRINITY_DN44294_c0_g1_i1
AGAGAGACGACCTCATGGTAGTCTTCTTCGAATGCCATTTCCAGATCCAATCCGGTGAATTCGGTCAAATGTCTGGCGGTGTTGGAGTTCTCCGCGCGGAAAATGGGACCGATCTCCATGACACGCTCGAATCGCGCGGCGATCATCATCTGCTTGTAGAGTTGTGGTGACTGGGCGAGGAAGGCCTTGTCGTTGAAGTATTTGATCTCGAAGACAGACGAACCGCCTTCAGTAGCAGCACCCAGCATACGTGGGCTGTTCATGCCAATGAACCCGCGTGCAGCCAAGAACTCGGTGAAGA
>TRINITY_DN9678_c0_g1_i1
GGCGATCATGGCACAACGTTCGGCGGCGGGCCATTGACAAGTCGAATTGCACATCACGTTTTAGGAAGATTGACGGAGCCAACATTATTGGAAGGATTACAACGATCATCGGAATTACTCTTTTCCAGATTAACTCAAATTCGTGAACATTTCCCTGATTTGATCGCTCATGATGAATCTTCCGGCAAGCACAGTCCAAGAGGGAAAGGGTTATTGGTCGGAATGAGTTTAAGAGAGCCAAGCCATGCTGGTAGAGTACTCAAATTAGCAAGAGAAAGAGGATTGATTATCCTTACTGCAGGATCCGAT
>TRINITY_DN75450_c0_g1_i4
AAAGAGAGAGACTTTTGACTCCAAATCATGGACTGTAAACCCATAAATCATCTCAGCAAAATCCCGTGAATTACAAAGTGCTCAGCAAAGATACTAACCATTGTCATCTTATCAGAGCACTTGAACCAGTCAGTATTTACAGCATTGAACGTCAGAATATCAAGTAGAAGTTGATTATGAAAGTAGAGGAGATATAGAGTATTTGTTTGTGCAGTTCCAACAACAAGATAAAAAGTTGAAGATTCCTGCCTCTGTTGGTTGAGCAATGTCTTTTTCCCGCTTCTGCAATACTCTAATGAACTCATCAGAGCTTAAACTTCCGTCTTGATTTACATCGAAGACATGGAAAATTATTTCGATCACATTGTCAGTGAGAGAGACGTCACATACTTGAGAAGC…
>TRINITY_DN85411_c1_g1_i2
TCCTTCAGCAATCCAATGCTGAGCTCAGCCACTGGCCTCAGGGGAGTAGGTGGGATAGCAGGGGGAATCACCCTCGCCCTGTGGAGGAGAAGTGAAATAAGTCGGGGAAACCCGAAGTGGAATGATGTGGACGTCCTCCTCGCTGTCGTCCTGATATGACTGATAATGATGCTCGGCAAGGGAATCTGGGCGAATGGTGAGTCCTGATCATGGAACATACGATCTAAAAAGTATAGATCGCTGTTCCTCAGCTCCCCCTGGCCGCTCTTCTTGGGGATGACATTGTGGGCCAGGGTGTATAAAATAGCACGGTGGCGTGCTGGAAAAGATCGAGCCAACTTCGTCTGGCTCTGGGACCCTCGGAACTCCTCATATGTGACTCCAAATCGCGCCATAGCG…
>TRINITY_DN46425_c0_g2_i1
TCAAGTAGTAGATACACGCTTTATGGCCCGCCTGGCCTGATTCGACGGGCGGCAGCCTCATTTGTCCAATGGGCTATCCTTTTAAACATTCTTTGGTGCGGGATCAGCATCGGCTTCACCGGCAGGGTGCTCGCGCTCTGCCATCTTTGAAGTCTCGGCTTGCAGCTCTTCGGGTCCCTTAGGATTCTTGTGGGCCTTGACTTTTGCCTCGCTCTCCGTAGCAGTGACTTCAGACCAGCCTGGAGTGTCCTCCTTCATCTGCTTGTTCTTCTCCTGTTCCCACTTCTTAGGGTCGCCAGACATGTGAGGAGACGAAGCATAGGATCTTGCAGCTGCGACGGGGCGAGCGACGACGAAGCGTCTGGCAGATACGCGGAAGGCTTGCATGTTGAATGTAG
>TRINITY_DN71049_c0_g1_i1
GAAGATGCTCTCGTCTATGAGACCGGTACGGCCATCACCTCGAATGGAGCGTTGACCGCCTATTCGGGCTCGAAGACCGGTCGCTCGCCCCTGGACAAGCGTGTGGTCAAGGAGCCCAGCTCGGAGAACGATGTCTGGTGGGGACCGGTCAACAAGCCGATGTCGCCGGAGGTGTGGAAGATCAACCGAGAACGCGCGGTCGACTACCTCAACACTCGGAATCGCATCTACGTCGTCGATGGCTATGCGGGCTGGGACGAGAAGTACCGCATCAACGTCCGGGTCGTCTGCGCCCGTGCCTACCACGCGCTGTTCATGCGCAACATGCTGATCCGCCCGACGCGCGAGCAGCTCGAGCACTTCCAGCCCGACTACACCATCTACAACGCCGGCACCTTC…
>TRINITY_DN78939_c0_g1_i1
GTTGGGATCAAGAAAGCTTTGGTGTTTTATGTTGGTAAAGCTCCTAAAGGAAACAAAACTAATTGGATCATGCATGAGTATAGGTTATCGGATCCCCAGAGGAAAACCGGTAGCTCTAGGTTGGATGAATGGGTGCTATGTCGAATTTACAAGAAGAATTCAAGTGCACAAAAAGCCCTTTCGGGCGGTCAAACAACCGAACAGAGCCATGGCTCACCGTCATCATCATCCTCTCAATTCGACGATGTTCTTGAGTCACTACCCGAGATACAAGACCGGTGCTTCAACTTACCAAGGGTTAACTCCATAAAAACCTTCCAACAAGAAGACCAAAAGCTAAATCTCCAAAAGTTCGATTCGGGCAACTACGATTGGGCCAGCATCGCCTCATTCGGGTTG…
>TRINITY_DN97351_c0_g1_i1
AAAGACCGTGTCGTCCGTCCCAGTCACTCCAGCCTGCTGTATGAGTGACTGCACTGAATACAAAAGATGGGCCTGTATACCACTTAACCCGTCGCCCTTGCTATCGTGCACAAGAAATTCGTTCAATCTGCTATGAATGTGGCTGACCTGAATTCCTCGATGTCCGCAAGGGCGCGAACGCTATTGGTCCGTGGAAGAATCGCACTCTTGATAAAGGAATGTAGGAGGCGTCAACGCCAAAAAAGAGTGACCAGCACAAAGAAAAGAAATGCACGCGCGGAACTCCAATGCTACGCCAGCATGAACA
>TRINITY_DN191578_c0_g1_i1
GAAAGTTGCTGTAAGAGGAATGGGAGTGGGATGGAAAAGTGGATGGTTTGGTGCGCCCCTGCGCTAGGGGGTAGGGCTGATGGCTCGGATGGGAGGTGGAGATTGCGGATGTTTATGCGTTGGGATGCAAGGTGGTGGAGGTGCTGCTCCGAGAAGTCATGACTAGGGAGGAGAGTGATCAGGTGGGATCAGGTTACATATGGTAGGTGATGC
>TRINITY_DN82319_c1_g2_i1
AAAGAAGTAAAGCAATCAGCAGAGGAGGCAGAGTGAGGCTCGTACCTCCACGACGGCCACAACAACTCCCCACAGACCTTGTCTGAAACCAACACCTCACCTCTAAAAAAATTACCCACAAATAAAAAGGAAGTTATTGCGCAGAAATACAAATTTAAGAATCCTATATAAAGCTAGCAAGAAGAACGACCAGAAAATTCTAAACAAAAGTCTGAATCTACTCATTAAACTTTTTTGAAGTGCAAGATTACCAGAAAAGCAGAAAATGGTGTTCATCACTGAAGATATGATCAAGCAATTTCAAACTCTGATGCAAGAAATTGATGAACCGCTCAAGAAGACTTTTCAGAATGTGCACCAAGGATACCCAACTGAGACCCTTGTGAGGTTTCTAAAAGC…
>TRINITY_DN228633_c0_g1_i1
GTCCCGCACTCGCGAAGCACCGACACCTACGAACATTTCGACAAACTCCGAACCACTCACGCTGAAGAAGGGCACACCTGATTCACCAGCCGTCGCCTTTGCAAGGAGGGTTTTACCCGTTCCTGGTGGCCCGGAGAGAATGGCTCCTCGAGGAATCTTGGCGCCCAGTTTCTGGAATCGTCCCGGCTCTTTCAAGAAGCTCACGAATTCCATGATTTCCTGCTTGGCCTCGTCCATGCCCG
>TRINITY_DN214138_c0_g1_i1
AGCGAAGGCAGAGGTTTGTCGGACTGCTGCGACGGCCATGGCGAGGTCTGCAGGGCATGCAACTGCGGGTGGTTGTGGTGGTGAGGGCCGGGCATGGCGCCTGATGCGGGTATCGTGCAGCAGTGAGCACGGCAGGCTCAGGCTGCCGCACGCCGATGCAATGCAGTGCGATGGACGGGCTGGACTGGACTGGCACCGCGCTCTCCCACGCTCGCTGGCAGGTACTGTACCGCAGCG
>TRINITY_DN67071_c0_g4_i1
GTAAAGGCTTGTAAGCGAGGATAGGGAGCGCAGCAGCAATACAATCAATCCACCACCTTCAACTGTTTCTATTGTTCTTGCAAGAAGATTTGGTGACAAAGCCTCAAAATCCTGTAATATACACATGCCAAATGTATTTCCAAGAATCCTTTCAGAGTCTTTATACAAGCAATATGTGATTCCTCCAGTTTCAACAAAAAGTGAAAAGGGATCAACTTTCTCTGGATCTAGAAGCCCCCTCTGCATCAGCTTCTTTATTTGCTTTGCACGCTTTTTCTTATGACTGCTGAGTTCAAGCTTGTCTTTGTAACACCACAACACAGTCGGCCGCGTCTTCACCACAGCTTTACTCAACATGTAATGCAAATTCACAATCTGGTCACGAGATTTATCGCCGAC…
>TRINITY_DN267572_c0_g1_i1
GGCACGAGTCGAGGTCTTTGCCGAATGGCTTTTCGATGATGATCCTGTTGTCTCCGTCCTTGGAGTAACAGTTCTTCTTGAGACCCTTGGCAACGACGGTGAAGACGGAAGGAGGGAGAGCCATATAGAATACTCTGTTCCTTGTGGTCTTGCCTCCTTTACCTCCTGATCGTTTATCCTCCAGCTCCTCTATGCGCTTGTTC
>TRINITY_DN112490_c0_g1_i1
TACACATTTCACTCAGCAGAAGCATCTATCTTCAAGGTGCATTTTGAAGCCTATGCCTCAACCCTCGAACGGCGTCTCGTACGGCCGCTCAGCCTGCGGCGTCAAGCGTGCCAAATGCCTCCGCTGCCCATCTTGCCAGTCAAGAATGGCGGAGTGCGCTGTAACACGATTGTCCCAAACCACAACAGTGCCCTTCTCCCACTTCACCCGGGCTTGCAGATCGGCGCCAAGAGCGATGTGGTCGTACAGGAACTTCAACAGATAGTCG
>TRINITY_DN58104_c0_g1_i1
ATGGGTGGGTTGTTGACGGGTTTACTAGCCGAGCCCACGCTGTGCAACATAGTTTTGCCGGTTACTGGTTCAAGGGGTGCATTTTATGGTAAAGATGGAGGGAAACAGTTTCTAAAACAAATAGTAGCTGCCTTATTTGTAATTGGGTGGAACCTTGTATCAACTACCATTATTCTTCTAGTTATTAAGATATTTATTCCATTGAGGATGCCTGATAATGAGTTGATGATTGGTGATGATGCTGTTCATGGAGAGGAGGCGTATGCATTGTGGGGTGATGGTGAAAAATATGATCCAACCAGACATGGGACAATTTTCGGAGCAGCCGAGATTACACCAAACGATTACGGAAATGGGCCAGCCAGAGGTGTTACTATTAACTTGTAGGTTCATCATGTA…
>TRINITY_DN243961_c0_g1_i1
GAACGATCTCGCACTCAGCAGGCAAAGTGGCGACGCCAGCATCTCTACCTGCGGCGCTCTCGCAGCCTGCAGAAAAAATGTCGATTCAGACACACAACAGTCCCGATGCAGTACCGGGAGAAGAATTCGAATATGAAGCGCTGCCAGAAGGATATGGATTGTACCATAATATGGTAGCTGGCGCATTCGCCGGCATCGCTGAACATACTGTCATGTACCCCGTGGATTTGATGAAGACACGTATGCAAATAATAAACCCTACGAGCG
>TRINITY_DN221557_c0_g1_i1
GCCTTACATTGCCTATATCAAAGTGGCAGTGACCTGCTCAAGAGTTGCTTTGCTGAACACGTAGATTATACGCTCTCACCGCGGAGACCTAGTCCTTGACGTCCGACTTAGACTGCGAAGTGATAGCTCTGAAGGCTATAGACTTGATCATCACTTAATCATTCCTGGCAATACATCATAGACTTTGTCTTCACAACCAATAGACGGCACAATGACGATCGTAGATATTCACACTCACGTGTACCCACCGAAGTACATAGAGCTCCTCAAGAGCCGACAATCTGTTCCGTTCATCAGGAACTTCGCCGATGCCCCCAACAACTCCCGATTGATCATTCTACCCGGTGAAGATGACCCCTCAACACCAAGCACGTCCCGAGGTCGACCAGTCAACGACTC…
>TRINITY_DN254854_c0_g1_i1
GTCGGGGTTTGTGACAAGCGCGAGCAGCTCGACAGGAGGTCGAGAGGCGTCCATGACGTCTTCAAAGCAGGTCAAAGCGCAGTCGCACTCGTCATTCAAGTCGAACAGCGGCAAGACACGCGTGCAAACGGCCACTTACACATGGGACCCGGGCCACGACGAGCAGACCTGGCGCGGATCCAACGAACGAGTACGAATGCAATAACAGCATACAGGCGCTCAGACGGG
>TRINITY_DN176873_c0_g1_i1
CAGGCGGCTCAGCAGGCGGGAGGTTTCAAGGAGGGCGTACCGAAGAGCTTGGAAGAGCTTATGGCGGATGGAGATGATGCCCCCGAACTCACCGAAGCCGACGACAAGGCCGACAAGCCCTCCGCGTCCGGATCCGGCTCAGACGTCAAGATTGAGGAAGACGACGTGAAGCTCGTTGTCGCCCAAACGGGTTGTACCGAGGAGAAAGCGAGGGAGGCGTTGAAGGAGGAGAAGGGGGATCTGATCAATGCTATCATGAGGATCGGAGCATAATAGCCCAGAAATCTGCACTGACCCAGAAAAGAGAAGAGAGTGTGAGATGTGAAAAGGCCCCTGCTAGAAGGCGCATCAGAGTTCAAGCGTATGCATCTAG
>TRINITY_DN68558_c0_g1_i1
TCTCTCTCGATCTCGATCAACCAACCAACAATGGCAGAAGAACCCCAATCAACCCAACCACCACCCACTGCAGAAGTCCATATAGTCTATACCGACCAACCTCAAGCTCAAGAACCCGAAGCCCACCACCTTCGCACCCTCACTTCAGTCCTCGGCAGTGAGGAGGCTGCAAAAGGGGCTTTGTTGTATACTTACAAGCATGCTGCTAGTGGGTTTTCTGCCAAGCTTACTCCTGACCAAGTTGAACAAATTTCAAAACAACCAGGTGTTCTTCAGGTGGTGAAGAGCAGGACTGCTGAGCTACATTCAGGACCTGCACAGACTCACACCATGTGAAATCATGACCACTGTTATGCTTGTATTAGGTTTGGTTGTATAATAAATTACTCTTAATGAGGA…
>TRINITY_DN182120_c0_g1_i1
GTCTCGACGAAACGACATCCGGCACAACCTCGACCCATCCAGTCATAACAACAATATACACAACGACTACCTGTCTGACTCCAGGCTGGTTTGGCTGCAACGAACGTGCCAATGTCACAGTCACCACCACAACCGAACCTCCAAAAACCAAGTCTGCCTCGGTGTCAGCAACGACCACGCACTCAAGTAGTTCGATCTGTCGACCAGGCTTCTTCGGCGGTGGCTGCAAAACAATTAGTTCCATACCCACATCAAGCACGTCTCACCATCACGCG
>TRINITY_DN85864_c0_g4_i1
CACAATTCACTATAGAATTATCAAGTTTGTTATAGTTGTTTATGCTCACGAAGAACAACAAACTCATTTGAAATTGGAATAAAGAGGAAAAGAAAGCAATATCTAAAACATCATCTAATACCAATAAAACACTCAGCCCTGTATTCACAACCAGCCAAAGAGGCAATGATCAAGGATCCAAAGTATTTTGACAAAAAAAAAATAGAAATTTGTGATACATGACCTACTGACATCAAGTCCTCTCTGGTGGAGTATAATGTCCCAATTGTTCTGGAAGATTATTTAA
>TRINITY_DN77618_c0_g2_i3
GGATATTGACGGTGTATGGGTTCTGAAGAAACAAATACCAGATCTCAGCAAAGATGCACAAGCAATACTTAATTTCCACCACATAACAAATACCAGTCTCCTTGACATAAACCAGCCAGAAGGATATTGACGGTGTATGGGTTCTGAAGAAACAAATACCAAATCTCAGCAAAGATACATGAACAAAAATTGGAAACTAAAATCTTCTTTCCCTTCCACTTGTCCAGAAGGCTGGAGTCCACAGTAAACTGGCATTGAAAAGCTTGACACAGTTCCACAAATTTCATTGTCTTACAAAGAAAGGCAACATAATAAACCAGTCATTTACAGTTTAACAAGTAAATGATACCATAATAGCGTACCTATATTATACAGGCAAGGGGGAAAAGGACAAAGAAA…
>TRINITY_DN82910_c4_g1_i1
AATACTATATAAGACACATTTTGCTACCGCAAAAAGCTGCTATAAACCAACACCAAAGGCACACAGCTCACATCCAAGATCCACATTCAGTCTTATGCCTTGTTAGCAATGTTATTAGAAAGCCAATCCAGACCCTCGTAGAGACCCTCTCCTGAGGTTGCACAGGTGCTCTGGATGTACCAGTGGCGTTGTCGGAGGGAATGGAGGCCAAGCTTGACAGTAATCTCTGCAGCATTCATT
>TRINITY_DN39580_c0_g1_i1
AGCCCGGGCTCGCCGTCTCGCTGGGGCCGCCGGCAGCGTCGTAGATCTGCAGCGTCATGTACTCGTTGGGTAGCGGGCTCTCGACGTTGGCCGACTGGAAGGCGGCTGTGTCCCAGGTGAAGCTGCCGGGGCTGGCAAACGACATGTTCTGCGTCAGCATCCATGACTGGGTCGCGGCCGAGCAGCTGACAGCAATGTCGATGCCGG
>TRINITY_DN98775_c0_g1_i1
GGAATCCTTTTGATGCTCCTCCAGATAGCTTCGAACTGCCATCAGGAAGTTCTTGGCCGTGATAGATCTGTAAATGGAGTAGCACATACACTATCAGTATGTGATAAATAGGGGTAAAGTCACTTGTGAACCAACACTTGAATAGGAAATCACTCAGTAAAGTCCCGCGATATCAAAAACCAAACCAAAAGGCAAGAGCTAAATGTCAAATAATTTGATTGCTCAGCAGAGTTCACTTTTAAGACCAAACTGCTAACTTATGGTATATGAAAGCAGAAGTGAAGCTCTTGTTATTTGAAGTTTTGCCCTCTCGCCCGGAAAGGGGATTTTTGTCTCCTCCAGGAACAAGTATATCCCCTTTACAGCTTTTAAATTTAGTCATTTCCACATAAATAGTGA…
>TRINITY_DN22930_c0_g2_i1
CTCCACTGCTGTAAGTGTGCATTGTTAGCGTAAGATCAGTTCGGTATGGACAGCAGACATGAGTCTTCTGAGACTCTGAGGAACAAATGCGCTGCATGCTATAGGCAGTTCAACAAAATGGAGCACCTTGTGGAACACATGAGGACATCCTATCACTCGGTTCATGAACCCATGTGCGGAATTTGCGGGAAACATTGTCGATCTTTTGAATCTCTGAGAGAACATCTTATAGGGCCTCTCCCGAAAGCAGAATGTGAGAGGATTTTCAAGGACCGGGGATGTGACCTTTGCTTAACCGTCCTGAGCAGTCGCAGTGCACTCTGGAATCACAGGGAAACATGCCAATTCCCACGTTCAAACAATGGGGTTCTGTATCGTCTGGCTAATTTGGGCATACAA…
>TRINITY_DN167862_c0_g1_i1
TGGGTGGTTAGGTTCCTTTGCTTAGCTATTAAGTCTGTAAAATTTGCCTATAAATATGTACTCATCAGTGGTGATTTTGTGGATGAAGAATTGATGAAGCAAATTCATTCTCTTCTTAAATTTCCACGAACCTTTCAACCAATTTTCTTATCAATCATATTTCATATTAATACCATCCCTTTTAGTATTAGTTTTAGAACATAATGTACTATAGCAAGCGATGTAGTGTAATTACTTAAATCTAAGGGGAGCCGAGTGAAATTCTCAGAAACTTTAAGGGAGGTTTCTGAAATTACCCCATGAATAAAATATAACGGAGGCCACGTCCAACATAGACACTGAACAGTTACA
>TRINITY_DN144672_c0_g1_i1
GTTCAAGTCCTTGCTATTGGCTTGAACCCGGTCGACTGGAAGGGCGCTGACTACGGCTTCAGCCAGCCTTCCTACCCCTGGGTCAACGGACGGGACTTCGCCGGAATTGTTGTCAAGTCGCCCAGAAAGCCAAGCAGGATTCAGCAGGGTGACGTTGTCTTCGGACCCAGCACGGATTACCGTGACGTCCGCAAGGCTGCTTACCAAGAGTATGTGGTCACCACCGAC
>TRINITY_DN184658_c0_g1_i1
GACAAGTTCGTGCTGTTCATCCAGGATTTGGACGAGCTGGGCGCGCGCCTGCAGCAGGTCGACAAGGCCTACGCCGCGGCGCGCAACAAGCTGTGCGAAGGGCGCGGCAACCTGGTCAGCCGCAGCGAGCAGCTCAAGCTGCTTGGCGCCCGGGCCAGCAAGAGACTGCCGGCCGACTTGCTGGAGCGGGCCTTGTCCGACGATGCCCCGGCCGATGCCGCGCTTACTGCACCAGGCTCAGATGGCGATTGAGC
>TRINITY_DN193901_c0_g1_i1
GTTGATTTTATTTGTGACGGTTCTCTTTGCCAATTATGCCGAAGCGGTTGCTGAAGCCAAAGGCCGCGGACAGGCGTCATCACTGCGTCAAGCTCGTCAGAATTTGACGGCGCGCCGTATCCATTCTAAAGATGATATGGATGGGGTGCAGATTTCAGCGGCTGAATTGAACATGCATGACTTCATTGAAGTGCGTGCAGGGGAATTGATTCCCGCAGATGGTGAAATAATTCAGGGCTTTGCCACGATCAATGAAGCTGCAGTAACAGGTGAATCTGCGCCGGTACTCCGTGAAGCGGGCACAGATAAATCTGGGGTGATTGGCGGAACCAAAGTCTTAACAGACCGGATCATCGTGCAAGTGACCGCAGAGGCGGGGAATAGCTTTCTCGACCGAAT…
>TRINITY_DN85372_c1_g2_i1
GTTAGCAATATGGAAGCGAAATACCTTTTTTTTTTTTTTTTTTTTTTTTTTTTTTTAAGTGTAGGTAGCAGGTAATGGTTATATGTGTCCTGGAACCTGAAATAAGAGGTGAACAGATGATAATTCCCTGATTTTCCTTCGCTATAAATGTACTGTAACATTTTTGGGGATTTGGGATTATGGGAAAAATGTTTGGATATTGCAAAACATTGTCACCTAATAGTGCGCGGTGTAAATTGGG
>TRINITY_DN32606_c0_g1_i1
TCGACATGCATAACAAAGCAAGTTCTAGAATAATCTAACCATGTGCGATATCACTCAACAAAAGAATTTAGAGCAAATTATGAATAGTGTGCTCCTTAGGCTCCAAAGCTTACAAATTGCTAAAAATATGTCAAATCTTGCACATCCATCATTTGAATCAATTGCAAGAAAAATATAACACTCATGCTAGCAAAAATTTCACTAATCATACTTGCATCTTTCTTGCTTTTCACAACAAAAAAAAAAAAATCCAAAGAGATCACAAAAAGTTGTGAAAAACTAAAAGTTTTGAAAAAAACATATCTGAGAAAATATCCCCTCCCCCACACCTAAATCAGACATTGTCCTCAATGGATGAAATAAAGAGTAAAAG
>TRINITY_DN59582_c0_g1_i1
CACCACTACACCTAGATCCAATTCAGTCGAAACAGGTTCAGGAGCCAGAATGTCTACATACGAGGGAAAGTGCCATTGCGGCCACCACCAGTGGACCGTCGAGCTTACTCCAGATCAGAGCAAGCACATCCTCTGCCACTGTGACACATGCAAGATCCTCGGAGGTGGTGCATACACCATGAACCAAATCATCCCAAAGTCCCAACTCAAGATCACATCTGG
>TRINITY_DN164150_c0_g1_i1
TGGCAGATGACACCGCCCATTCCGTGCATGGCGCCGATGAGGATGGCCATGACGACACACATGGCGGCGTAGACGGCGAGGAGGAGGGGAGCCGAGACGACGGAGAGTAGGGCAGTTCCGATGAATCGGGCGACGGTGAAGGTGATCAATCCGTAAGAGAGCAATTGAGATCCCTCAGAGTCGGGAATCTTGGCAGCCTCGGCAGTGTAGTTGATGAAGAAAGAACCGATGGTGACCTGAGCACCGACGTAGAGGAACTGGGCGACGAAACCGGTGATGGCTCGGTACTGCTTGTAGAAGGGTCCAGCGGCGGCG
>TRINITY_DN74093_c0_g2_i1
CTCGGAGGACGGTCGCAGCGAGTCGCTGAGGGAAGGACTGGAGATTTGATAGTGAAGGAAATTCGAAGAAGTGAAAGCAGAAGATATCCGCGGAGGAAACCTACGCCATGTCTTCTCTATCTCGTCGCGCGTGCTTCAAGTGCGGGAACGTCGGCCACTATGCCGAGGTGTGCTCGTCGTCTGAGAGGCTCTGCTACAACTGCAAGCAGCCTGGCCACGAGTCGAACGGATGCCCGCACCCACGCACTACCGAGACGAAGCAGTGCTACCACTGCCAGGGCCTAGGGCATGTCCAGGCCGACTGCCCAACTCTGCGTCTGAGCGGAGCTGGCACCAGCGGACGATGCTACTCGTGCG
>TRINITY_DN162936_c0_g1_i1
CGTCGTATTCCACTTTTGCCGCCGCATTCTCTTTTTGATCGCAGCCAGTCCTTTTTTCCATGACACTGAATAATGTTGCGACATCGTTCTATCCTTCATTTTTTGGGTGAGTAAGTGGGCTGCGGCGCGAAGCAGACAGATCCACATGTTTGTGTCGGGCGTAGAGTTTTGCGAGCTGGACGAGAATAAACAGCGCCAGGCCCGCCAGACAGAGTTGTAAAATAAAGCGCAGCGTAATGCCTTCATTGGCG
>TRINITY_DN109918_c0_g1_i1
GTCAGCAGAAGCAGGTTAACGGCAATGCAGGCCATGGGCCTGAGCGCTGGAACTCCCCCAGCATGTACCTGTCTGAGCAGCTTCATGCTGAGAGGGAGGCCACACTTGACCAACATCGAGACCAGTTTCCTGCCGTGGCAATTGGTTCCGGAGCCAATGGGGCCACAGCATATGCAGCAGCTCATGATGACGCCAGCCCACAACAAAGTACAGGCGGCAAG
>TRINITY_DN84726_c5_g19_i1
AAAAAAAAGCATTTGTTGTCTCATCATCAAGTGTACTGTATAGAAAAGCAGGGTCCTTATTTGATATATTTAAAAAATGGGAGGCCTGGGTACTTAATAAAGATATTGGTATTATGAGATAACTTCTAATCCCTGCCCCGGGGTTGGTAACTTGGGAGGGATTGTAAGTAGGAGGTCCTGTTACCCAAAAAAAAAAAAAAAAAAAAAAAAAAGAAGGTAAAAATCCGCTTCTAATCCTGACATACATGGGCATTGCAAGTATAGGATAATTTCTGTTCCTGCAGAAATTATTGTATAACTAAGGTTGCTTGGTTGGATT
>TRINITY_DN186515_c0_g1_i1
GAAGAGCGTGCCGCCGCCCTGCAGCAAGCCGCCCAATTGCTGGAAGACAATATGCAGGACCTGATGGGCCTGCTGGTGCGTGAAGCTGGCAAGTCCTATGCGAATGCGATTGCAGAAGTGCGTGAAGCCGTGGACTTCCTGCGCTATTACGCCGGGCAAGTTCTGCGCGACTTTGATAATGATGAGTACCGTCCTGTGGGTGTGGTGCTGTGC
>TRINITY_DN108916_c0_g1_i1
TGGAGATCGTCTGCAAAAGGCTGCCAAGGTGTTGGAGCAATTGACTGGTCAACAACCTGTGTTTGGCAAGGCTCGCTACACTGTGAGAACCTTTGGAATTAGACGGAATGAGAGGATTTCCACAAGTGTGACAGTCAGGGGAGAGAAGGCCCTATCTCTCATAGAAGCCGGCCTGAAGGTGAAGGAATACGAACTTCTCAGGAAAAACTTCTCTGAGAGCGGAAATTTTGGATTCGGCATCACAGAGCATATCGATCTGGGCATCAAATACGATCCATCCACTGGAATCTACGGAATGGATTTCTATGTGAATTTGGACAGGCCAGGATACAGGGTGGGCCAGAGACGTGCCAAGCACACAGCAGTGGGCAAGCAACATCGTGTCACCAAGGAGGATGC…
>TRINITY_DN187582_c0_g1_i1
GTTTCGCCATATTCTGCTGTAAGTAACCACTTCAAGTCGGCCTCGGTGAGTTTGTGGATTGGGATGATGCTCTCGCCTCGCTGGTAGTCGCAGCACTCACGAGGGCCAAAGCCAACACCCCACTTGGTCTGACGTGCGATGTTCATGACTTCGCGCTCATTCCGAGTCTGCATTTCCTCCATGCCAGCTTTGGCATTGAGCGCGAACTGTCGAGAGGTCATCTTGACGAAAGCGTGACGCTTGTCGCGATTTGCGATGCACGTCTGCACCCGTCCG
>TRINITY_DN108980_c0_g1_i1
GAGGCAGCAGCCAATGGGGATGCAAAGGATGATGGAGGACATACTGGTCCCAAGGCCATGCAGAGGCCTTTTGCCCCGTGGGAGGGGTGCTGCATGTGCTGGGCTGATGAGGACCGCGCCAGGATCCTCCTGTGTGACTCCTGTGACGGAGAGTACCACCTGTACTGCTTGGACCCACCCCTCTCTGAAGCCCCTCCAGGCAATTGGTACTGCCCCCAGTGTGCAAAGGCACGGGCAGCTGCGGGGCAGCCGCCAG
>TRINITY_DN234112_c0_g1_i1
AAAATATTGAACAAAGTTTATCGTAATCTTCTGGCTTCTCTTTCTGTTTCTAATAAAACCAAAACATCATCTTTTCTTACTGGTCCTCTAACGTTTCTGATAATAGGTCTACGAGTAGGTTGTGTGACAAAGTCGCATTTTACTTGAGTTACTTGTCCTCTTGATCCAGTTCTTCCCATTATCTTTGTAACTTTTACGTATACTCCTTCTTGTTCTCCTACTGGTGCTCCTCCAGCTTCTTCGGGTGCTGCCGCTGCGGCTTCTGTGTTTGCTGCTCCTTTATCTGCTTTTGCTCCTTTCTTTGACATTATTTTATTATTCTTCTCCTAACAGACAAGTAATTG
>TRINITY_DN132527_c0_g1_i1
CGATCGAGCCATCTGAGTAGTACTCGGTGGAGGAGTCGCAAGATAATCCGGTGGTACAATGTCACAGCAAGCTGCGATGGTGGATTTGTTGTCTGATCAGGACAACGTCGATGACGATGGCAACACGCCCAAGTTTCGCAGCACCACTCCGCTTCTGACCCCGCAGAAGAAGAAGACAGCATGGCCCCAATCCTCATCTTCGACTGCGGACCCAAG
>TRINITY_DN211804_c0_g1_i1
CGAAGAAGCAGGACACCCCGTAGAAACCCCATCGCGGGTAGTGGGACGAGAGAGCAGCAAAGAGACCAATAGTGATCATGAACACGTCAGCTACGACAACCCAGGTGGCAACAGCCACGGGCACTGCAGCCATGATCATCAGGTCCAGGAGCAGCAGTGGCGTCGTAAAGAACCAGTCAATGTAACGAGCATAATAGATAGACCGGTACTTGAGCGTGGTGCCTG
>TRINITY_DN212979_c0_g1_i1
GTAGCCGAAGCGCGCGGCAGCCTTGGCTGTCTCGTGCTCTTCGTGGGTCATCTGGCTCGTGAGCTTCTCATGGTGCTCGTTGGTGTGATTGTTAGTGGCGGCTGCGGTGTTTTCTGCCATTGCTGCGGCGGGATGCTTAGAAATCCTTGGGCGTGGAGAGGTGAACTGGCGGCGCGGCGTGGGCAATGAAGCTCAGCTACGATAGTTGTCTCGGAGAGGAACCTTGGTGCACTTGGCTGAAGATACAAGCTGAGAG
>TRINITY_DN83044_c0_g1_i3
GTACTTTTCAACATTAGACACCCTTTGCACCATTTTATATATGCTACCTGCTCCAATCATGCATTGGGGAAAATTTGGATTATGGTGTAAAGCGGCAATGCAGAGGAGCTGAATCAAGTGCATGAAGCCAAGGTACACATATATAGTTCCAACTAAGGAAATACTTAAACTTCCAAACACAACTCTCACAAACTGAAGCACAAAAGTCATTAACACAAGTCTGAATATAAGTTTGCATTTTCCTCGAGAGTTATTAATAATTCTAGTCAAAAGATCAGAAATAATTAAGCATCAACCATGGACATCAAGCACCAGCACTTTGTCATCACTGCTCTACCAGCCCAAGGCCACATTAACCCTACTCTTCAGCTAGCAAAAAACATAGCGAGAGCTGGTGCA…
>TRINITY_DN64286_c0_g1_i1
ATCCTCTGATAGTCTTTCAACTCTCTTCTTCACCCTACAATTATTATGTGTACATCTGTAGTAACTTCTGCAAAATCAACCAGAGATATCCTTCAATTGTCTACTAAAAGAACTTCATCCAAGCAACAAAAAGCACGAACATTCCAGTTAGAATAATGCTGTAGGGGCACAATATTTGCTAGAAATTTGACAGTAAACAACATGATTAACAAAATTTTGTGTAACTAAACTATTATGGGGTATCCTCTGATAGTCTTTCAACTCTCTTCTTCACCCTACAATTATTATGTGTACATCTGTAGTAACTTCT
>TRINITY_DN164290_c0_g1_i1
ACATGAGATACTGACGTCGGTGCGAGACATGTCGAGATTATCTGGAGTTCCTATTGAGCCGAGTTCTCAGACGGATTTACTTGATGCTTGCTCGAATGTTGACGGTGTGCTTGGAGGTGTTGTACCGGGTGCTGGTGGATTTGATGCTGTGGCGCTATTGGTAAAGGATAGTGAGGAGACTATGTCGAAGTTGAGTGATGTCTTGCAGAAATATCAGATACCATCGGCCAGTGTCGACGCAGCGGCGGGTGAGGCGGAACCGTCGATAGGGCGGGTCAGTATTCTCGATGTGAGAGAGGAAATGGAG
>TRINITY_DN45155_c0_g1_i1
GAGGTTTACTTGGTCCTCTTCTTGGCTTCGCTATAGAGGATCACTCCCAACACAGTCAGCAAATATCCTAGCATCCCGGTTACCGACACTGGATTCTTGAATATCAATATCGACACCACAACAGCAACCGCCCCTTTAGCATTTCCAAGCACCTGGAGTGTCAAAGCGCTTGTGTGCTTAGTAACCAAGAAATTGGTCAAGTTTACACAATACGCCATTGCAGAATTGAAGAGCAGATACCAAACCACATTGACATCTTTTCGAGCAAGAGCTATGGTGATGCCAACCACATTGTC
>TRINITY_DN81686_c1_g1_i1
CAGCAGCGCCCATCTCAGCAGCACTTCGCATCTCACTTCCAGCACCACTTAACCAGTTCTACCACCCACATCCACCACCAAAATGACTGGAGGCAAATCCGGAGGCAAGGCCAGCGGCTCAAAGTCCAGCGCCCAATCTCGTTCATCCAAGGCCGGTCTCGCGTTCCCCGTCGGCCGTGTCCACCGTCTGCTCCGCAAGGGCAACTATGCCCAGCGTGTCGGTGCTGGTGCCCCTGTCTACCTCGCCGCCGTGCTTGAGTACCTGGCCG
>TRINITY_DN132880_c0_g1_i1
GTGAGCACGTTCTCTCTGATTACGGACTGTTCCATGGCGGCAACGGGTACAACCTGCAAGGAGCCAGCTCATGCGTAGCTATGGAAAATGTTCAAAAATACGCCGATACGCAGGCAGATGCGCCAGCGTTGGAAGAAGACCAGTGTTTTGACTATCAGCAGCCACAAGAAGGATTTACTCCAATGGAAGCAGAAACGTCTGAGACAACTCCACTACAGGATGATCGGCCGAGCACCGAGTCCGTCAGTGCAGCTGTCG
>TRINITY_DN78916_c1_g5_i1
TTTTTTCTTTCAAATAAGTTCATAATCAAGTAGGCTTATCCAATGCAAAACTCCAGAATATTTTGCAAACATATTGTCACCCCAAAAAAAAAAAAAAAAAAAAAAAAAAATTCCAAGAAGAGGAATTTTTCATAGTTCATTGACAGAAAGAAAGTGACACCCTGACCTGGTGACAATGATCAGAAAATTAAGGCTGCTGGGAAAAGCAGCAGCATCTTCAGT
>TRINITY_DN208962_c0_g1_i1
GGCTCGACGCCGCTGGCATCTATAGCAACGTCTGCACCTTCTCCGAGATCATTCTCTTTGATGATATTGGCTGCGTTCTCTTCGGCTGAAACCTTCTGGGATACGTAGGTGGAGGTGGCTGCGAATTTCTTCACAAAATCTAGACGTTCCTGATTTATGTCGACGGAGATGATCTTGCCTGCACCGAGTGATTTCGCAACAGCACAGCAGAGAATCCCGACGGGACCCGCACCGAAAACAACAATGCTGTCCCCATGCTTGATGTTGGATTGTCTGGTGACGTGCACAGCGACCGCAAGTGGTTCCAACAGTGCACCCT
>TRINITY_DN81939_c1_g1_i1
GTTTCGGTCTCTTCGACTAAGCGCATTAACTGTCACATTACACCCCGCCTTGCTCGCCAATATCTTGCGACTTCTTCATTGTCCCTTCAGCTGCAAAGCACTGTGGAGCCTTGTGGCATGATTCTATGATAAGATGGATGGGTCAAGAAAAGTGCTCAACATTCGATATATTCCGAACGAGAATTCATGAGAAGTACGGTCCGGGACGAGCTTTGGCAGGCG
>TRINITY_DN259309_c0_g1_i1
GAAAGCTGTAACGAAGCCGAATGATGCAAAGAAGGCCAGGAAGCAGCCTGCCACTGTGGACCACGCTTTCAGCCCGCCATCGACAGCAGGAGGCTGCGGTGCTGGTTGGGCAGGCTGCGACTCGATTGCTGACTCGTCTTGCTTGTCGTCTGCGCTGCTTTTCTCAGTTGAGTTGGTACTCATTTTGCTGGAGGTTGTTGATCAGTGATCCAGTCACCCACCGCTCACAGGAGGCAAG
>TRINITY_DN59417_c0_g1_i1
GGGTATCCGCCCTGCGATCAACGTCGGTCTCTCTGTGTCTCGTGTCGGCTCCGCCGCTCAGCTCAAGGCCATGAAGCAAGTCGCCGGTTCCCTGAAGCTCTTTTTGGCCCAATACCGTGAGGTTGCCGCCTTCGCCCAGTTCGGTTCTGATCTCGATGCTGCCACCAAGCAGACCCTGTCCCGTGGTGAGCGTCTCACCGAGCTCCTCAAGCAGAAGCAGTACAGCCCCATGGCCGTCAACGAGATGGTTCCGCTTATCTACGCTGGTGTCAACGGTCACCTCGATAGCGTCCCCGTCGACAAGATCCTTACATGGGAGGCCGACTTCCTCAGCCACCTCAAGA
>TRINITY_DN59142_c0_g1_i1
GTACAATATTAATGTTGTTTTTGTCCGTATGGAATACAAATTTACGTCTAATTCAAATATCCTTGTGCGAGTGCAATTTCTGCGTTCATCACAGAAGAAGTTGCTGCTCCAATCATGACATTGTTGGATAAAACCACAAATTTGACATCAAAGACAGGGCATTTACGTACCCTTCCAACATGAACACAAGCACCATTTTGATGATCACGATCTAGTCTAGGTTGTGGCCTGTCTTCTTGTTCATGAACCACGATCGCCTGTGCGGGAGCGCTGTGTACTTTTAATTTTTGCGCTTCACAAGTGTAATTTCGCAAAACTTCCTTTACTTGGTCTATGGATGGTGGTGGTCTCTGTTTGAATGATAGAGAAACACATTCTGTATGTCCATCTAGAACGGGG…
>TRINITY_DN131189_c0_g1_i1
CAGGTGTTTGCGGCCTGCTGTTGGCTGATAGGTGTGAAGCAGATCGACTCCTACTCGTTGTTGCGCTCCTGGACCTTTGGCCTTCTGGCACAATCTCAATCTCGTCTGGAACTGCGTCCCTCATACGCATCTCATATGCCGGTGTGCCAGGGACCTCGCCATGTGCCGCCGAGTCGTCAACGCGTTCCACTCTTGTTATAGGGATGGGAGAGCCGGGGTTGTCTGCGCTTAGGCGGTTTGGATTTGGGGTGCCTTCTGATGCGGAGGAG
>TRINITY_DN30313_c1_g1_i1
AAAAAAAAAAAAAAAAAAAATAAAGGAAAGAAAACAAAAGTAGACAACGCAAGCAAAGTGCTGAATAAGATGCTAAAAGAGAGAGCCCCCGATTATAATATATATACGTTTCCGACGAAAGACATCTCTCTTGCGGAGACGGAGAAGGTCAAAACCCTGTACTACTGTATAATCAAATACCCTTGCTTTCTCGTAACTCTTCCTTTTTGGCACCATCATGTGGCCGTGGCCAGATAGATCATTTTTATAGTCTCTAGAAATGGAAAAGTCTGTGGCCTCGACACCCCCTTTTGCAGGAGCACTCTTTGTCCGGTGAGGTGGTTCAGGTGCACATAAATATGTGGTTCTGGGCTTTGGCAGTGGCACAATCCAAAAGACAAACATATGGCTGTCGGGGCA…
>TRINITY_DN150549_c0_g1_i1
TTATTTTCATGAGATATTACCATGGAAAATTTATTTTTTATGGAATCCTTATCTTGGATTCCAATCTAAAAGATATTCTGGTGGTCTGCCTCTATCTTCCCGTATATGTCACATTACCAGCTATTTGTGTTCTACTTATATGTGCTCATAATGTTCTTGGTGGTCTGTTATATCTTTAAATATGGTAGGTAACAATATTAGTTTTCCACCATTAGTGAAGTGGTCAGATTTTGATGATATAATCCTGCGTTTCTTCCCTCCCCTCCCCCCTCCCCACCACCGCCGCCCCCACCCTCCTCCCCCTCCCCCTTCCCCCCTCCCCTCCCCCCGCCACCCCCCCCCGCCCCACTCCCCCCCACCCCCCCCCCCGGGCGCGGGGGGGGGGGGGGGGGGGGGGGG…
>TRINITY_DN164376_c0_g1_i1
AACGACGGCAATTTCGTGATGGATGGTATGCTTGATTCTGATCACAAGCCCAACAGCGGCCTGATCGAGTACAAGAAAGCTTTGGAGCCCGTGCAGCTTGTCTCATCTTCGGATAAGACTTTCACAGTCATCAACAGATATGACTTTGCTACTCTTGATGGTCTTGACTGCCACTGGGTCACAGTCTCTGAGATTGGAAAGAGCTCGAGCGGGTCACTCGCCATCCCACATGGCGCACAGCCAGG
>TRINITY_DN72424_c0_g1_i1
TAAGTATAGTCTTGAAGGCATATCAAAAATAAATAAGGGAACAATTGTTTAAGAAAACAAATTTATTGCATCTTTTCTGATTACGACTCAACGACAACTATTGAATCGCACTCCACAGTTGCACCTCTGGGTTCAGAGGCTCCACATCCAGCAAAGATCAGAGCTAAAAACACATACAGTATGCAGTGAACTTCTTGCTTTAGGATAAATTAACACGCAGAGATGGAAACAAAGACAGACCTTGTTACAAAAACCATTGACTTTCTTGAGGTTTCA
>TRINITY_DN172055_c0_g1_i1
ATTTTTATTAGTTATTAAGAAAAACAATTATTCTTTTTTTTAAAAATAAAACAATTGTTTTTTATTTTTTTGAGATCAAGTAGGCTCCAATTCAAGTTCGATTAAGCTTGAATTCAAACTTGACTCGATCTCGAGTTTCACTTTGAAAGTTTGTCGAGCTTGACTTGATTAGGGTAGAATTCCATTTGACTCGACTCGTTTACATCCTTAG
>TRINITY_DN83744_c2_g1_i1
GAAAGTACTAATCAACTTAATGAAAACAGATGAATGAGGTGATATCAAATTACATAGGAAATCAGTATCCTGTCGGTTTTTATGAATCTGTTTAATGTTGGCAATACAAAAGGAAAGGAGCAGAAGAGCTTTCAGAAACATCGAGAATCCAATTTAGAATTGAGACTCACTTAAGAATCTCTTGTTTTGGAGCAATCAAGCCACCAAGTACACGGAAGGGACTCTCAGAATTTATTTTGATTTCTAGGCATTGAAATCAAGGTAACTAACCAGGAAAGAAATCAGTCTACCTTAATGGCAGAAAAATTACTGTGAATGCGTTTATGATGTAGCATTAGAGATAGAGACATGTCTATCTAATTAAACCCATGCAGTGAGGGCATTAGACAGTTCATTTGT…
>TRINITY_DN229215_c0_g1_i1
AAAGGTCCGTAGACGATGTAGGTGTGTCCAGTGATCCAGCCCACATCTGCCATACAAGCGAAGCGGTCATCGGGGTGAACGTCAAAGACGTATTTCAAGGTAAGAGCTGCTCCAAGGAGGTATCCTGCAGTTGAGTGTACAACTCCCTTTGGCTTTCCGGTGGAGCCGGAAGTGTATAGAATGAAGAGAGGGTGCTCGGAGTTGACAATCTCGATGGGGCAGTAAGGGCGTTCCTTGGCTGCCTCTTCATGCCACCACACATCCCGTCCTGCCTGCATTGGCACCTGAGCGCCAGTTCTTCGCAGAACAAGGACGTGTTCAGTGACGGGGCACTCCTTG
>TRINITY_DN71905_c0_g2_i1
GCTTAAAGCAACCCTACACGCTTATAAATCTATTCGTTTGTGAATTGAGCTTTTCTCTTTTCGGCAAAGGCTGCCATACCTTCTTTTTGATCTTTTGTTGCAAACAAAGCTTGGAACATACGACGTTCAAATCGTAATCCTTCTGCAAGGTTAAGTTCAAATGATGCATTAACTGCCTCTTTTCCAGCTTGAACGGCAATCGAACCTTTTGATGCAATCTTTTCGGCAACTTTGACTGCTTCTGCTACAACATCACCTTCCACTACTCTGCTCACCAAACCGCGTGCAGCAGCTTCTTCAGCGGTTAAACCACGACCTGTAAGAACCAATTCCATTGCTAATGATTTACCCAAAGCTTGTGTTAATCTTTGCGTACCTCCAGCTCCTGGAATCACACCT…
>TRINITY_DN262331_c0_g1_i1
GTTGAGGTTGCCGGAGAGCTCGAGCTCTAACAGGTTGAAGGGCGTGGCGTTTGTGGATTATAGGACGGAGTTGGAGGCCAGGCAAGCCGTCGCTGAGCTCGACGGGCGCCTACTAAGGGGGAAGGCGATCAAGGTTGTTTTGGCTGATAGGGAACATCAGCATCAGGCTGGCTCTGCTGGCGGTGGCGGTGCTGCCCACGCTAGCGGCAGTGGCAGTGGGAGCGGTACGAGCAGCGGTGCAGGCTTCACCTCCCGCGCCGTACG
>TRINITY_DN64841_c0_g1_i1
ATCAACACTGTGACGAGTAACCTGTCAGAATATGAAGATGAGCTGCTCGGTGACAGCGGGAAAAAGGCGCTGGATGCATACAGGAAGGTAGCCAAGTGGATGTTCATTGCCTATCAGGTTTCCTTCTGGACCACACTTGCTACGCTCGCCGTGGGCCTGTTGGCCATTTGCTCCCGCTGGGGAAGTCTCTTGACCTGGATAGTGGCTTTGGTATCCACCCTCTTCACTTTTGCTGCCGTTCTCACGAGCACGATCCTCTTCTCTGTGCTTGTCACTGCTCTGAACAAAGTTCTGGACGACTATGGCATCTCGCTCTCGACCACTAGAGATACCTTGATCGTCTGCTGGCTTGCAGTGGCGTTCTCTTTTGGAGCTCTCTTCTTTTGGCTATTCAGCATA…
>TRINITY_DN61658_c0_g2_i1
GGCCTTTGGGAGCACCTAACTGATGAGGCTGCTGTGGAGATTGTATTCAAGAATCCAAGAGCAGTAAGTGAATTTGTCTACATTGTTTGTATACGTTTGTTTGTGAGGTTATTTCAGAACAGCTAATCCATTCAGTATTTCAGTCAAGCCACTAGCTTAAATGGTCTTTCCATCACGCTTAGATCAGCGAGATGTAGCTATCATTTGATTGCATGATCTAGAATCATTTCAGGATAGATAAATGGAGTAGTTGGATGGAACATTGATATGTTTTGGAACTTTTCTTCTTCTTCTTCTTCTTCTGTTTTTTTCAGTGGTGAAACTGAGCGTTTGTTTCCTTGTATTGGTGACATGCTTGCAGGGAATAGCTAAAAGGTTAGTCG
>TRINITY_DN55149_c0_g2_i1
GTCAAGTCGATGTCCTGATTCGTTGGCCATGACCAAGACACGTTTCTTGGCCCAGATGACTTCGGGCACGACAAGCGGCAATTCGGGAATCTGTGCAAAGTGCTGCTTGAGGCGAATCGCATTGGCTGCCTCGCACTGGAAATCGAGCTCCTGTGGAAGCGACTCTTCCATTTCTAGAGATAGCCATTCGAGGTCATATTCGGGAAACCATTTCTTCAGCGTCGAGAAAGTGAACTTGGTGAGGGTGATATCCAGTGGTGTCCATTGAGCAAGACTGGGGTGTTGCACCTTGACCGCGACCTTTTGCCCGCTTTCTCTGATCGTG
>TRINITY_DN249608_c0_g1_i1
TGGAACTACGGAAGGGGATGAGGGGGAAGAAGAGGGTGAGATGGAGGACGAGCTCAGATTGAGTTCATTGGGGGACTCGCAATCATCAGCATCTTTCGAGCCGGATCGCTTGACCTTGGCCCTTTTGTTTTGGAACCAAATTTGAACTCTCCTGGAAGACATTCCCAACTGATCAGCCAGTTGAACCCTGGTCTGCTGGTTGGGCATCTTGTCGGTCTGGAAGATCTGCTCCAGGATAGCGAGCTGGTCGGGGCTGGTCCTTTGTCGCTTCTTCTTGTTTAAAAG
>TRINITY_DN71478_c0_g1_i1
GACAAGGAAGGCATCCCACCTGATCAGCAAAGACTCATCTTCGCCGGCAAGCAGCTCGAAGACGGCAGAACTCTGTCTGACTACAACATTCAGAAGGAGTCCACTCTTCACTTGGTCCTCAGACTCAGAGGTGGCATGCAGATCTTCGTGAAGACCCTCACTGGCAAGACTATCACTCTCGACGTCGAAGCCTCTGACTCTATCGAGAACGTCAAGGCCAAGATCCAGGACAAGGAAGGCATCCCCCCTGATCAGCAAAGACTCATCTTCGCCGGCAAGCAGCTCGAAGACGGCAGAACTCTGTCTGACTACAACATTCAGAAGGAGTCCACCCTCCACTTGGTCCTCAGACTCAGAGGTGGCATGCAGATCTTCGTGAAGACCCTCACTGGCAAGACT…
>TRINITY_DN54272_c0_g2_i1
AAAGTCATAGCAGTAAAATGAAGCAATTCAACCATTTAGACATATCACAAGACACTAGGGCTTGTTCTTATTTGCTTTAGATTGTGCAAAAGCTGATTATGAAAAGTCATTATCGAGAATAACTAGAGCCAAGAGCTACTATTTAATAGATTTTGGATTTTACTTTTTTTTGGCTAATAAAAAGTCTATAATCACAAGACAAAAGCAAATGAGAACATTTAAAGTAAAAAAACTGATCATCCATAACCAGCTAAAATA
>TRINITY_DN55549_c0_g1_i1
TTTTTATGTAATGGCATCCTCAAATCCAAAAACAACACCGCATTAATACCTAGTATTGATACCACAGCAACAGATGAAATATTGGAAGTTCAAACGATGCTATGGTCGGCGTTGCACTTGGTCCAACCATTGGAGTCGAAACGTAACTGGAAGACCTTTTTGGACTTCTGTTTTCACGGAACTTGTTCACTCGTCCATCAGTTGAGGAATATTGCATGGGAAAAGGTAGGTCGAGACACGGGCCGTTATATCCTCATACCCAGGAGCTCCAAGCAGACATTTTCATTGTCCCGTCATAAAGCTCAACATCCTTCCACCCGTACTGTTCACCCTCATGACCAACCCCTTCAAACCGTCCAACCACCTCCCCAGCATAATAGCCAGCCTCATGAAACCTGA…
>TRINITY_DN239159_c0_g2_i1
GCCAGAGTCTATGCAACATGAGGAAGACAAAATCGAAACTATGCAAAATGCTTTTCCTTGCTCTAGGCAACATCTAGTATGCAGCAACAGCAGCAAGCACCATAGCGGCCGCACCACCAAAGTTGAGAGCAGCCTTGCCAGCAGCACCGTTGGTACCGACGACAGAAGCGCTGGCAGTGGTAGTTCTGGCCGAGGAGGTGCCGGAAGGCAGGCTGGCCGTAGAAGTGACAGTCGGCTGGACGTAGGAACCGTTCGACGCGATGACGCTGGAGATAACGGTCGACATGCTCATGCTCATGCTCGTGCTCATGCTCATGCTAGACATGACGGCACTGCTGCTAATCAAAGCGCTCTGCGAAGAGAGGACTGAAGAGACCGAGGCGGCGATGCTGCTGCTAA…
>TRINITY_DN81284_c4_g1_i1
GTAGCTAGTGCCTTGGGTCCATGCTTTGGATATTTGCAGCGAGGTGGCGGTGTGACGCCTCGATGCTGCGGCGGGGTTAGGAACATCGCCGGTCAAGCTAGGACCCCCGATGATCGCAGGACAGCTTGCGGATGCCTGAAGTCACAAGCTGGCATAGTCAGGGTCAACCCAGGTCTTGCAGCTGGGCTTCCCGGAATATGTCGAGTCAATGTTGGTTACCATATCAGTACCAGTACCGACTGCA
>TRINITY_DN79152_c1_g1_i4
CTGGCATTTTCTGTTTCCCAGCCCAAAACGCCCATGCGTTGCTGATGCGAATAAGTTGCCTGTGTGGCATCATCCTCACCGTCCACTGAACACTGCTGATAATCCTAGCCGTGAAATGGCTGGAAATGGAACTTGCGAGGCCCGGTTCGCTACCTCCAGAGCTAATCCTCCTTTTCTTCTTCCGACCTTCGTCGTCGTACTCCTCCGGTCCAGACCAAAATTTTCCTCTCATGTCTTCTTCTTCTTTCCCTGCTTCTCCAAAACCCTAGCATCTTCAGGTAACATCTCAAGCTCTAAGTTTTCGGAAAATCTTCCTGACCCGTTTGTGTCTTCCGATCGAGAGTTGATTAAATGAGATGGAAAGCCGATCTTGAGTAGCGAGAATCATGTTGTCCAGAC…
>TRINITY_DN251340_c0_g1_i1
TAGAGGAGTCGGGAAAGAAGCCTGAAGCCTGAAGCAGTGAAGACCTCAAAGATGCATCTGGCATAAATCTCACAGGCAAAGATAGTGTTTTGGCAAAACTACATGTATTTGAAGCCAATAGCGCATCAGGAAAGCGGAAATATGCAGAGATGGAGGTCTCAGATGAAGATGAAGATTCATAGTAGATGGCAAGGTTTCTGAAACGCGGGAGGTGCCCTAAAGATCCTGTGTCCTAGCGACTTCTTCACATGATGTCTCATCACACAAGGAACACGCAAAACTAG
>TRINITY_DN26025_c0_g2_i1
TTTTTATTCAGTCTAAATGAGATGTTGTTATCATCATAAACATGCCATCTATAGCGCGCGGGTATCAACTTGCAAGATCCTTCTCAAAATTAAATCATGCCCACCCTGTTCGTCAGTTGCAACAGGCAAGCAGGAGTCGAATGTCGGGGAAGACGGCTTCTCGTGTCTCAAGCCCAGATATCAGATCCCTTGGTCAGTCTGCCTTCAGCTCCAGTGACGGGCTCAGCCGTTGGCAGACCGATGTTCTTTTCTCATGGTAAGCTAATCCATGCTGTCGAGCGAGACGTTGAGGTGCGTCTCGGGATCGTAGTTTGTCGAGCGATGCCGAACTTTTTGGACGCCATCGCTAACAAACCACGAAATATGTCGAAGAACCGAGTGTCGTGTGATGCCGCGCGC…
>TRINITY_DN67096_c0_g1_i1
CGTCAATATGCATAGTCATTCAAAATAGCAAAAGATATTGTATTAAATTTGTACAGACCAGCAATCACTTCCGAAAGACAAAAGCCAGCTGAAAAGGTAAACGAGAATCATTATCCCACTGACCTCGCACGCAGCCACATCAATGAATTTGAAAGCACCGAGACGAGATTTGAGACTATCATACGGGGAGGTGAAATGCTTGGATTGAAGTAAAGGTATTGAAAATGATTCGATTAAAATCTATCCCGCTTGTACTCTTTATCGAACTTTTGATTAACGTTCATGAGCTTTGTGTTTGTACCTTGTTCAATGCTTTGCCATGGGTATGGGTTACCTTTGTGGTTCCATACAACATCAGGACGGGTACTGAGACGGTAAAGGTACCAACTGGCACCACCG…
>TRINITY_DN55974_c0_g2_i1
GTACGGCAATGCTCTTCGAAGGCAGAGTAGTAATAAGGAAGGAGCTTGTATCTATCCTTAATGGCTTCCTTGATCAAGTCAGAATGCTTCTTCTCATAGCACCAAGGTTCTCTTCTCTTGGTGGCTTTAGCACTGTGGCCACGGAAGAATGGCATGAAAGTACCAAGTTGGTACCATCTGACAGCAAGCTCAGGTTCGGGGTTTCCGGCGAAACCTCCGACGTCACCACCAGTGTTAGACAAACCACAGAGACCAAGGGAAAGTAATTGAGGAACAGTGATCTTCAAATATTCCCAAGTAGCATCAGTATCACCAG
>TRINITY_DN117481_c0_g1_i1
TTTTGGTTCTCTATCTCTTCGCTATGAAGCGGGAGGGTCCGTAATCTAGCATGGGTCGTATAGTGTCGCCAGACTATGCTGTTTGTGCTGGGCCCAGAGCAAGAGAGGCCCGCTCGATTGCATCGGTTGCAAGTAGGAACAGTCTCATCGCACTTTTTCCGCCGCTGCTTGCACTGTGCACAACCCCGCGAGACGCCATAATTTACCATGACGGCGCTATAATCCTCATCCTGGAGAACGCTAGCGCTGATAATGGACGTGATCCAG
>TRINITY_DN131334_c0_g1_i1
CAAATTCCGCCTTCTATGCTAGGCGGAAGAGAGAAAATCTATGAGTGGCTGCAAAACAAACGCAAGTACATGAAAAGAGAAAAGGTATGCAAGCCATATGCAAGAAAAGCGTACAAAGACAGACCCATACTTTTCCGGTAATTAGAAGCCTCCGCAAGAGACTCTTACGCATCATGGCTGGCTGTCTTGGTATCATCGCTCCATACTCCCCACTAAATCCATCTGCTTATTTCGCAATCTCTACACCACCAGTGGCACCAAGAGCCTTCTTGATATCACCGTAGATGGCGAACTGGCCAGCGGTAAGACCACCGACCATGAAGAGACGGGCGCCGATACCAGCGTAG
>TRINITY_DN44010_c0_g2_i1
GTGGGGTTGAGCCGTGTCGCGCGGGGAGTGTCGCGCGCGATCATCGTGGGTGTCGGCTGCGCTTTGAAGGTCATCATGCGGCGGTCCGGTTCGCCTTCGGAGTTCTGGAATTTGTTGCGGAAGTTGTCGCGCGAGATCTCGAGCTCTTCTTTGGAGATTTCGTAGCCGCGGTCGTGAAGCATTTCTGTCATGGTGCGCCAGACGCGCCAGAGATGGGTGACGCGAGCGTTAATCAGGTCATTTCTGTGGGCGTCGGC
>TRINITY_DN148888_c0_g1_i1
GGACAACTCCATAGTGACATCTCTCATAGCAGCCGTAACGCCAGTTCCATACCCATTGGAACAGATCCCCGATAGCCTCGCCGGACTATGACACGAGTAAAGAAATACGCATCGTAAACCCCATATGGTATCACACTTCCTCTCTCTCCTGACGCCGCACACCGAAAAGCCCATTCCGGCTTTCGCAAATGTAGGCGGCAGCGTGCACACGGAAGCCGCTTCGTAACATATTCGTATAATCTTGCTGGTGAGACCAAGATGCAAAGGCGAATCGATTATGCCTTCTTTGGGGTGGCCTTCTTTGGTGTAGCCTTCTTTGCCGCGGGAGTCTTCTTCTTTGTGGCAGCAGCCTTCTTTGCAGCGGGTTGAGGTGCGCTAGACTTGGTAACACGACCAGAC…
>TRINITY_DN111404_c0_g1_i1
GCAATATCTCCGACAAGACATCACCCAATTCACACCTTCAACACAATGGGTTCCATACAGAAAAGCAGAGTCCTGATCGTTGGGATGGGTGGAGTTGGTACGATGGCAGCATATGCACTGGAAACAGGGGGCAAAGCCGAAGTCACAGCCATATGCCGCTCAAACTACGACGCAGTAACGCAAAACGGCTTCAGCATCGACTCGCT
>TRINITY_DN226835_c0_g1_i1
CAGAATCGGATTCTGATCGATTGAACGCTCTTCGAAAAGACCGAAGGACATCAAATGAAACTGATTCGAAAAAGAAAAGATTCGAAGAAAGTAAACGATCGTCCGAATCTTCGCATGTTTCTTCCAAGTATAAAACGAGATCTCGAAGTCGATCGAGGGAAAAAAGTGGCCACACAAAAGAAAGAGAGAGAAGCCGTGAGAGAGGCGGAAGAGCTGAGGGAGAAGCTGAAGGAGAGCATCGCGTCGCACGAAAAGGAAATGGCAGAGATGAGGAATGAGTTGGCCGCGCTGCGGGAGAGTAACAAGCGTCAAGTCGAGGAGCTCGAGCAAAAGACAAAGCACGACATGGATGCATTGCTG
>TRINITY_DN145520_c0_g1_i1
CGGGGGTATCTGCAACCGATTGTTTGCAACTCTCCGCGTTTTGTTATTGCCAATAAAGTTTTTCTTCTATGGCGATTTGTCGGATATCGTACTGGGTTTCGTCGGTCGTTGCCGTGGGAATAATGGCTTGTATGCTTGGCAGATGGCGGAAGGGGTTGAGTTGTATATCGATAAGTCGATGCGGGCGTCTAAACGCTGCGAGTGTTATCAATGGCGGCGCGCGAATGCAGTGCCTTTGCAAAATGTGATTATCGAGATCAAAAAGAAAAAGTCGAGAGTAGACCAAATCTGGAAAATGTTCAAGATTGAGGACAAAAG
>TRINITY_DN255228_c0_g1_i1
AGGTCAATGGCGAGGCATTGGAATATAAGGTGTTTGTCACAACTTGGCTAGGATTTGGTGCGAACGAAGCGAGGAGACGGTATGTTGAAAGCTTGCTGGAGTCGTACCCGGACACAATTGAGCTGCCGGATCCTTGTCTGCCTGTAGGACTGCTCGTGACTAAATCTGGAGAGGAACTGGAGTCTGGTTCTCCTGCGAGGTCAATGGCGAGGCATTGGAATATAAGGTGTTTGTCACAACTTGGCTAGGATTTGGTGCGAACGAAGCGAGGAGACGGTATGTTGAAAGCTTGCTGGAGTCGTACCCGGACACAATTGAGCTGCCGGATCCTTGTCTGCCTGTAGGACTGCTCGTGACTAAATCTGGAGAGGAACTGGAGTCTGGTTCTCCTGCGAGGTC…
>TRINITY_DN61420_c0_g1_i1
CTCAGCGTGCGCTTCGAGATGTTCGACCGCATCGTCGACATCGCCTCGGAAGGCTTCGACCTGGATGTGCGAATCGGCGATGAAATCGCGCCGCACCTGATCGCCAGGAAGCTTGCCGCCAACCGCCGCATCCTCTGCGCGGCCCCGGCTTACCTGGCACGCAGGGGCACGCCGAAAACGCTGGAGGACCTGGCGCGGCATGACTGCCTGGTGATCAAGGAGCGCGATCACCCCTTTGGTGTCTGGCGCCTGAAAAATGGGGCAACTACCGCAAGCGTGAAGGTGACAGGGCCGCTCTCGACCAACCACGGCGAAGTGGCGATGGAATGGTGCGTCGATGGCCGTGGGATTCTGCTTCGTTCGCTGTGGGACGTGGGTGCGCAACTGCAATCCGGCGCG…
>TRINITY_DN81823_c1_g2_i1
GAGAGAGAAGTGAGGATTCTTTGCTTGAGTTCAATCATGGCTAAATGCGAAGAAATTGAGGAGGAAGAAGATCTCGAAGGGGTTGTCTGGGTGGAGGATTGGTTGGGGGGTTTTGTGGGTTTAGCAGATTTTAAAGAAGTACTCATTTTTCACAAGAATTTTGCGAGCATGCGAGAGAGCAAATGGCGTAAAAAAAATGTGGGCAAATATAGGAAAAAGTTTTGCCAAGACTGGTTTTTTTCTTTTTTTCCTTTTTCTTTTCCCTTCTTTCTGGGGAATGGAATTATGAACGTGGGGTTCTAAGGTTGGGGAAATGTGAAATTTGAACTCACTGGTCACTCTAGGTGTGATATTAGTCGGTTAGATGCAGAGTCCTGTGAGGGAGAGCTGGCTTTGGTG…
>TRINITY_DN211227_c0_g1_i1
GAAAGTGCACCTTCTATTATTTTCATTGATGAAATTGACTCGTTGGTTGGTCAACGTGGTGAAGGCAACGAGAGCGAAGCATCTCGTCGTATCAAAACCGAACTTCTTGTCCAAATGCAGGGTGTTGGGAATGATGATAAGAAAGTTCTTGTTCTTGCAGCTACAAACACACCATACTCATTAGACCAGGCCATTAGGCGAAGATTTGACAAGCGGAT
>TRINITY_DN155677_c0_g1_i1
GGCTTGAGCTGCTGCATCTGACCCAAGATGGTCCTGAATATTCCTCAAGAGTGAAAGATGCCTCTGGCAGAGTGGCTGCTGTCATCTAGTAAAGCATCATCTGGCCTGCAATGTTTGCAGGTTCGGCAAATTCTACAATACTGTACCTCTACCCACTACTGTTTAATAACTTGTTCCACTGCAGATGCAATGACCCTATGATTTTGACAGCGGTGAATGTAGCCTGCGCAGGCTGCAC
>TRINITY_DN87059_c0_g1_i1
TTGTTGAGCATGCCGATGGATTTGCTGAAGTCTTCCCAGAGCACAAGTATGCCATTGTGGAGATCCTGATGAAGAGAGGCCATATGTGCGGTATGACAGGAGATGGTGTCAATGATGCACCCGCCCTCAAGAAGGCTGATGTTGGTATCGCTGTCCACGGAGCTACAGAAGCAGCCCGAGGTGCGGCCGACATTGTGCTGACAGAGCCCGGCCTCTCCACTATTGTGACAGCCATCATCGGTGCCAGGAAGATTTTCCAGCGCATGAACACATATGCCAAATACACTGTGGCCATGACCTTCCGTATCTGCCTCACTTTTGGCATTCTCACTGTCGTGTACGACTGGTACTTCCCCACCCTTCTTACAGTCTTGCTGGCTGTCTTCAATGATGGTG
>TRINITY_DN268532_c0_g1_i1
GAGCAATACACGGAGTACGAGGAGCGTGAAGCGATACGAGAGAAGGAGATATGGGTGAAGAAGGTCGTCCCTGAGAAGTACATCGAGAAGGTGCCGATCCAGCGTGTGCGACAGGTGCAGAAGCCCACCACCATCATCAAGGAGGTGGAGTCGTACGAGACGGTGCAGGTGCCCACCACCAAGAAGGTGTTAGTGGACGGCTACCGTGTCGACCAGGTGCAAGACTCCAAGGTTGTGGAAGTGGAGGAGTACCAAGACTACGAGTTGAGACCCGAACCTGTGGGACCTCCTCAGATCAACGCCACACGTGACTTAGGGCGACTGCCGAACTCGCGCCTGTCGCGCAACGTCGGTTC
>TRINITY_DN184442_c0_g1_i1
CGCCAACTACGAACACCCGACTGTTCAAATTCATTTCGTGTTCTTGAAGCTTGACGAAGAACTGCTACAACAGCGTGTCGCAGCTCGCGTTGGCCACTATATGAAGAAGGAAATGGTCCACAGTCAGATGGCCGCGCTCGAGGAGCCAGACCCAGAGATTGAGACCGACGTTCTGAAGATTGATGTAACGAATGAGAAAGAAGCGGTTCAGCGGGAG
>TRINITY_DN181884_c0_g1_i1
GTTTGATCTACTTGGCCTTGCATTACTTGGGGTACCGACATTAACAAATTCATTAGTCGACTGTCAACATAAACTTCAGGAACTCAAATTCGATTCTGTTGATTATCTATGTATCAAATTTCTTACGCTTCTCAATCCAGATGTTCGTGGTCTTTCTAATCATAAAGTTGTTTATGAGGCTCATGAGCAAACGCGAGCGGCGCTCGCTACATACTGTTCAGAATCGTGCCCACAGATTAATGACAAATTCGAACAGTTAATGTTGCAACTACCGAAATTGAAGCAAATCACACACGAAGGCGAAGAATTTCTATTTTATAGATACATTAACGGACAGGTACCGACCCAGACGCTATTGGTTGAAATGTTACACGCACGACGTAAAACTTAGAAGTTTAT…
>TRINITY_DN195754_c0_g1_i1
CTTTGTCCGGCTCTTTGCTACTGACAAGGCTAACAACACACCTGCCGAAATCAATCAACGAATCTTCGACCGTCTCCTAAAGCGCTGGGTAACACAGAAGATTCCGCCCCCGACAGTCAGCGTGTGGAAAACTTCGTTACAATTGCAGATGATGCTTTTGTGCTTGGAGCAATTACTTCCCCATGCGACTGCGACCACGAAAGCGAGCACATTGAAAGATCTCCATCACGTCCTTGCCATCGAG
>TRINITY_DN150350_c0_g1_i1
GCAGAGGTCTTCTTCTCCTTCACCAGTTCGACCTGACCCCGTCTGTGTATGTTGTTGTGAAAGCTGTCTGACTTTGCGTTTAGCAGCCTCTTAGACCCAGCCATATTCTGCTCGCACGTCCCCTCAAGTGGGGCCGATCCTTAGACCTCCTGATGTGCCAAAAATATGGCCTGGCAGGATCGTTATTTCCCGCCGAAAGTGGACGCGCTGACAAGCTGTATTGCAGCCTGGATTGGATACACCTGCAGGCACTTATCTTCAAGCAGAAGAACTAAG
>TRINITY_DN230721_c0_g1_i1
TCCGACTCCAAGGTTGAGCTTCAAATCACTGGTGTCGGCTTTGAAGGCTTCAGACACACCCAGAATAGGATCTGGCGGAGCCTGCTCGACGCTCTCAAGCCGGCTGGCTCTCAGTTGCATACATTGCCTGACTTGTCGGCTAGGTACCGTCGTTTGGGGCAGCCTCTGATGCAAGACTGGTCCAGGACCAAATAAAAGCACTTGCGACATTGACGGAAGCGATCTAAGCTGAAACTAATACAGCTTGTTGTTTTGCAGATGCTGGGCCCCGGGAAGAAAGTCGGCGACTG
>TRINITY_DN85100_c2_g4_i4
TTTTTAAAGAATAAAACTGATTGCCAAACATTACCAGGCTTGCAAAGACTCAGTTCATTGAGTATAGACGGCGTGAAGCTTTATCAACCGCAATTTTTTGATACGGCAGAGGACAATGTATGCTCTTAAAAGACCGTTTGACAATACACAACAGATTCTGAATGTTTTTCTACACTGCCTTTTAGCAGCCAATCAAGCTACCAAATATTCTCACTCATTCATTAACCTTGTGGAAGCATTTGCATGTTTAAGCAACAGCAGGAAAGAAACGGAATTGCAAACTGCAACAACGAAAACATCCTGCAAAAATGCAGGTCCATCACGAACACTTGCAACCAGAATGATTCGTACAGCTTGACTAGACAGGTCTTTGATATGGTCATCATCATCAGTCCTAAT…
>TRINITY_DN115319_c0_g1_i1
GGCGGTATTGATGCTTTGAGCTATCCGATCCCGCCTGACTCAAGATCATTTGGACGATCCGAGCTCCGCCGTTTCACAGCTCTTGTCGTTTGATCAAGACTCAACGGTTCTTGATGCTTCAAAATGCCTCACTTGGCCTTTGGCGGGAGCACTGATTGCTACCTCGCCAAGACTGCTGCGACACACTGCTGTGGGACGTTGCAATCCGTCTCCCGATCCACAAGTACGACCAGATGCTCT
>TRINITY_DN81376_c1_g4_i1
TAGCATTCAACCCATCCCAACTCAGTGGGGTGAGTTTTTAGTTTGGCAGAGATTTCAAGAAATTGAAGATATATGACAGTTTAGTTTTCAGAAGACTGAATTGATCTAGAGATGGTCATAAAGCATATGCTTAGCATTCAACCCATCCCAACTCAGTGGGGTGAGTTTTTAGTTTGGCAGAGATTTCAAGAAATTGAAGATATATGACAGTTTAGTTTTCAGAAGACTGAATTGATCTAGAGATGGTCATAAAGCATATGCTTAGCATTCAACCCATCCCAACT
>TRINITY_DN174027_c0_g1_i1
GCAAAAGAGGCCATGGCACATCAGGCATTGGACAATAATGAGGTTCTCAATGTGCGCTGGGCAACAGTCGATCCGAATCCTCTCTCACAGAAAAGAGAGGCTGCCAGAATCGATGAGCAGGCAGCAGAAGCTGTCCGAAGAGCGCTTGGTGAAAAAGCTGTCAAACAGATTGAGGGACGCGAAACAGCAGAAGAGAGGTCGGCCCGCAGGATTGAAGCTGGCTTTGGTCTGGATGGTTACGAGGCCCCGGAAGCAATATGGTACAATCGTCAGAAGGAGCTGGAGGCTAGTGAAAAGCAGGCTCAAATAGATGGACCTCCACGACAGATGTTGATTGAAGCAGGTACTCAGCAGGATCACGAGCAGACACAAGAGTACCAGGAACCATCGATCGGGATA…
>TRINITY_DN245755_c0_g1_i1
TGATCACTAGTTCAGATTCCAAACTCCGGTGAGAAGGAAAGGCGACGTGGTGAGTCTTCGCATAACAGCACACCCACCGCTCCTGGCCCTTCGTCTTCCTACACCAGCCCTCCTACCCCCTCCGTTGAATTCTCCACCGCTGCCGAAATCATCATCTCCAGTCCCGGTTGTGTCAAGCACGTTTCCTTCCTCGTCGTCTCGGACCCTGTTCTCTGCTTCGCGGGCACGACGTCTCCTGCGTCGAGAACTCCATCCGTGACCTACGATGCCTACTTCTTCCGAGGCGACCATCCATTCGGCCCATTTGCCTTCGAGGCGGGCGGCTTCGCGCCATCTAGCGGCCATGCAGCGTTTGTAGTGCTCGTCAACGGTCTGTTGCCAGCCATAGAATGCTTTGAG…
>TRINITY_DN51174_c0_g2_i1
TCCACGTCGAGCTCGTCCCCGGCGACAGCAGGTTCTGCCGTGCCGATCAGGCCTTGTTCCTTCTCCTCCGCCGACAGCTCGATCTCGCCGCTCTTCGCGATCTTTACTGTCTTCGCCGGCTTATCGCCAGGCAACTTGTCGACGTTCTGGACCTTGTCCACGATGTCGTACCCTTCGAGCACTTCACCAAAGACGACGTGGCGGCCATCGAGCCACGAAGTGATGGCAGTCGTG
>TRINITY_DN163522_c0_g1_i1
GACGAACTCAACCGCACCCCGCCCAAGACCCAGGCCGCACTGCTGGAAGCGATGCAGGAACGCACGGTCAGCTACGCCGGCACCACCTACGCACTGCCCGCGCCGTTCTTTGTGCTGGCTACGCAGAACCCGATCGAGCAGGCCGGTACCTACCCGTTGCCGGAGGCACAGCTGGACCGCTTCCTGCTGCATGTGCTGGTGGATTACCCCAGCGAGGACGAAGAGCGGCAGATCCT
>TRINITY_DN181481_c0_g1_i1
GCAGAAGTCATCTGCTGCCGTGAAAAAGGATGAGGCACCGAAGAAGCCTTTGATCAAGGTTGCTGCAGAGGATGTAGCACTGCTGGTTGAGCATCTGGATCTCTCTACAGCTAAAGCCACCGACTTGTTACGAGCGCACGATGCAGATGCCACCAAAGCCATGAACGCCTGGGTGACATCTTCTGCATGATCACGCGACAGGATTGGAACATGCA
>TRINITY_DN149757_c0_g1_i1
CGATTATGTCGAGACCAGAGCTTGGTATGTCGTCCTGATTGCTGCCATTCGTGACTGGTGCGTCATTGATGAAAGGTGCCATGTTGAGTTGATACTGTCCAGTTGTATGAATAAAGGCCCAATTTGCAAAGACTAGATGACGGATCTTTCTCTTTGTATTGTGCGGATCGGTGTCATGGGAGATATTGCGGCATGGAGGACTACTAGGGTCAACCGAGAGCTTTGGACTATG
>TRINITY_DN156202_c0_g1_i1
GTCGATTATCTGAAATACGATAATTGTTACCACATGGGTCGTTTTGGTACACCCAAACTGTCCTTCGACCGCTACAATGCGATGTCCAAGGCTTTGAATGCTACCGGCAGGCCCATTCTCTACAGCTTATGCAATTGGGGTGAAGATTATGTTCACACTTGGGGCATGTCTATTGCGAACTCTTGGCGAATGTCTGGAGATATCTACGACCATTTTAATCGTCCGGATGCTCTCTGCTCTTGTGATGATCCGAGAGACCCCCACTGCGTCGCCCCAGGATCACACTGCTCAGTCATGAATATTATCAACAAAGTCGCGCCA
>TRINITY_DN224150_c0_g1_i1
GCCGCCAGTAACCAGGACGTAAGATCTTCCCTCGCCACGAAGCTTTGGATTAGCTTTGAGCTGGGGTTCAACATACTCACGCCAAGGCTGATCTTTCTGGAAGAATTCGACCCCATAAATTGTAAGTCCGATTCGATGGTAGAGCCAAGTAGGAAGTCTTCGTTTCAACAATGTCCTACTCAGAGGACCGGCTACCACCCAGAAGATGGAATTTTGAGCGATAGGTGGGCCGTACACGATTGGAAGCCCCGTTTTCCG
>TRINITY_DN206844_c0_g1_i1
CTGGTGCCCATGATGGTCAATTGCATGAAGACTTTGCACGCCTCTCCGTCGAAACGAGTCCCTACGATGGTCTTATAGGAAAAGATGTTGGTAGAAGCTTCCCAAACGTTGAGATGTTCAAAGAGAAGGACGGAGAGGGTCAGCAGATGCTGCGAAGAGTTCTCAAAGCCTTCAGCTTGTACGATGACAAAATTGGCTACTGTCAAGGCCTAGGCTTTGTTGTTGGGCCTCTATTGATGCACATGAGTGAGGCTGAAGCGTTTGCAGTCCTGGTTCGTCTCATGGATCACTACGATCTGAGGTACTGTTACACACCTGACCTTGCCGGTTTACATCTACGGATATATCAATTTCAAAATCTGCTCACAAAGCACCTGCCAG
>TRINITY_DN56096_c0_g2_i1
GTGCGAACGAAAGTATTCGCCGAGCCGCTGTGGTGTACACACTCCGCTATACCTATGCTTCTGGATTTCATGATGCTCGTTTCAACGCCTGCTATGCAAGAGACTTGCGCTGGATGTGCTCAATGCACTACGCACAATGTCAGCAGGTCGACGCGCATTGTCGATGGCTTTGACAAGACTGACCATCTCAAGGCGATGTCTATGGTGTCTGAAGATCGTGCTGAGAACCAGGAAAGGGATGTCGTCCCTCAGTCATCCGCCATCTCCTCGTCTTGGAAGTCATCGTCGTCCTCATCATCCTCATCGTCCTCTTCCATGTTCTTTGCGGCCTCGGCGTAGTCGATGTTCTTGCCGCGAGTGCGCGAGCCGACGATGTTGTCCATGTCGATCTCCTCCATG…
>TRINITY_DN115128_c0_g1_i1
AAAACATATGCTTCTACAGCGGATACGGCAGCGCGGCTGAAGAATGGATGGTCGCGTAGATGATCTTCCCAGCGGAGCATGTCGACATATGCTCGGATCATGCCTTTTCGCAGAGAAAAGTTGTGGAAGTCAAATTGATCGTCTTGCCAGGTCTCGAATATGCTGAAGATTTGGTGGAACCGCTTGAGTGCTAGACCAAGCTTGCGCTGGCGAAGGTAA
>TRINITY_DN167347_c0_g1_i1
TAGTAAGTGTCATTGCATGTCTTCCTTTGGCTATTTGGTCTCTTTGCTTTCTAAACGTGTACTAAAGATGATGATTCTGACAAGGCAGTTTACATGTTTTGCATCCAACAAAAGTAAATAAACAAGTATTTTCAGATTTCATTTGTCTAGTTGCTATTATGCAAGAAACTTGTATTTCATTAAAGTTGCTCAGCCCATCTGGAAGTACTCTCTCTCTCTCTCTCTCTCCTTTTGTTCAAATATCTTGATCAGTTGATTTCTGATATGTCTCGGCTAGTTGGATAGGCG
>TRINITY_DN240618_c0_g1_i1
CAAGAAGATATCGGCAATGAATTCAGCAGAGGCGGAAGCACCCAGGAAGATGACGGTCTTGTTGGCGTTGGGGAACATGTTGTCGCCATAGATATGTTTGAAGACCTCGTAGAACCCATATTTGCCCATTCCTTGGAAGGAGTATCCGATAAAGGTTGGTGACCAACCTGTGAAGATACCGCGGAGGCCTTCCTTTGCGTAT
>TRINITY_DN121966_c0_g1_i1
TGGCAATATATGGTGTTGGACGGTTGTTACTTCCTTTCCCCTCCATTAAACGAATGTGGATCGGTGCCAGATTGATCTCGGGGGCCTCTGGAATCATATTTCCTATCATTAAGGCTGAAGGAATTAGGCAGATGTTCTTCCCTGCAACAGTGCCTGCATATTACAGAGCTCCTCCTACTCAATGACCTGCTTTTAGGACAATAAAAATAAAAAAATAATGAAAAAAAAGTATGATGATGTTTTCTCATTTCTTATTCTTTGTTTCTTTTGTTGGGTTTGCATTCAGTTTGGTATTTCATTAGATTTTGCATATAAATGTGTTTTGTA
>TRINITY_DN27437_c0_g1_i1
GTGCAGACCAGCCAGAGTAATGAATTGCCAGCAGTATCCGAGCTGAGCAAGACGTTGAATGTAGGTTTCTTGCTCGTTACGGGGCATGGCCTTCTTCCAGTTGAATGAGGGGGATAAGTTGTATGAGAGCTTCTGCTCGGGCCAGACGGCGTGGACACCGTCAGCGAACTCCTTGGCTTGAGCGTAGTCGGGTAGCTTGGACTCCATCCAGATCATGTCTGCGTAGGGAGCGTAGGCAATGGCGCGATTGATGGCGCATTGGCAACCACCCTGGTATCGGAAGTATCCTTCTCGGGTACGGGCTGCGTCCCAGTCAAAGTAAATGTCGACACCGGTGATTCCCTTGGCAATGGCGCGGGCCTCGGCGTTCGACTTGCCCTTTGACTCCTTAG
>TRINITY_DN238434_c0_g1_i1
GGTTACACGTGTTAGTATTTCCCGGGTTCGAATGAATGTAACAAGAGTTGACAATGTTGGATGTGATCTCATTACAACTTACAAGTATGTTTTCCGGAATAAAAGAAGCGAGTTAGAAAAAAATATTAAGCATGTACATGTGTCTTATTTTTCGTGTTTACTTCTCTGTTTATTCTTGTTCTTGACTTCCTTGAGGACAAGGAAAGGTTTAAGCTTGGGGAGATTTGTTAGTTGCATTTTTAGGCACGTTTTTATAGCATATTAATATTAAAATTTCACCACATATCATGCATATTTCATAGTCATGCCCTATTATTTTGTGAAACACTTGTTTTTGTGGAACGGAATCTACTTTGGACGTTTTAATGATTTTGTAGATGTGGAGCGATCGCCATATAT…
>TRINITY_DN81452_c3_g1_i1
TAAAGATTCCATGAGAGTTCTTGAATGAAAAAGGCAAAATATAGTTTTTTTTTTTTTTTTTGAAAATTTCTTTTTTAGGGTGTGAGATTGACAGGCAGTTCCCACCGAAATAAATTATTAAATTCACCACGCCCTCATCTTCATAAAACCCACAGAATTCACCATCTTTTAGTGATAAGTATATTTTTTATTTTTCAGCTGTAATTGCCCCCAAGAGGGCAAGTCTCATCACCACAACAACTGCAGCAAAAGAAGGAGCTTTTCTTCTTGTTCTTCTTGTTCTTCCTCGCCTTCTTTCTTTATTTCTTTCTTCCTTTCTTCCTTGTCATGATGTTGGGCACATCTTCTTCCTCTGCTGGTGGCCTCATAGGAGGCAATTCAGCTGCTGAGGCCGCGGCC…
>TRINITY_DN133240_c0_g1_i1
TCTCATGGCTCTTGATCGGAGTAGGTTGCTCGTGAGAGCTTTGCTGTATTGTGGATGGTTCGGCATGAAGATTGTCTGTGCTTTGCTCAGCGCTGTGGTTGGCACCGCTGGACTCGACAGCACTTGAGTGCAAGGAAGGTGCAGGTGCTTGTAGGGGTGAATCAGTCTTTTGTCGCTTCGGCGACGGCATTTCAAAGTCTGTGCTGTCCATTTTCTTGTCTGTGAGGA
>TRINITY_DN64900_c0_g1_i1
AGTTCGGCTTGGATCCGGGAGAGTCATAGCAGACGGAGGAGGTAACCCTCGATGGGGATGATGGGGAGTCGTCATCTTGTGCTCGTCCGGTGTAGCGCTGACCCGCAGCGAGCTCACCGGCGAGGGAGAGTCGACCCGTGGTTTGGGGGAGAAGCGCGACTTGACGATCGATATCCTCGGGTTGAACTCATGGGGGAATCTGTGGCCGAACTCAGACCGTGTCGGCTGGGAGATGGTGAGCGACATTGGACATGTATCGATCGAAGGAGGGAAAGACGAGTGTGGCGAGTGGGTATGGCATGTGCTCGCGTGCCAAGCAGGAATGGGAGAGTTGCAGTGCGAGGGGTACGTATTAAGGTGGTAGGGCGG
>TRINITY_DN90011_c0_g1_i1
TTCCGCTTCGGTCTCCATTCTGGAATGCCTTCAAACCAGCATTGTATCTCTCCTTAGCCGGCTCTTTGGTGATCTTCCAATCACTCTCCTTCGTGCCCGTTACGCGAAGTGCCGACTCGAACATATCCCGCTGGCTAACGGTGAACGACTTGATGTAGAAAGTCTTGTTTCGGAAATCTTCAAGACATCCCTTTGCGCTCCCCTCTGGATCAATAGGCATGCTCAAAATGGCAGCAACAGCACGACCGACCTGAGGCCATGTTGAAGTCGAG
>TRINITY_DN233852_c0_g1_i1
AAAAAAAATGCTATAAAAAAATGAAGATTTGTTCAGTGAATATTCTGGTTATTTTATTTTTTTTTAAAAAAAGAGAAGTAAATATTCTGGTAATTATTTGCTACAAAATGAAAGCTTCTATATCTTAGAAAACAGAACATGAGCATTAAGACGAGAGTCATGGCAAAAGTTTAGTGGCTGAGTGACAAATAACATGGCGGAAGTTAAGGAAATATGCATGAGTGAGAGAGAGAGAGAGAGAGAGAGAGAGAGATGGAGAAAACGAGGATGTTTACCCCTAATTCAGGTGGCCAAATTGTCATAAAAAAG
>TRINITY_DN178716_c0_g1_i1
TTCTTGTCACCCGTGGTAAGGAGCAAGGCTATCTGACCTATGCCGAGGTCAATGACCATCTGCCGGAAGATATCGTCGATTCAGATCAGATCGAAGACATCATCCAAATGATCAACGACATGGGCATTCAGGTGATGGAAGAAGCACCGGATGCCGATGATCTGATGCTGGCTGAAAACACCGCGGACGAAGATGCTGCCGAAGCCGCCGCGCAGGTGCTTTCCAG
>TRINITY_DN256499_c0_g1_i1
AGAGACGCTATCGAAGAGCTCCCACCGTATGCTAAAGATGGTATTCGAGTCGCCGTTGAAAGCTACATGGAAATTGGACGAGTACTACGACACCGGATACGCAATGGGCTCCCTCTCGACTTCTCAGGTGGCGGTAAGAAGGGTAAGGCCAGTGTACCTAAAAAGAGGAGGATTATGGTGGGATGGCTGGCCATGTCGGGCTGGCGTGGGCCTGTATAGCGCATTGTGTTGGACTTTCAGCATAGGGTTTGCG
>TRINITY_DN264512_c0_g1_i1
ATGACATTATTCGCTATACATTATTCTAAGCAATTCAAAAATAAAAAATAAATGCTGTAGGCATGCCGAACATTGAAAAAGTTGAAAACAAAGATGACGCTTTAGTTTATGAAGCGACTGTAGAAGTGTATCCAGAAGTAGAAGTTAAATCTTTTGCTGACTTAGAGATTGATCGTAACTCATCTGAAATCAACGATGCAGACGTGGATGTAATGATTGAAAACTTACAAAAGCAACGTGCTTCTTGGACTGAAA
>TRINITY_DN262849_c0_g1_i1
GAAGCTGCCAAAGGCCAGATGTCCATCCGTTGAGATGGAGACCTCACGCAGAGATCTGATTCAGCACGACTTCATGTGAGGCTGAGCTGATGCTGCCTGCGCTATTGTTTGCACATGGTGGTCGGTAAGCATGCTGCAAAGGAGGCTGTGCCTCAGAGAACCCCACGCAGATGACTGTTTATCCTTTGGTGCGCCTCGGTTTTGGTCGATTCTGCTGTCGTTGCCGCTGTTGTTGCTGCTGCTGTTGCCTTTGCGAGGGCTGCTGCTGCTGCTGCTGCTGTGGCTGCTGCTGATCGTCTGCCTGCTGCAAATCT
>TRINITY_DN84155_c0_g3_i1
TAAATAAATATATTATATCAAATAAATTAATTAAAATTATTTTATTTTTTTTATTTTTTTTTTATGATTTTATATTTTTTCAATAATATAATAAAAAACAAAAAAAAAAAAAAAAAAGAAGAAGAAGAAGAAGGAGAAGAAAATATCGCACTCCATTTTTTTAGTCTAATAAATAAAAATTATATGATAAAAATGATTACGTGATTAATTAAAATGAGAGTGTACATGTAAAACACGAAATCCAGCTTCGCACCATTTGAGGAACGAGGCCATGAATACTACTAAATCCCATGAAACGTATAGGTAGCTGCTCAATTTAACCCCACCTAGCTCAACTGCGCAAGACTTTCCCTGCAGTTCAACTATTGCAGACCCCTTTCTCTCTTTCTTTTCTCCAGT…
>TRINITY_DN102690_c0_g1_i1
AACCAACGTAACAAAGAGTGGTGAGAACAAATATAAAGGAAGGAAAATAGTATTAGTGCATATTTGGCCTTCACTTGAACACAAAACGGCCGAGTTTCTATAACAGATGTTATGCACACGGCTATCACCTCCAAATGCCAATGATGCCCAAACCAAATTCGGAGGCCAAATTCCAGCCACTAGCTGTTTGGGCCCTTGGCAAGAGTGTCGATTTTGTTTGTTCCATTGTAAGTTAAATTTTTGTGACATCAATTAGTTTCACAAATACAGAAGAGCATTTAAA
>TRINITY_DN54929_c0_g2_i1
AAACCTAAGAGACCATATTGATTGATACTTCAAATATGGGGAAAAAGAAATGCTACTTTAAAACTTTTGACTAAGGCTAAATTGGTTTTGACGATTAATTGTTATGATTTTTTTTGTTAATTGTCCTAAATCTATTAAAAATTGAAAACTCTGGACATTGATTTATTTTGATCATAAGCTAGGGAAAACATACTAAATATTAGAGATCAAAATTGCAATTTTTCTTAAATTCATTATTCTGGAATCATTGCACCAATGCATGTACTGGCATAAATTAGGCGACAACTAAGAACTTTTTAGCTAAAATTTAGGTGACGACTGAATCCTGTGTTCTCTATTATTATTATTTTTTTAAAATTTTGTGTAAGCACCCAAAATATAAGAGATGAACTGATTATA…
>TRINITY_DN94265_c0_g1_i1
ATTGCGTCCACCTTTTCAGTCTCGACAGTGAGCTTGCCGTCCTTGGTAGTCAGCTTGAAGAGTTCGTCCCCACCGGCATCCACGCAAGTTCCATCAATGTCACAAATCTCACCCTCAGGAGTGAGAGGAAGCATGGTCTGCACTGTGGGGTTGGATGTGATGAGGGATACAAATTTGCTATAGATGATTTCCACTTTATCTGCGTCCTCTGAAACAAACTCTGCATACAGCTGGTCTGCAATAGCCTGTGCGTCCTTGGTTGTGGGGGCTGATCCCAGCTCATAATCTCCTGCCAAGTTGTACTTGTTGGCACGTCGCTTGAAGTAGACAGTTCCCTTCTTCCCCACAGTCAGAAGCCGCACATCGATGTTCAGCTTCATCAACTCAGCTGCACGTGTC…
>TRINITY_DN252172_c0_g1_i1
TTCGAGCACCAGCAGTTGTAATCTTGAACAATGGCGAAAGCGTATTCTGCCTTGCAATTGTCGAAGCAGGCACCGTTTGATTGGAACTGCTTGGTGAAAACAGAGTAGTCGGAGCCGGTATTCTGACTTGAGCAATAAGTCTGCTCGAGGGCGTTGCTGTTCAAGATCGACAGAGAGAGAAGCAGCGACACCACTGTCCAAGGCCGCGAAGAGGAGGCCATGG
>TRINITY_DN120592_c0_g1_i1
GGACTTGGCTGACGGGGCCAACCAATTGAGCAAGGTCACCGACGAAGGACTGGAAGAAGAAGACTGATAGCCAGATGATGGGAAAGATGACGACTACGAATGCCAAACGCACGTAATTCTTGTCGATCTTGGTTTGAATGGCAATCTGGCGAAAGCAGCCTCCCACGGCATAGGTGACGAGAAAGACGGTGCAACCGGTCAAGGCCGCTTGCATGAGCATGGTCGTGCGAGGCTTCTCCTCGCCAGACTCGGCGTCCT
>TRINITY_DN159037_c0_g1_i1
GGACATTCTGATAAGTCACATCGTCGGACTGATAAACGAAGTTGTGCCAGAAGGGAGAATCGATAATGCTCAAATTCTCAACGACGACATTGGTCGAATTGCCCACAACGAGGGGGATGGGTCTGGCGAATGTCGTAGAAGATCCTCCGGCTACTCCTTTATTGTTTGATCGCGCAAAGTATTCCCACCATGTCTGACCATTGGCAGTGATCGTCCCGCCACCGTGCAAGGTTGCGCCGTGACCTTCAAAG
>TRINITY_DN64076_c0_g1_i1
GGTGAAGGAATCAGTCTTTAGCGCACAGTGATGGACCTGCAAAGTCACAAAAAGCAATAAATTTGCTGTTACAGCCTTCTTTAACAGATGAAGCTTAACTATTGTTGATATTAGTGAAGAATTTAAACAGAATAATTAGCTCAACATGTAGCACAACAGTTCTCCTTTTGCATGAATAAATTTGATGCATCTGCAATAATCAATTTAAAAAACTCAATCCAAACTAGTACCATCATAAGAATTATGACAATAAAATCTTAATCACCATATTACTATTCGTCACAGGGAATTAAAAAAGGCAGCTGACAAAAATGTAGATTTTAGTCCTTGCACCTAATTGTTGAAGCAATACGTCTTCAAGTAATCCTAGCCTCAAAATGATCTTTGATAAAAGAAAAT…
>TRINITY_DN261061_c0_g1_i1
GAAGGATTTTCTGTCTCGACTTGTCATAGTGACTGCTACCGTCCCTGCGTTTGTTCTGCTGTTGCGGTTGAGAACCCTCTGGAGAGAACTTAGTTTCCATGTCTGACAGACAAGTTGGCAACCATCGATGTTCCTCTCCTCCTGGTAAGCGTAGATCAGGAGGTTTGACATGAGAGAAGTCCCCGGAGCAGAGTATCATAGAAATTGGGCGCACATCGTAGCTTCTATGATATTTGTCACATATCTCACGTTCAC
>TRINITY_DN5508_c0_g1_i1
AAACTCTTAAACAACAACAATCTCTTACAAACACTAATAACCAGCCATCAACAAAGCCGCACAACCCGCCAAAACCGGCATCGCCGTCGGTGCAGCAGCGCCAAGTGTAACGCTCGTCGTCTTAAGTCCGCAAACATCCACGGCAAGCTTCTTGATCTGAGGGTAGAATGTCTGACCATTCTTGCTGTTCCTCTGGTTGAAGGTGCAGGCCTCGCAGCGTGGAATCAACGTGTCCATGTTCTTCTGGTCGCAGATACAGCTCGGCTCGTCGCCATTGCATTTTCCTTGGGAGAAGGTGACGATAGGGCCG
>TRINITY_DN157772_c0_g1_i1
GCAAAGTACCAGGACGGAAGTCTCGCCAGCAACAGGCTCGATCTGCTGGAGGGTAGCCAGAACGAAGATGGCCGTCTTTCCAAGTCCGGATTTGGCTTGGCCAATCAGATCAGTGCCAAGGATGGCGATCGGAAGGGCATCTTGTTGGATCTTGGAAGGATGCTCGAATCCGCAATCGGTGATGGCCTTAAGAAGCTCAGGTCTGAGCAGGAAGTCGCG
>TRINITY_DN85828_c5_g7_i1
CTCCCTAATGTTTGAAAATATCCATTTCATCCCTCTATAGTTTTACATAAAGTGGAAATATGACAAAAAATACCTTATATAACGTCGTTAGTTGAATGACAATAATGCCCTTTTTTAAATGTGAAATCAATAGATGGATTTATGACTTTATATAAAAGTATAGGAAAATTACATGGACGATTGCAAAAACTACAGAGGAGTAAAGTGGATATTTATATGAATCATAAGGGGGTTGTCTGGATATT
>TRINITY_DN60621_c0_g1_i1
ATCAGCTGTGATTATACACCTAGTTCATTCAGGATTAACCATGATAGCCTTTTCTCGACCTAGAATACTGGAAGGATAGATAAAAGCAGGATCCAACAGATAAAGATCTCTTGCTGGAAAAGAGCAATGCCTCATCACAGCTGTTTTATCCAGCTCCAAAATCTTTGAATGCCCATTAAGATCAGTCTTTACCCAAGACCAACTTCCAAGCCTATTACCTCTCTTTCTAAACCCAGGAATGCCCCCATCACAAAAATAACCACCAAGATGGCCATTTGAAGAAAAACTTGAGTCAGGTGTTACTTGGGACACGTTCAGGAACATTAGAAGGAATATATTGAGTTTGTGGTCCTGGCATTTGCTTAAATCAGCAACAAGAGGGCTCAACCAGATCAGCAT…
>TRINITY_DN236630_c0_g1_i1
TAGCTGCAATGGTCATTTTGAAAGGGTCACCGAAACAAGTTGTCTGGCATGCAAGAGGAGATTACTTTGCTACAACAGGACAAGGTGCAGGTAATGCTGTTCTTATCCATCAATTATCCAAACAAAGAAGTCAAGCACCATTTGCAAGAGCATCAAAAGGATCTGCTGTTCAAGCTGTACTCTTCCATCCTCAACAGCCACACTTCTTTGTTGCAACTCAACGTACAATCAGGATGTACAATTTGGCAACCCAAACCTTACTCAAAACCTTTCAAACTGGATTACGCTGGATCAGTAGTATGCGTTTGCACGG
>TRINITY_DN258457_c0_g1_i1
GCACAGGTTAATCTTAACGTTACCGAGGACAATTTTATCGCTAATAACGTCGGGATGACCAGGCTGCAGGCAACAGTGACTGATGGAAACGGCAACCCGTTAGCCAATGAGGCGGTGACATTCACGCTACCGGCAGATGTGAGCGCAAGCTTTACTCTCGGACAAGGCGGTTCCGCCATTACTGATATCAACGGCAAGGCTGAAGTTACACTGAGCGGTACAAAA
>TRINITY_DN254796_c0_g1_i1
GCGCAGTTGAGGGAGATCCTTACAAATACGGATTAGACGTCGCTGAAGTTGGACGAAGACGACAGCTGGTTGAGGATGTTGGGAGGGAAGTGGCTTCGATGCAGGAGCAGCTCGAAGCGACTGTTGCTGCTGCAGATAACAAGAGAGATGGGGCAATGCTAGCGGATCCGGATGAGTTCAATGAGGGAGAGGACGAGTATGGCG
>TRINITY_DN209145_c0_g1_i1
ATATAGACACAATTTGATGCCATACTCCTGCTTTACAACCAGTTTAGTCTTACAATGCAGCAGTGATAGCATGCATGAGATTTGCATACCATCTTGCTGCTTTTGAATTCGACCAGTTGTTCATTTACTTTTCACAAGACTTGATACTTCTCACATAGAAGACTCAATTTTCAAGAGAAAATTTGACAACCTGATGGAGGACCCTATGTGTTAGAGCTTTCTTAGTGTCTTTCATTCTAGACCTGATAGCTCCATATGTCGATTGTTCAGAGATCAGAACCTTTGTATTGAATATTGTCAAAGCCTAAACTTGGAGCTTTAAATCATCAGAGCAGAACTTACAAGGAAAGAATCTATCCAAATTTTGCTTTCACCCAAGAGTACATGTTGGTGGACATA…
>TRINITY_DN3471_c0_g1_i1
TGGGGAAGGTCGTGATGCCATACTCCTCTACCAGCTCAGCATTGTCCTTGCTCCGTGCCTCAGCAAACGCAATATTTCCCACAAACCTCACAGACAGGCTGCGGTAGAGGGGGGTGCTGGTGGCTTTGTCAGTGAAGAGCAGGGCAAGCGGTGCAGGCAAGCCTGTTCCCTCCGCAGGCGGTGTTGGGTCCACCAGGTCTGCCTTTCCCTTGATTTTTCTGATGTACTTGGAGGGGATCTGCCCTGTGGCTGCCTCCGCAATGCCCTTTGCA
>TRINITY_DN85162_c0_g6_i3
CATCGTATCAGAATCAATCAATGCTCTTTTGACCAGCACTAGATACTCTGTCATGGCAGCTAAGCATCACCCGGCCTCAATTGATGCATGAAAATGCTTCTACCCGTGACACTCCCTTGAGGTCTGACTGGATTAACAGATAAACCCCTCAAAGGCTTGAAGAATTGTATCGGCCTCCGTTAAGGCATCACCCATCATTGATAAAATGTCATGGCATCAAAAAGATTGGCAGAGACTGTCCAGCGGCCACAAAGAGAGAACCCCGGCTTGGGGGGGTGGGGGATATATAATTGCACCCAGAGTTCTCTCTCCCTTTTAATCACAAACTTATCCACTGCTTATCCTTCCTCCATCTCCACTCCTTCACCAGCTCCCATTTCCTCTGACGCTTCTTCCCCA…
>TRINITY_DN167692_c0_g1_i1
GGCGCACTCACGCAACCCGTTTCGAAGACAACCTTCGTGGGTTGACCCCAGCTCTAGATATTCTCATCTTGCGCCTGTAGAACAAAATGTCGCCGAACGCGATGACTTGGGTTATGAAAATGAGCGGGCTGAAGCGCATGGTCTTGGACTCAAGAATGTGCCATCTTCGCCCGGTGCTTCAGTACTGAAGAGAAAGCCCGTTCATCCAGTGCCTTCGCCTGATTCCTAC
>TRINITY_DN181082_c0_g1_i1
CTTTAGCCTCAACCCGAGCGACTTTCCCACCAATGTTCTAGGCACCATTTTGAACACGCCTCTGTTTCAGACTGTTACCAATGCTGGCGAAGACTGCTTGACGATCAATGTCCAGCGACCAGCGGGGACCACCAAAGATTCTAAACTGCCGGTTCTATTCTGGATTTTCGGCGGCGGCTTCGAACTCGGGTCGACGCAGATGTACGATGGCTCATCTCTAGTAGAAGAGTCTGTCAAACAAGGTAAACCAATCGTCTTCGTAGCCGTCAATTACCGCGTTGGTGGTTTTGGGTTCTTACCTGGTAAAGAGATATTGAAAGACGGTTCCGCCAATTTGGGTCTGCTTGATCAACGATTAGGATTGCAGTGGGTAGCCGACAATATTGCTGCTTTTGGCGG…
>TRINITY_DN196300_c0_g1_i1
AATCTTTACTCCAATCCTACATTACCTCGATGAGAAGAAAGAGATTGTGCCTATGGAATACCCATACGGATCGCGTGGCCCAGCCGTTCTCGACGACTTCACCGCGTCGTACGGCTACAAGTTCAGCGATGCCGCTGGCTATCAATGGAATACTGCATCCAACAAGGCTGCACTGTAAGGGTGACAGTACATATAAGAGCAGGGACGGCACACATCTACACTTGAGCATAGCAGATTGGCGTGCGGCGCGGGCGCCTTTATGGACTCGCTCACGATATCGCACGATTTGATGCGCCGGGTGGTCCTACGCAGCTCTGCAGCAACAACACTCGAGCAGAATTGTGAAGTAGCGAAAGAGCTCATATTGCG
>TRINITY_DN138909_c0_g1_i1
GAAACCTTGACGTTGACCTCGAAGAACTTGCTCACACAGCGGTCGAGGCAGACGGACTCGCCCTTGTTGAGGTCGGCTTCGCGGTACTGAGGAGGAATGCACTTCTTGGTGCATGTGTCGACGAGCTGGTTGAACATGCCAGAGACCATCTCGATCTCGGCCTCTGCTGCCGCGATCTTCTCTGCGGAAGAGGGCTGAGGACGGGCGCCGCCGAAGAGGAAAGACATTGTGAGGGTTGGTGTATTTGAGAGTAGTTTTCGGTTTGGCAGATGATGTCTGGCGTTTTCGTGGAAAT
>TRINITY_DN175607_c0_g1_i1
GAACTGTTCTCGCTGCTCGGATCGTTCGAGTACGGCTCGCTATGGCTGCCATTGGAAACCCCAGTTATGATAGTGTCGCGCGATTGCTGATAACCCTGTTGCGGGTAGACGTTGTCGCCTCTGCTATACCGGTTCCAGTTGTTCGTCGGATCTGACTGCATCCTACTATATCGTGTCCGAGGGCCGTTCATCGGGGGACCGTAGCCACTTTCACCTCCCCAGCTCCCTCGGGCTTGTGCTGCCTGAC
>TRINITY_DN53128_c0_g2_i1
CGCTTGCATTCTCGCTTACAACAGGCTTTGCACCTCCTAATTTCCTTAACCATACCTGTTGGGCAGTGCTCAGCACATTGTTTGTGAACCAGTAAATTGATAACCCTGATGGGACAGATAAAGAGAAGTATCCAATCATGAGTGGAAGGAACTTGAAGACAAGAAGTGTGTTTTTCTGTGTCGGATCATCAGTTTGTGGTGGCTTCATGATTTCCATTGATACATATTGAGAAAGAACAAGAAGTACAGGTAAAACGAGGTACGCTGCTGTGTCATGCCAGCCTAGAGGTGGATGCCCATCCACAAATGGAAAAAGCCAAGAAATTCCCGATCCACTTTGCCGAGCAGCAATCGTTG
>TRINITY_DN173769_c0_g1_i1
GCACGCCAACCTGCAGCGTGCCGCTCTCGCCCAGGCGCCGGACCAGTTGCAGGTTGACCGCCGACCAACCGCTGGTCGGTTTGCCATCGACCGAGACAATTTCCTGGCCCGCCATCAGCCCGGCGGAAGCCGCCAGGCTGTCCGGCTCGACAGCCCCGATCACCGGGCGAATCTGCTGGGTACCCAGCATCGCCAGGATCCAGAAGAACACGATGGCCAGGAGGAAGTTGGCAAT
>TRINITY_DN90708_c0_g1_i1
AAGCGCATTGCTCTGCCGACCCGTGTAGAGCCCAAGGTCTTCTTTGCGAACGAAAGAACATTTCTGTCATGGCTCAACTTTACTGTCATCCTTGGAGGATTGGCAGTGGGTCTTCTCAACTTCGGTGACCAAGTCGGTCGAATTTCTGCTGGTTTATTCACACTTGTGGCCATGGCAGCCATGATATATGCTCTGTTCACTTTCCACTGGCGCGCCAAAAGCATCAGACAAAGAGGTCAAGGAGGTTTCGATGATCGTATCGGTCCTACAGTGTTGGCTCTTGCTTTGCTCGCTGCTGTTATTGTTAACTTTGTGTTGAGAGTTATTAAGGGTGATGATTGAGTCTAACAATACCGACGAGTCGTTTTACTACGCTTGGATGGACACATCGAGTATTGG…
>TRINITY_DN211029_c0_g1_i1
GAAAAGCTCAATCTTGCAGTTTCTAACACGAGTGTGGCACTATTTGGAAGTTTGGCTCTTGACATTACAATCATTGCTGAGATGGATAAAGAATTCAGCCTGACCATGAAAGAATTGGTTAAAAGTCTTCAATCCGCTCTTCAACGTGCAGCACGGGATTCTTGAATTCTTGTCAGCTACCTAACGGAATCTATGCACCTACATGGACCGTCTTGTTCTTCTACTGCTTGACTTAGATGTCTTGTATTTTGTCACGTGACTATTGAAGGTTTAAGA
>TRINITY_DN81010_c1_g2_i3
AAAAAATTGAAACAAAAAAAAAATCCAATAATCAAAATTGTAATACAGAAATTGATGCAATCAATACTTGTATGCTTCGTCTAGATTGCTACGGATTCTATATCGCCTTTTCATTATCTTTTGGGCATCCCCCTACATGCAAAGGACAGTATTACAACATTGCCATGAGCAGAAGCTCGTTATTATGTCAAGATCCACATGAAGACTGTCGACCATACTGTCAGAGACAACACTGCAATCAGGTAAGTCCATAGGAAAAGGACAGAACATTCCTCTTGTGCCACATCAAAGAGCTGTGTCATGGTGCCAATATTCATGGCAGGTGGGAGAGTATATTGAATGAGTAGCACAAAATGGTAGAGAGGATCTGATGGAAGGAAGCCGAAATGACTGGCCGCT…
>TRINITY_DN1925_c0_g2_i1
CTCGCTACACTCTTGTGCAAACGCATCGCTCAGCTACAGCAGCACGCATCACATCCACTGTTAGGCAGAGCTTATCACCTACGCTTTGCCTATGCGCGACCGGGCGGCGAAACTGGAGTGGCTTGCTCGTCTTTTGCTTCTTCTTCTTCACAGCGTAAACGCATGGGCGGCATCGTTTCTAGCTTCTTCATGGTTCATGGGACGGATACTGAGAGGCGGGATAGTTCGCTCCGTCTTCTAATAATGCGTAATTGCTTTGCTTTTGAATCGAGGCTTTTTGCTTTGCTTACGCTGAGGGACAAGAGGGAGCAGCATCAGATTATTGGTCCACTGCGCGCGCGAGGACCAGTGTTTATATGCATAGCGATTTTTCGATTAGCGGGGAGTGGAATTCGAATC…
>TRINITY_DN88707_c0_g1_i1
GTTTACGAGGAGTATCAGTCGGACGGTGGAATATGCGTACAATGACTTCTGTATTGCGGAAATGGCGAGTGCGCTTGGCAATACTGCTGATGCTGAGAAGTACTATGAGCGGTCTGGATACTGGAGGAACATGTACAAGGAAGACCAGATGAGCCGCAACTTCACGGGCTTTCTGATGCCCAAGTTTTTGAACGGCACCTGGGGTTTTCAAGACCCAATTTTCTGCTCCCCCTTGCTCAACTTCACGAGCTGCTACCTTAACCCCGACGGC
>TRINITY_DN196542_c0_g1_i1
AAGAGGTTTCTAAGTCGAAGGATCGATCTACGAATAGAGTGCGTGCATTCACAGCCCCGTCCCATGTCGGCGCTGTTATATTATGAGAAGAGATGATTGATCTGAAACAGCAAAAGATTGAGCTGCGAGAATATGACGACCATGCGCGCAACTTCCTCCATAAAGAGGAGTGCGACAGTATCGAATCAGAGACGCAGGACGTCGGGAACTAGAAAGCTGTGGGTTGGTCCCGTTCAGAAATATTTGTGTTCTCACAACCATGGGCAACTTTGATACGAACATGATCCGATG
>TRINITY_DN47691_c0_g1_i1
CCCGACTACACCATGCCCCATTCGCAGGCTCCGCCAGCGCCCTCGCTCGATACCACGGCCGTGCTCAGCATGCATCGTCAGGCACCGTTCGTCGACCATGATCCATTGACCACACTGTGAGATCGTCACGATCCACTGCAATCCGCCCCTTCGAGCCATGCGCTGGAAAATCCTGAGCGTACATCGGCACTTATTACTTCGTCGTGTGACAAATCAGCGCAGTAGGCACGGCTCTCGGCTCGCACATCACCTAGGACCAAAGTCCTAAA
>TRINITY_DN26234_c0_g1_i1
GCCCCATTAAAGTTCAGAGGGTGTAATTAGATGGTTACAGTTTCATCCCTAATGATTGCTAGAGCGGGGGACTGCATTGCTGATCTGCCTATATGTCGAAGCAAAATATTTGGTCGACACTTTAAAAAGCTAAGCTAAAATTGTTTGTTTTCCGTTTGCAAATTTCCATGTCTCATTACTGGTTGATGGATCTCTATGAGAAATGCTGCTTTGTAACAAAACTACCTCTACGAGAAGTATAACATGTAAGACATAGGATCAAAGTTGGAGAGGACTCTGCTAGTTTTATTTCTCTAAGCAGGGGACACAACATGTCAAACTTCAGCACTGTTTCCGTAGTTGTTTGCTCTGAACCCTTATGATTGCAGGAAGATTAGATGTTGAAAAATTGTTTTCTTT…
>TRINITY_DN70518_c0_g2_i1
CTCCTCTTTGATCAACTATCCTGGTCGCTTTCTCCAGATTCTTGCCAAACAAAAAATGCAGTCTGAACCGCTTGACTCAATATCCTTCCACACTGCTTCTGCGACCAAACTGCTTGTGTTCATTCTCGGAACTCAGAACTCAGAACTCGGAACCAAAACCCTCCCCACGATCTGAGACAACACAATCTATAGTTAAGAAGACGCAGTGGCCCAGCACTCCTTTTTTCTTCTCTCCCTCTCCCCCTCTCTCTCTCTACATTTCTTTCTCCATTTGGGTAAATTTCACTTTTTTTAAAATGTCTTCTCCCTCTTTAGTGGTGGT
>TRINITY_DN120319_c0_g1_i1
GCGAATTTTTGATCAAATTGATGTCTTGTCAATCGTCATCTTCAACATTGACTGTTTTAAAAGTTTTTCCCATTTTCAATTCGAATTGTTCAATGAAGTTGTTTTTGAGTAACGCATATGAAACACTGGATTCAAGATCAGCAAAATGAATACTTGAATTACATTGATATATGAACATTTCAAAGAATGGTAAGATTGATGAGATCATACCAAATGTTGAGTTTTGATCATGAGATGAACTTTGT
>TRINITY_DN89948_c0_g1_i1
TAAATTTAGACATCCCACTTTCTCTGAGCTTGCATTTGTAAATGCATGCATCTAAGAACCTCTTTGCATACTTATAGCCAGAGAATGTGGAATAAGTATTTTGTTCGGTTGATTCGAATGTATTCATAACAAGGTTCTGACAATGCTAAAGCAGTCAAAATCCCACTAAACTCCATCAGCACCTAACCAAGACATTCTCACACTCAGGTGATGCGACTATAACATAAAGTTCTCAGGTGAAGCGACCTATAACATAAACTTCAATGGCATGCTGTAGAAGATTGATGAGATTTAGTCTGCCCATGCTGTTCTACAGCCACCCACAATTCAAGTGCAAAAAGCAACGGATACAAATAAATAAAAATACGGATTTACACGGAACAAGAAACATCGTATTGT…
>TRINITY_DN262466_c0_g1_i1
CAAGGCACTAAAAAACTGAAATTACTATTAATGGGGCAAGACGCATATTGGTATAGGTCAAGGGTTTTTGTATTTTAATTAAACCTATAATAAAGTAAAGGCATAGGTTCTAGAACTTATCGTGAGGTTTCTGATAAAATCATTGACATTTTCTAAAGTTTCAAAGGTATCACTGATCTCCTATCAAACCATATCATTTTTTTACAATGTCATTTGATATCATTAAAATATTCTTGAAACAACCATTTAAGGAGAGCGATTTTCTTTTATTCCAATTTTATCCTTTTGTGTTGTCCTACTTTGAATTTTCTACCAAATTGGTTTTTCCATAAGATTTG
>TRINITY_DN86170_c8_g4_i1
AAGATGACTACATGTCTCATTTTACAGCAAAGCCATTAAGAGAAATGGCTTCCCCCTATCTGTTTAGTGCTCTCCCATCATATTTTCCAATGCCAGTCCAGAAAGAATTACCCACCTCATCCAAAAATTATCCAAAATGGCTCCGTGAACAAAAAGAGCTCAAGAGAAATGCAGAGCAGGAAGAAAAAGAAAAGACAAGACAAGAACAAAAGAAAAAAGAAAAAGCAGAAACGTCGGAAACAGAAGAAAAGTCAGAAGTCATAAAACATGTTTTTATGTTTTCTCATGGAAATAATCTAATCTCTTTGTTTTTGCAGGAACAAGTTGAGTCTAGTCTTCCAAAGATCAATGTCATGAAAAATGCTTCTGAGTCTGACAAGGAGGTTACCTCTGACGAGT…
>TRINITY_DN84708_c2_g1_i1
TTCTTATTGCCACAGTTTTGTCAATGAACGAGCTTTTGACTAGTCTTCATCCCCCCCCCCTCTCTCTCTCTCTCTCTCTGCTGTGTGCTGCTATTATTTAGTAGGTTGGTTCTTGGATACTACCTTGAGCAAGATTCCCGATTGACCTCTATTGGAGGGCAGAAGGTTGGTTGGTTTATGGGCTCTAAGGTACATGCCAGGGCTTGGTCATGTTTTCAATTGGTTTTGCTCCTTGTCTATGAAAATTTTCACTGATACAGTTTAAATTTGGGATATTAAGATATCTATTGGTGTTTTGTCGTCG
>TRINITY_DN158912_c0_g1_i1
CAGAATATTGAGTGTGCAGTGTTTTACAACTTGAACTTCGCGCTCGCTGCTTGATTGAACTCAAACGACTCTCACGCCTGGGTAAAGGCAATTACCTAGATATCAGCATAAAGCCAGCATGACTTGGGAAGACATCGGCAAACGAGCGCAGGTTAAAGTCCTTGAGTCCATACCACCTGAATGGCGACTTTCAGACGACAAATTGCCACCTGCAGATCAAGCCAATGTTCTCGACGTGCCTTACAAGTCAGGCCTTTTCTCGGAACGCGAGTTGCTAATCACAACTTCATCGGCAACAAACATCGTTG
>TRINITY_DN210974_c0_g1_i1
TAGAAGCTATACCCGTCTGTGCGCCTTGGGCTGCGTTGGGGAAGTTTAAATATAAAGTCAAACTTCAACCGGGACAGCAGAAGAAGGGAAAAGCTGTGAGGGAGATTTTGGGGAGGTTTGCGAAGGATGGAAGTGATCCTAGGAAAATTGATTTCCAAGCGCAGGATTCTGAGAGGATTTGGCCTAGGGAGGCGGAACTTATTAAAGGATGGAGGGATGTGGAGATTATGGGTGTGGTTCCTG
>TRINITY_DN65148_c0_g2_i1
GCCCTGGAAAAGAATATGCACGGCTGGAGATGTTAGTGTTCATGTACAATGTGGTGACCAGATTCAAGATGGAGAAGTTAATTCCTGATGAGAAGATAATAAATCTTGCATCCCCTACTCCTGTCAATGGTCTCCCTGTTCGACTCCAACGCCGCAATGTTTAGATATTATTCAGTGAAGTAATTAGTGTTTTTCTTTTTTTAAGAGAAGAGTGAAGTATTTAGTGAAATAGTTAGTGAAGTAATGAGTGTTTTAAGCTTTAGATTTAAACTCCAATAAATGATCCTGTAATCAATCTACGTTCGCATAGCTTGGGGTCTTTGCTGCGCATTTTCATGTTACACTATATTATATAACTTCTCAAAATAGCGATGTCCCATCAAGAAATCTTTTTAAATA…
>TRINITY_DN260154_c0_g1_i1
TACGCTTGGTGCCCCGTCGTCTGTTGCCTGTCTCAAGATCGTCTGCGCGATCGGGGCGCTCCACAATACCCGCCCACTCCCGGTGAGTCCGCATGGGGTGTTCCCGGAAGACCAGCCCAAAGTAGTGGATGAGGCCCCCCAAGCACCGGCACGACCAGACGCACAAGTCTGGGAGCTCATCCTCTGCTGAAGATGCCCTGGCTGCCGGGGTCACCACTGCTGCAGTAGCTTCCGTCCTGGCATCCTCAGTAGGGGCATCGG
>TRINITY_DN71077_c0_g2_i1
TTTTTGGTCAAAAATATAACTTTTTATTAATATGGTGCAATCAGTACAAACAAAAACATATAAGCTTCAGTTCCTTACAGTGTTCAGCCTCTCTATACATAATACTATACTAGACTATGCAGAGACTATTTCAGATGCAAAATTCTAGTCAATACATAATCCCCAGTTCTCCTTTGTTCTTGGTACTCTCCTCCAACCAGCCACAATTCTCCTTATCTCCAGTATTATATCATTTATAATTTGCTCAGCTGCTGTAGTTTTTCTTCTCAAGACCCTGTTTTTTCTTTCCTTCGAGATTCTATGAATTGTAACTGATGGAGCTTGTTTTCTGATCTTGTTTATAAAAGTGTCAGTTTTCACATTATTGATCCACCATTCCACCTCGTGTTGCCATCCATA…
>TRINITY_DN10376_c0_g1_i1
TACATACATACATACATATATATATAGCATAAAACTATACCCCATTTTCTCAGAGGCAAGTCTTACAGTCTGCTGCTAATTGGAGTTTAAATAGCTTAACTTGAAGCTTCTATGACTCAACTACTTACTACTAGAAAACCAACCTTCATAGATGACCAATTACTATCCATTACTTCAGAAAGTCAACTAACTAGAATATCATTTCCGGAAGGCTAACAAACAACTAATCCTTATTGAAGTCAAACATTTTGGAGGATCAGATGCCATAGCAATTGGTCTTTCCAATTGCTCGAGACAATGTAGAAATTGACACAATTAAGGATGTGGATGCTAACAAACAAGTATAAATACTAACAATAAATGTGTACACGTGCAAAATTCACCCTTGAGTTGCTCAAC…
>TRINITY_DN238287_c0_g1_i1
GACCGAAGTACAGAACGTAAGTGATGATGAGCTGGTAGATTGCTTGGCCAACAATCATCTTCCACATGTTCACTGTAATGAGAGGGGCGGATTTGGGAGCGGGCTTGCGGTCGATGATGTTGCGGGTAGGAGGATCGGTAGCAAGTGCTAGGGCAGCGAACGTATCCATGATCAGGTTGACCCAGAGAAGCTGAACGGCGGTGAGGACAGAAGCTTCATCATCACTGGCTACGGCTGACACAAAGGCCAACAACACAGCTGTAATATTTACAGTGATCTGGAATTGTAAGAACTTTTGAACAGCGTCGTTGACAGCACGACCCCACATGAGAGCCTTGATGATGGAAGCAAAGTTGTCGTCCATGAGAATGATATCGGAAGCCTCTTTCGCGACCTCAG…
>TRINITY_DN183922_c0_g1_i1
GTCGGATCGGGCATTATCACTAAAGTCAATATTTTTTCCTATCCCACGATTTATCTCGGTCTCTAAAAACACATGAAGCATAAAAAGATGAATAAATAAGCACTATTTGATGCCGGTTCAACTACAAAAGCATCTAACTGAACAACCGGTTCAACTACCAAAGCTCTAACCGAACCATTTCTATTGATTATTAGCTAAGAGATTTACTTAATCGTTTCTGTTCGACTAAGCTTAAT
>TRINITY_DN217644_c0_g1_i1
GCTGAAGATGCAGAATGAACACGAACAAAAGAAGATATATGTCGAGAACAAAGGTTGGACAATTGACTTTCCAAAGATGAACTTGCAGTAGTAAGAGCGGCAGGTTGAGTTCGAAGATCGTCAAGTGATTGTGTTGTTAAAGAGAGTAATTGACTAAATGATGTCGAATTGGGATCATCTATATCATCTGGAATTGAGATATTTTCGGACGAAGTTACTTTTATTGATTTTAATAAAGCTGGTAATGAATCAAACTTTTTCGAAGTCGAAGCCACCGGGGCCTCGACATTTG
>TRINITY_DN229007_c0_g1_i1
TGCGGCTGGACGATGAGGAATAGTTGTTGCGACGCGCACCACGACTGCTGCGCCTGTCATCATCATATCGAGCAGCGACGGCAGTGCCACCACCTCGTCTGTAAGAGTCTCTTTTACTGCTGACATATGTGGATCGGTCATCTTCGTAGGAGCGGTCGTTGTCATAAGAGCGGGCTCGGCCAGCTGGGCGCACACCACTCTTGCGAGTGATGGTTTCGCG
>TRINITY_DN80147_c0_g1_i1
ATCTGGATCAACATCCCTCGCTCTGTGTACCAAGAAGGATGCGATTATAGTAGGTGAATTTGTAGATTCTCTCCTAGGTCATCTCTGGGAGTTACTACTAAATTGTCCTACCTGTTTTCTGGTATCTTTGAAGCATCAACTGCGGATGCTCTATGAGGGACTGCAATTCTTGAGAAACATTCTCGCTAAGGAGAAGTATGACGGGCTAGATGAAAGAATCAAGGACGTTGTTGGAGCTGTGGTCAGTGATGCTGGGATTATAATTATTTCACTTTATCAGAATGACATTCGAGAAGCTTCAGCCAAGGAAATGGATGTTCAGCTCTTTTGTTTACTGGACAAGATTAGGCTTGTTAAGGCAGAAGTTGAGGCAAAGTATCCTGTAGCGTCGAATTCTAA…
>TRINITY_DN213906_c0_g1_i1
TTGATACACACTCCTTAGCAGTCGACACTTCATCCGGACTACGAACCGCACCACCATACGGAGGCTTCGGCGCCGGGTTCGATATGGATATGATGGGCTACACACAAGGGCACTCTAGTACAATCAACCCACATGAGCTTCATACTCCAAGTATGCATGGCTTAGGCATAGATCACTCCGGCGACTTTGGGCACGGACCTTTCACGAATGCCTCCGCTTCACAAGCGATACTCGACGACGACAACATGTTCGAATGGGTGACGAATGGCTTCG
>TRINITY_DN248082_c0_g1_i1
CACGCTCGAATTTTTCTTTTTGACACACTCGGCTCATCTAAAGAAATTCAAAAGCAATGCAATGTCCCTGCACCTTTACATTCGAGACGCTTTCCGCACGTCATGGCAAACAATCCACCAACGCATTGGAGGAGACAAGAAACGATGCCCGACCGTTCCAGCCTGCCATCCAAATCGCTGTCCATTTTTATCCGTACATCTCGTGGTCGGGACATTACTGGTCGGGACCGCGTGGCCTGAATTCGACTTGAATCGCTTAGAAGCACTTGCGGTGAACGATGGACGGGCCACTCTCGTCGTACTCTTGCTTGGAGATCCACATCTGCTGGAAGGTGGAGAGAGACGCCAAGATGGAACCACCGATCCAGACCGAG
>TRINITY_DN72133_c0_g1_i1
GTATCAGTTATTTTAAGGTATTCCAACTTTTTTTATTTTTTGTTTTCTTGTGTTCCTTGTTAAATATGTTAAATGAAGCTTTTAACCTGATGCTTGGTGCTTTTTTTTTTTTTTTTAATAAATCAAAATCTGATCTCATGCCTTACTGTTGCATCTTTGGGTTGCTGATCCTATGTGTCAAATTTGTATCTAATTTGCCTTTTCTTTTGGCTCTGGCACTGTACTGCTTAGTAGTCTGCTACACTTGTCTTGTTTCTTCTTGGGAAAAATTATCTTAGAATTTGTAGTTGAAGCATGTGTGAATTCGGAAAATACTTTTTGAATCAAGTTCTTTTGGACTTGTTTTCTCTTAATTTTAGTTAGTAACTTCAATATAAAAGAAAGTGACTTTAGTGTAAT…
>TRINITY_DN212209_c0_g1_i1
GACGAGTCCGATTCCAGTCAAGGATAAGAGATTGAAGTTTCTTTGCAACTCTTGCACATGACCAGACGCATTGATAAGGTCGTCGACAGCCAAATCGCCATTCGCGCTGTGCGCACTTCGCAATGAATTTGGCAGCTTCTTCTCGTCGCGCTCCATTGCTGAGGTCAGTCGGTGCTTAGGACACAGAGTTTCACAGGAGAGAGGAACCGTCCGAGCGGAGAAAAGAATCTCGA
>TRINITY_DN81819_c2_g1_i1
GCCAATATCTAATCAAGAAAACCCACAATCGCATTAATGCCAAAGAAAATAAATAAATAAATATATATATTTAATAAGAAAGGAAAAACTTGAGACTTGATAATCAGAGTCCAAATTGAAGAATTTTTGGTTTCTAAAATGTCGAAAATAAAAGGATGGAAGTCTTACAGGGACATGGGAGTCTCGGGCACTGCGCTTGGCATCAGTAGCAGAAAAAACAGTGTAAACAAGCACAAATGTACCAACAATCTCA
>TRINITY_DN105177_c0_g1_i1
GTTAGCCTGATCGTATTGTTTGAGAGCATCTCGATTTGACGGTTCCGCGATAGAAGTGCTGATTCTGTTACCTTTCCAGGTCCTTTCGAGATCCGATTTCAGATCGCGACTGACAAAGGCTACATCCTCTTTAATATCGTTCACGATCTTCGTGTCTTGATGCAAATCAAAATGCCGGACAGAGATGGTCTCCTTGAGCAAATTCGTTAAATGTTTTCCACCAATATCCAATCTTCTGACGGCTCTTTGAATAGGACGACCTTGAAAGCAGGGCATGATCGTAGTGTATGAGTAGCCACTATCGACGACCAGAAGGCACTCCATGGGCAAACTCGTG
>TRINITY_DN84692_c0_g1_i1
GAGCCGGGGTTATCTTCCTCTTCGCTTCCTCCAGGTACTCCTAATATTGTCCTCCTTTTATTTGCCTGTGCAACTCCTCTGTTTTTACTTCCACCTGTTTGCTCTATTGCCTCAGAGGAATTTTTTTGCCTGTATTTCTCCGGATTGTAGTTTAATTGCAGAGAGCACTTTTCTTTCTACATAATGACATAGATTCTCCTTTATTTAATCTCATCGGCTAGGTAGAATTCAAG
>TRINITY_DN55333_c0_g1_i1
GGAAGGTGCAAGATCCGGACAGTCGAGTCTGAGATTTAGGAAGGTATTATTTCGCAACGGTCGTCGAATCGTAGTGATGGTAACAAAAGGCTGAGACATTCGTGATAAAGTGTACAATGCGATCGTGGAAAGCTCCGGACGTGACAATCGCCGCTCGGGAATGACAGCATTTGATCGGGCGATTCCCTTCAACTACCACGAAAGATATTTCCTGCCTTTGGCCATCCGTCTCTTCAATATCTGCTGTCCCTTTGGATCTTTCAGTCGAGCAAGAAAGCCATGTCTTCGTTTCTGTACTCTTCTCGATGGAGTAAAGGTTCTTCTCG
>TRINITY_DN9587_c0_g1_i1
GAGAGAAGGAAGGGCGAAAGGCAATGGATTATGTACGGATAGCGATCTGGGCCGATTCATACTTGCGCCGAATGCCACGGCCAAATCGAAGTCGCTCATCCGAACGGAGGCGGTTCACCTGAAAGAGCCTGGCGCAATCAATTACCCCATCAAGCGGACGGGATACTACTGCGTCAGTACAGCCGCTTATACAGACCAAGACCACTTGTTCGACTACACCGCGGTGGTGGAATTTAGGAATGCTTTCGGCGAGCTTCCAGCTGCTCAGATTGCCAAGCTTCCCTTCTACGCTGCCATCACCATCGTCTACGCGTTCGTGGCCATGGGATGGGGTGTGTTGT
>TRINITY_DN25952_c0_g1_i1
GCTACCTCCCGAAACATAACCCGATGCCGATCTCATGCCGCTATTCCATGCTTCTTGTGAATGTCGATAACTTTCTGTACCTCCTCATAGCTGCCCAAGAAGATACCGCTTCGATCGTGGATGTGATCAGGGACGACGTTGACCATCCGTCTCATCTTGCTGTCAACAGCTTGACCGCCAGCGTTCTCAAAAACCATGGCCATCGGACCGCACTCATACAAAATTCGGAGTTTGCCCTTTGGAGATTTCTTGTCTGCTGGGTAAGCAAAGATACCACCATACAGCAGCGTTCGGTAGGCGTCAGCCACCATGGATCCGATGTATCGTGCAGAGTATGGCTTATCAGCTTGCTTGAGGCCCTCAACCCACTCCTTCACTGGCTCATCCCAGTACTTGCTG…
>TRINITY_DN218041_c0_g1_i1
GAACTTCTCGGTTACAACATCGCAAGCCTCAATCATGTCTTCTAGCCCTTTCTTAAGAGCCTCATAGACTGTGGTGTCACAGTCCTCCCATATCTGGATTCGAAGATGCATTTTCGTCTCGCTTGGATGTGGTATCGTGTATCCACAGAACTCGACGTCTGGGTTTTTATTGATGAAATAACGCAGCGAATTACCAAGTGTATGGTCCTCTCTGTCTATCTGGAAGGAAGCTGCTTGTGGACTAGCACCTGGAAGAGCGACAAGCTTTTTAACACCTGCGAAGGCAAGATCCTGATTGTCTTCTGAATCGCTGCCGTTTCCACTGTCGACCATAGAGACATCTTTT
>TRINITY_DN121242_c0_g1_i1
ATGCACTCGCATTCCCTTCGCGGAGCCCATATCGATACACAACGAGTTTCCTTCGCCGTTGCTCTCTGGATTCCGAACACCTAAATCCAGGCTATTCGCTGTAAGGGGAGGGTGAAAAGGCACAAAACAACATCGCACTCCTCTTTCAAAAAAATTAAAAAATTGACATAGCCGTCCCATAGCCCAGGATCCTGGTACTTG
>TRINITY_DN210412_c0_g1_i1
GCCAACTTCGCTTGGGGGGCTTTCGGCTTCTGGCTTCATGATTCAGTTCTTCGTGCAAGGTGCCTGGGGAGTTATTCCTATCCACCTGAACGAGCTTTCGCCTCCGGCTTTCCGATCCTCGTTCCCAGGTATCACATACCAACTTGGAAACATGATCTCATCGCCCAGTGCGCAAATTGTCAATGCGATTGCTGAGTCGCATCTGATCCGACCTGCAAGCGGCGTTGGTGACGATGTGCCAGCCTACGGCCCTG
>TRINITY_DN184013_c0_g1_i1
TTCGACAATATGCCTAAAGCCACCAAAGGAAAGTCCAGGCCCGCCGCTACCCCTTACGGTACCAAGAAGACCGCCAAGAAGGAGACTAACCCCTTGTTCGAAAAGCGATCCAAGACTTTCGGTATCGGCGGTGACATCCCCCCCAAGCGAGACTTGACCCGATTCGTCAAGTGGCCAGAATACGTCAGGCTTCAACGACAAAAGGTCATCTTGCACCAGCGATTGAAGGTCCCCCCCGCAATTGCCCAATTCTCCCAAACTTTGGACAAGAACACCGCCACTCAGCTGTTCCAGCTCCTCAACAAATATAAGCCCGAATCCAAGCAGGAGAAGAAGGCTCGTCTTTTGTCCGAGGCCGAGTCAAGGGAGAAATCCGGCGACAAGGCGACTACAAAGGAG…
>TRINITY_DN49782_c0_g1_i1
ATCTAAGCCTTAGGCATAGAACGGACACGAGACATAAAGGAGCTCTTCCGCCGCAGCACAACTCTGAGCGTTCATTGCCCCTGTACTCGTGAGACCAGGAACATGGTAACGTATGATCTCTTGAGCCTGCTGCCTCGTGGAGCGATATTTGTGAACACTGGCCGTGGAGAGGTCGTAGATTTGGACGGCTTGGAGAGATGTTTGAAGGAAGACATCATTAGCGGCGCGGGGCTTGATGTTCTACCAGAGGAGCCCATTCCAGCGGATCGCGTGCATCCTCTCATTCAAGCATATCGCCGGAAAGAAGAATGGCTGATGGGCCGCATGGTTATAACATGCCACACAGCATTTTATAGTCCAGAAGGCTTCATTGACATTAGAGTGAAGAGCGCACAGACG…
>TRINITY_DN76273_c0_g1_i5
GTACAAATTCATTTTTTATTTCGACCTTGTTTCAAATTTTTGGAAGCATGAATTGGACTTTTTTTTTTTTTTTTTTTCATCACATATTTTAGGGCTTAATTGCGAGCAGCTATTGAATGATTCTAAATGTTAGCTGGAATTTCTTTATCAGTTTCATTTTTTCTTTTTGCATCTTATTTCAGGTCTTAATTTATTTTTTTTTAAAATTATGGCTGAACTTCTTTTGTCTATTTCCACATTTTTGTGGTTTTAGCTGAGTATCACTTCAGTGACTTTTATAATTGGCCAGAATTATGCATATTTTTGGAGCTAATTTGTTGGTAAATATGGACTTGTGTTGTAGAGAATAGAGGAGTTGATGAATTGTTAGCAGAGATTAAGGGAAAAATATAGAGAATG…
>TRINITY_DN213722_c0_g1_i1
GTTTAAGAATAATTTTCCGGGAGGAGAAGCGAAATTTGTCTTTTTTGCTGCTTGAAATTCGTTCACCGAAGCTGTAAACCATAAAGGAGGTTGATCACCAGAACGATAGAGACTATAAAGGTAAAATGATTCACCACCCGTGTTTGATGTGATAAGTTTGATATGACGATATTTATCATACGTACTCGCTTCCAACAGGGAATTAAGAATTGTTTCCTTATTTTTGCAGCCTTTGATATATTGTTCG
>TRINITY_DN190877_c0_g1_i1
AGAAAATCAAGAAAGTAACACTCTTTTTAAGTCCTTCAATGCACACATCTTCCATCCTATATGAAAGAAAATGATTAGTGAAAAATACTACTGCTAGACATGCTAATCCTTTTTCTTTTCCGACTTTTTGTGATAATAAAATCAACTCGGAGGAATGTGAATATGGTAGTATTAGTCTTATCAGAAGGGAATGATGGAAGAGAAAGGAAAAATGAGGCGAGATAAAAGTGGGAGTGGTAGAGGTGTATGAAAAGTGAGGAGAAGGCACTGGAGAAGGATAGCTGTAGAAGATGATGACATGTGGGGTTTTGGCCTCTGATGTAA
>TRINITY_DN118151_c0_g1_i1
TGCCTGTGGTCATTTACAACGACTTCAGCCGGATCGTCGAAATGATCGACCTCTTCCGTGCTGCCACTATGCTGGCTGTCCACATCCTCATCTGCCGGCTCTATTCGTCGCAACTGCTCAACACCTCCTCTTCGGCCAAAGAAGTCGTCGGTCTGCAGTCCCCGCACAGCATCGGGATGTATCCTTCGCTTCATGCTCTGTCCGTTCGCCCTTGCGTGCTTAATGTACAGGCGGATCGGCACCATCGCTGCATCTCTGCACGCCTCTTTGATATCGG
>TRINITY_DN5534_c0_g1_i1
GGGCAGCACAGTGGGAGAGTTGGCGTTGCACTACCTGAACAGAATGAACATCCTGGTCCTCAAGATCTTGTCCAAGTTCGAGCTGAGACGGTTGTGCAGAGTCTGTGGGGCGACACCGCTCGCCAGACTTGGTGCACCCATGCCAGATGAGATGGGCAGCATTGATGTGGTGGAGACACAGGAGATTGGTGGAGATCGCGTTACAGTCTTCAGACAAGATGCCGACACGGCGGTCACGAGAACAGCTACGATCGTTCTGCGAGGGGCGACACAGAATCACTTGGACGATATTGAGCGAGCGATTGACGATGGTGTCAACGTGATCAAGGCACTGACTAAGGACACGAGGTTGGTGCCAGGAGCTGGTGCTACAGAGATGCAGCTGGTTGAGCGAATCAA…
>TRINITY_DN26474_c0_g1_i1
TACCTCCTCAACTGACGGTTGGGGTGAACTCGAGAATGGTATTCATGAAGATCCCGAAAGTGAAAAAGACGGGTGGGATGATATGTTGCCACTAGAAGACGAAAAGCCCTCACCGGCCCTCGCTAACATTCAAGCTGCTCAAAAACGGCCCGTCATACAGACAAAATCACAAGTTTCAATTCCACGGCCAAAGTCTACGTCAAATGTGGGAAAAGATGAAGACGACGACTTATGGGGTTCAATAGCTGCCCCACCTCCAAAAGTGGGTGCAAAGCCCTTAAACGCGAACCCTAGTGCTACAATTGATAACGATGATCCATGGGCTGCAATTGCAGCACCTCCACCAACCACCAGGGCCAAGCCTTTATCGGCTGGTCGAGGCCGGGGATCCAAACCTTC…
>TRINITY_DN227048_c0_g1_i1
ATCCGCATGTATGTGCAGTCTGCGGCGCCCTTATGGAACTCAAATCTTACTCGGTGTGTCTGCGCAAGACGTGTCCCATGTCCCTTTCCCTTAGGTGCAAACAGAAAGAGCCCATGCCATGCGTCTCTGAATCCAACAATCTCTATAAGTCCGTCATCAACATATGGTGGTGTAAGAACCTCACCGGTTTTGTTATGTTTTGGATTTGGTGTTCCCCAAGGATTTAGTCCCCCAGTGAAGCTAGGCAAGTTAAGGCATAAA
>TRINITY_DN169707_c0_g1_i1
TGAAGTCAGAAACCTGTTACACTTCGTTCAATTGCCTATCACAGGAGAATGTCGTCCAACATCCATCTTTACACTACTCAGACTCCCAATGGGATCAAGATCTCTATCCTTTTGGAAGAGCTGGGCCTGAAATATGAGCATACCAAGATCGACATCTCGAAGAACACTCAGAAAGAGCCGTGGTTCTTAGCCATCAACCCGAACGGACGTATTCCAGCTCTCTCGGATACCTTCACAGACGGAAAGCCCATCAACCTGTTTGAGAGTGGCAGCATCATGCAGTACTTGGTCGAGCGATACGACAAAGACCACAAGCTTAGCTTTCCACCTGGTTCTCGTGAGCACATCGAGGTCACAAATTGGTTATTCTTCATGAACGCCGGTGTGGGCCCAATGCAA…
>TRINITY_DN78500_c0_g1_i2
TTACTCCCAAAAATTTTGTGTAGACTTTCCTTTGTAGACGGACTAGAGGCTTTAGTACACATAAACATGTATGGTATAAACTGAATAAGCTAAACAGAATATGCCCTAAATGCTTCATATAATCCTGTCCTCCGCAGAGGATATACTGATTAAGCTGTTCCACGGCGCAATTTGCTTAATCAAAAGCAAAGGCTGGTTCCATCGACAAGTAATCATCGGCATGTAAAGAATAATCATCTCTATACAATTAATCCATGTTACTGAATATAACCACTAATCAACTTATATCTACCGACAGAATCCTAATTGCAGTTGATATTCTGTAGGGATTACTGGTCTCCATTGCCTTGATTGCCATGGGTGCTCACTTCCCCACGAATGCGCTTCTGCAGATGCTCC…
>TRINITY_DN172553_c0_g1_i1
GCAGACTTGGCAAAGCCTTCTTGGCAGACTCAACATCGGGAGCATCCAATGCAAGAGCTGGGCCTGGTACAGGAGCAGCCACAAGCTGTGCTGCTGCCAGCAGTGCCATTGCCCCGTGAGCCATTTTCTGCTGGATGGGCCTTGCTGCATCCTGCTTTGCGGCCTGGACCGTCACGCGGGAGCGGGGAGCTTGTGCATGAACCTTGCTTGGGCTGAATGCCTTTCCTGATCGTGCACGGACTGAGCACAGCTGAGAGCCGGCGATTGTTGCCATTGTGCAATGCAAAAGCTACACAACAAATCAGTAAACGCGTCTGGATCCGCACACGATTATGCTGCTGTGATGCGCG
>TRINITY_DN256613_c0_g1_i1
CGATCGCAACAACAGAAACAACAGAGGTATGGGCAACGTTGGCGGTATGGCAGCACAAGGCCGCATGGGCTTCATCGCTCAAGGAGGCGGTGGTAGCGGTGGACGATGGGGTGACGGTGCCGGTCCGAGCATGAATGTGATTGGACCGAAGGAGGCCGTGCAAGGCCGTGCGATCAGGAGTTACGATGATTTGGATGCTCCACCGGCCGGTGGAAGTGGTGAGCAGAGAGCTGCTGCTGCGGCTGCTGCTGCGAGTGGTGGTGATGCGCTTGATTACTAGATTGTTTAGATCGAGGAATTCGTGCGATGCATGGGTATGTGAGTTGGGAGTGGCGTTGTTCATGGGCG
>TRINITY_DN172879_c0_g1_i1
GTCGAGTGGTCGCGTTGTCGGTTGATCGAGTCATCGGGTGTTACGCAGCGGCCTCACGAGGCGTCTGACGCCTTGTCCGCCGACTTGCCCTGCGCTCTCTCGTAAATCCAGTCGTTGAGGCCCGCACGATTCCTGGCAATCTCGACCGCATAGAACTGCATCCTCACAGCGAAAATGGTGTTGTTCTGGTCATACTCGGTCGCAGCACTAGCACGCAGCATGGCACCGAAATTGAAGTCCTCGACTTTCTTCTCGTACTCGTTGATGAACCCGCGCCACCGCTCCTTGCCTTCCTTGGACTTCATCGAGTCCTCGTCGATGGTGGCTTTTGGGTCAAAGTCCGGAAAGGTTTTGAGGAAGTGGCTGTGGATCTCGTCGTCGATCTTTGTG
>TRINITY_DN92819_c0_g1_i1
CTGTTGTTTCGGGCAGCCAAAGCTTTTGTCTCGATCACAGTCAATCGCCTATTCATCACATCGCCGTCACCCGGTCGCTTCTCGCGAGTGGGCCGCATCGGTGCAGCTGACTCCCGACTCGTCGCAAGCCCCAGCCAAGGCAGGATCAGCTCGAGGGAGATGCTGCCGCCTCAGCTACGTCAGGTCCTGGAGCGAGCCATCACCGAG
>TRINITY_DN224388_c0_g1_i1
AAAAAACCAAAAAAAAAAAAAAACTGTAAATTAACTGATAAGATAAACATCTCCTGTAAAGTTTCATCCAAAAACTTTTGACTCAGCAATGGTGTCACTAAAATTCTACCTGTTTCCCAAAGAACCACTAGAGCATAATTAACTGAATTAATTATCTTTTCAACCACACAAGGTTATAGCATTGCTCCAATCTAATAATTTGTCAATCCATCTCATATTGTCTAAATAATGCAATTATTATTTTTAGTTATCCAATAATGTTAACAAAAAAGTTTATTCGGCAATTAAATTCATCTTCCACTGTCTAAAGGTTGTACACAAAAGCAACACTCATGCTGGCACCAAAAAACAAAAAAAAGTCAAGAAATAATGACGACGAGTTACAATAGGAGTAGAACC…
>TRINITY_DN105112_c0_g1_i1
GAAAGACTCTGCGGCGACAGCCCATGCAGGGGCTGAGGATGAAAAGGGAAGGCATCGCGGCCATGACTTCCAGGCGATGAGTTATGAAGAGCAACGACCGGCCATTTTGCCACGACATGGCAGCTCGCCAGGTGAAAGTGAAAGGAGACTGAATGAAAAGGGGCCTCAATTCACCCATACCGCCCGTCCAGATGCTAAGGACGGCGGATGGATGCGCTTCTCGACCTGGATCCAGACCAGGATGTTGAGTTGTGGCGGCAGCCGCGATTGAGTGGACGTCCTCCAGATCGACTGGATCCGACACAGACGGCGTGATGATGATATGAG
>TRINITY_DN71044_c0_g1_i1
GAGAGAAGTATTTTTTTTCTTTTTATTTTACAAATCAAACATTACATTAGATACCATTGCACAGATCTTTATTAAATATCAACTATCCAGTTGTATTTGTCTTCAACTTTCCCAACTTGAATTCCTACTAGCCTTTTGAATAAATTCTGACTCACCAACCCATCACCTGTTCTATACTCCACTCTTCGACCATTATATGTTATGCTACCAACAGTGGCAACAGTAACCGCGGTTCCAGTAGTGAAAACTTCGTCGGCTTCCATCAATTCATCTACTGCAACTAAACGTTCTTCAACCTTGTATCCTAAGTCGCGTGCAATATCAATGATGCTCTTTCTGGTGATTCCTTCGAGAATAGTACCTACCGTTGAAGGCGTTGAAATAACATCACCCTTAACA…
>TRINITY_DN78938_c0_g1_i1
GAACAAAAACAAAAAAACAACAAAGAAAAAAAAAGAGGAAAAAAATAAAAAAAAAATGAGACAAAGTAACGTAAACTTTTTTTTTTGGTAGTAAGAGGTACAAAACTTTGTCTGTTTCTGTAGATTTATTTTGTTCTTGTTATGTCCAGTAGTATTACATGTTTTGCTCTGCATTCTGTACGTTTAGGTGTTACGTACTTTGGACATGTTTTGATAGGTATAGAATACAAGTGCCAAATGGTATCAATTATCATCTGGTGATTGGATGTTAAATGCAATATGTGAAGTAGTATGATTTGAAAAGAAACTTTGAATAATGGAGCTATTGGAATAGCATTTATGGGACTATCATTGGGTTCATCTGATGTTAGACTGTAGTGGAACTGTAATTTTGCTTTT…
>TRINITY_DN204378_c0_g1_i1
TTATGCTCAAGTCCTTGAAAGATCGTTCATAATAATCTTGCCAGTCCAAGAAGCCTCTCGTACAGCCAGTTGCTAGGCGGAAAAAACAAACGCAGTTATCTGCAGGGATGTCGGCCCAAACATTTCATTTCCATTTCGGATCCAACAACTCGTTCTTTTGTTCCGGTCCAGGTGGATGGATCCAGCAAGGTATGACCGAACTTGAAGTGAGCCGGCTCCGA
>TRINITY_DN258283_c0_g1_i1
TTTCAAAAGCCTGAGAAGATTCTATAGATGCAACAGTAGATGTTTCTGCACTCTGATTTGCCCTTGCCATTGTTTCAAGATGAAATTCCTTAAATTCTGGAAGCTGTGGTGTGGTTCTTGGCAATTGAGGCAAAGTTGGCGTTTCCAAAATCTTTTTATTTACTGGCCGAGCTTTAAACTTGGGGATTTTAGCCATCATTTCTTCCTCAAGCTCAGCAGAACTCTTTACTCTCACTGG
>TRINITY_DN62402_c0_g1_i1
GTATAGACGAAACTCCGGTCGTAACTTCACTCTCTTTCCTTGGGATTGTTTGAAATCCTTCCCCCACCAAAAATAATAATAATAATAAAAAACCAACAACAGAGAAGACAAGAATAAGTGTAGCAACAAAGAAGAAAAGAATAAGTGAAAATCACAGCGCATTAATGAAAGCATAAAGTAAATCAACTAGCAATCTACATAATGGAGTCTACATACCGGTGAGAAAGACTTGAGAAAAATAACGAGAAACAATAATCAGTTATCGCATGTCTAAACACAAGAAATAGCAAGCGGGGAAAAAAAAAAAAGGGAGGAGGAATCCAGGTGCCACATCATAGCTGCAGTGGCTGCTAGCAATAGACAGGCCAAAAGCAACTCAACAAGGTGGATTTGTGCTTG…
>TRINITY_DN7627_c0_g1_i1
GTTGATCCGATTTTTCATGCTCTCAGTGCTGGCTGAGCGTGTAGTCAGCTTCGTCCTTCCACACCAAGAAGTCCTCACTTCTTCACCAGCAGAGAAGGACCCCAATGCCATTCTTTCAGCCCTCCGTGGTGCAGAAATCATTCCTGACGTCTTGGACACATTCTCACCTCTCCTCACCGTAACTGCAAACTGGTCCTCGACTA
>TRINITY_DN56864_c0_g1_i2
GTCCGGATGAACTTTCGGATTCCACCACCTAATGCTACACAAGGTGTAACTTATCAACCTCACCAAATAGAATAATCTGCCAGAATGCTGTCACAATAACAACTCTGGAATAGATATTGGCATAGCAAACGAAAGAACCTAAGTAAACTATGAATCAAACTCAATTTAGAAACTTTGCAACAAATGTTGTAGTCAAGAAACTGGAAACTCCATTCTCCTGAACCTTACATATAGGGCCAATGACCAGGATATGGAGCATCATCATGGTAAGAGTAGTCATCAAATCTTGGCCTATAATAGCTCCCAGAGTAGGAACCATATCCAGGTGGCTCCATCATTGGATGCTGCTCCATCCTTGGGTAATCGTATGGAAAAGTGTTTTCATGGTTAAAAAAATGA…
>TRINITY_DN81705_c1_g1_i5
AGAAAGTTGATATGTGATTGCAGGGTTGTAGCAACTGTAACGTTTTGATTGATTAGAGACCCAGAAGTTTGGCAAGCAGAAATTTACTGGAATTAATTTAGGACTCTGAACAACCTGCATTTCCTGGATAAGCACCAGGAAGTCACTATCAGCAATATTTGCTGGAGCCCGGAGTAAATACTTTCTACCCTCATTTCACTATCCCTGTCTTTTTGGTGGGCTCGAATTAATCCATAAGCCTCATAGAGCAGTTCAAATGCAGAATATGCCAAATATATATCTTGGCCCTAAGCTTGATTCTCATTAATGGGCACCCTCCCCAGAGCATTCATTCGTTGGTTTGGCTTGGATGCTTTCTCAGAGCTTGTCTCAATGGATTTTGAGAAATGAGAAGAGCCT…
>TRINITY_DN261094_c0_g1_i1
CAAAAATCCTTACAAAGAAACGGAACCAAGGTCGACCTGGGCGCAGCCAAAAACTAGTAGTATATCTGGCGTGATGGATGATCCGGACCATCAGTAACCGACGTCGACCAAAGGAGTCGCGCAGTTGACACCGAGCCTCTGCTCCATTGGTATGACGAGTACAAGAAAAAATCGTGAGCCATTTCCCCGTGGCCCATCTAAGCAGTGTCGTTATTAAGATCGAG
>TRINITY_DN162593_c0_g1_i1
AGCAACTCAGCGCTTCTGGCCCTGAAGTGTGACCATGAGCCGCCTGGAGCCGCCGTAGTTTCTGTGCTCATTGAGGTAAATGCCCTGCCAAGTTCCCATAGCGAGGCGCCCTTGGCTGATAGGAATGGTCAAGGACGCTCCCATCAGCGAGGACTTTGTGTGGGCAGGCATGTCATCCATGCCCTCATCCAGGTGCCGGTAGTCCCGCCGCTCGGGGACGATGCGCTCCAGGTCGTCAGCCAGGTCTAGGGGAACATCTGAGCTGGCATTCTCATTGAGGGTCAAGGACGCTGAAGTGTGCAGGCATGTCATCCATGCCCTC
>TRINITY_DN84150_c2_g2_i1
ACAAATACCTGATTATAATCGCCATCGTCACTGTACTCCTCTTCTTCCTCTTCCAAGTTTTTCATCTCCTTCCTCCTCTTCATCCTCCTCATTTATTTCTTGACCATATTGCATAGAGAGGTGTATAGAAACAGAATAATCAAGACAAACGACTACGACAAGCAAAGAAAGTGAGTAGAAAGATATATTCATCTTCTCAAGAATCCTCACCTCTTTTCTGCTACTGAACAAAGAAATCACTTTCCTTTATTTCTGTTGTTTGCTGTGTCAATCTGCTCTACTGAAAGAGAGAAAGCAGTGCTGAAGACAAGCAGTAGCATTCTTACCTGATGCTTCTGCTCAAGCTTTTCAAAACAGCCCACTTCTGCATGTCTGCCACATGAAAACTACTCAGTATGA…
>TRINITY_DN135502_c0_g1_i1
GCGAGCGCCTCGGGTCGGTGCCGTGTTAGAGCGTGTGAGTGACGACGTTCGCTTCGTGACGCCGACTCGGCTGGCCAGACTGGCTGCTTGGGCGGGTTTTGCGCCTCTCGTCGCAGGCGTTTTAGACCGTCGGCCGAAGATCTCCTGGGCGAGGTCCTGGGCTTTGCGCTTCTCGCGGCTCTCCCGCAGCATGTCGTCCAGCGAGCGCGCCGGCTGGTCCTTGGTGGCCGCCATGGTTGCGGATCGTGTGTCGGAGAGATTGGTATGACG
>TRINITY_DN66052_c0_g2_i1
ACAACATTTTTGTCTCTGGTACCATCTATCTGACGAATGTTTAAGCTAGCTGCTGCAGATTTGGTTTTTCCTCCAGTGCCCTCTGCTGTTGGAGCCTTTCCAATCTCTTTGGCCGCTGTCAATCTTGAAAAATCAGAAAAAACATTCAGAAGAGATGCATCAACTTTTTTTACATCATTTTTGTCCTGAGTATCTTGCTGATTTTTCACGGGAACTTTTGCAGTTTTGGAATTTCCTCCACCTTTCTTTTCTGCCGTTACTGCTGCTGCGGCAGCTGCTGCTACCACATATATTTCCTTTGGTTTTGTCTCTTGGCTGTGCTTTTGGTGGTTATTCTGAACTGGAGGAGGAGCTGGTGGTGGTGATAAAGAAGGTGAAAAAGCACCATGCATATCGTAA…
>TRINITY_DN198004_c0_g1_i1
CGATGTGTCAAGTCGGAGCATGAAAGGTGTCTGCTGATGTTGCAACATCATGTGAGGCTTCTGTTGACGAGATGGTCGTGGTGTCTCGTTGGGCGTGGGAATTGTCTGTGCATGATACACTTGGGGACCTGTCGATTGTGGCCGACTGGTTCCTACGGGGAACTGAAAGTAGTCTGCCATTGGTATGCCGGATGACGCTGGCGTAAAGTGCCCATTGTGTCTG
>TRINITY_DN72793_c0_g1_i1
CACGCTTTGAGCAAGGTGTCTTCAGAGGGGCCTAGATATACTTCGTGAGGTCTTGAAACGCCCTAGCAGTCGAGCAAAGACTATGTGCAGCATTTGCTATAGCCGATCAGGCTGAGATCACTAGAATCCGTGTATTTCCGGCACTTTCACGGCCAGCTACCACGACTGCAAAGCTCTTTTCAGCACAAGCCAATAGCAACAGGAGCAAGGCTATCAGACGTCCTGCTCACCCGGGGGAGAGTGGCGGAGTGGCTGTCGTCTGAGCTCTGCAGCCTGATCAAGATCAGCTGCTTTTCAGTACTGGGCTCCCACAGTATGGGACAGAAGTCTTGTCCCAAAAGAAGCTGCGCTGACATCCTGTACGGCTGCCAGCTCTGAAAGCCGGAGGACATGAACTGG…
>TRINITY_DN156943_c0_g1_i1
GCTGCAAGTGAAGGAAGTCCTGATGGAATTGACTGGGTATTAGGTCAACCTTTTTTGCGTTCACAATATTCTTTATATTCTTTAGGAATCGAAAATCGTGAAGCTCCAAAGATTGGTCTTTATCCTTTACGTTCTTCTGCTGATTCAACAAATTTTGCAGAAGTTTTTCAAGCACAACCAACAGCAAATCTATCTGCTTATCTTTCTATGCAAACACCTATAGCAACAACTCTACCCAATTCCCTCGTTCCTTTGAGCACCGCATCCACAACGGATCAATACGTTTTTGCCAATGCGACCAGGACACCTTCTATCGGCCTTTTACCAACAGCAG
>TRINITY_DN83041_c0_g4_i5
CGGCAGTGGGCACGTCCCACACTCCAAGACTCTGTATTCTATGCCACTTACTACCGTTTGTACAACGGAAACCGAAGTCCTTCCTGTTCCTCTAGCTTGTAACCTCTTCAATGGCCTCCTCCCTCACTTCACTGGCCTATTGATCCATACTAGTTTGTTTGATCTGCACGAACCCTAGAACTGCAAATCAAGAAAATGGGACTCATTTACATAAGGTTTTAACATCTGGGTCGTGACTTAAATCTCAGAAAGCCCATCAGACTCTCTGGTTCAGTCAATGATGGAAGAGGAGATGGAGTGAGAGATGCAAGGAGTTTTAAGTACTTCTTGAACAAAATCTCATTCAGCGATTTAAGTTTGTAAATTCGACTTGAATTACTTAAAGTTTTATTTTCAATT…
>TRINITY_DN82462_c3_g3_i1
GAATCTGGCGGAACATTGTTGGTTTGCTACTTTGATTTTGTGGTGTGCAGCGTGAGATCCTAGATTTTGATTTTATTTTATTTTATTTTTTTTTGGGGTTGACGTAGAAGATATGGTATCCTATCAGGATATCATCAGCCATAGCCTTGTTTTCGGTCCATAAATGCTAGAATTTAAAAGCTTTTTGTAAATTCATTACTCTGTGACTGGAGCTTGAGTGTTCTGCCGAGAGCCTGTGCTAGAATGAGGTTTTTTATTGGTATTGATCGTTGCTCTGTAACTTGTGCTGAATTGTTGTAATTTTGTAACTGAAAGCAAACTGCAAACGGGAACTTGTTATATGGCATGATAAAAGTTTG
>TRINITY_DN114896_c1_g2_i1
CATGGTTCTGAATTTAGAAAAGGTCCAGAGTCCCTAAGAGGGGCACAACCAGCAGCAATGCTTAGGCTTCCTTGCTATTGCTGTGCCCAAGGCTGCAAAAACAACATCAATCATCCTCGAGCAAAGCCATTGAAAGACTTCAGAACCCTTCAAACTCACTACAAGAGAAAGCATGGAGCAAAGCCATTCAACTGTAGAAAATGTGGCAAAAGTTTTGCAGTCAAAGGAGACTGGAGGACACATGAGAAGAATTGTGGGAAATTATGGTATTGCACCTGTGGCTCTGATTTTAAGCACAAAAGATCATTAAAGGATCATATTAGATCCTTCGGAAATGGTCATTCTCCACACCCTTCTCTTGAAGGCTTTGAAGATGAAAAGGAATGCATCACTGGTGGC…
>TRINITY_DN207450_c0_g1_i1
GTTTATCAGGTACTGGTATCAACTTCATAACCCATCCAATAGGCCAAGACAAAGCTGCAATACCAATACATATTCCCCACTGCACACCATTTAGTCTTTCTGTATCAGCAAACTTCTTCAAAAACTCTACCATCACAACCTGAAGGATTACAGTAATTCCGATTATTCCAATAAACAACCTGTTTTTGTGTATCCCTTTGAATATATTCCTTTTCTCCAGCTTCCTCGAGTTGAACTCATTGAACACTTGACATAGCACGAAAGTATTGAAAATTATTGTGTCTTTCACCCTCTCATTCACGTTAAATATCGCCTCA
>TRINITY_DN114013_c0_g1_i1
GCCAGGCCAGCAACTGCTCGGTAAGGGTGATGCGGCTGGCCCACAGCAACTGGCGCCGGCCCGCCGTCCACGGCCGGTCGGCAATCGGCGCACCGGCCAGGTTGACGATGGCGTCCACCGGGTCGTCCGCCGCCAGCTCCTGCAACTGGGCAATACCGCGCACGCCCCTGCCGCACAGGCGGGGTACCTGATCAGGACGGCGGCTCCAGACACTGATCCGATGGCCCTGGCCGAGCCAGAACTGGCACAGGTGCTGGCCGATCAAGCCGGTACCACCTGTCAGCAATATATGCATGGCTGTGTCCTCGCAGAGTGCGGCGATGGTCTATTTTTAACAACAAGGCACTTTTTTAACCAAACGCTCTCGGATAAACATAGGCCACCCTGCCCTATAA
>TRINITY_DN110795_c0_g1_i1
CTCAGTAGGCACGATCGAAGGAGAGTAGCTAGGAGGACCCCCCGTATAAGATGGAGGCAATGAAGGCCCAGCCGCAGTTGAATAGGAGGACAACGCGATCGGTGAGGCCGGAACAGTTGGGGTTGCCGCTGAAGAGTACTTTGACAAGGCAATTGGGGAAGGGTAGTATGTAACCGGAGGATATGTCGAAGGAGTGTCCAGCGAATGCTGGGTTCTCTCCGTGTGAACAATCCGATCGGACCGGGAGGAATTGCCTGCCAGGTGGACACCGCTTGACGTGTGTGTAAGGGTTGGCTTCGCGGCTGTTTCATAGCTCGTGAGCGCTATTGGACTCGACATGCCGGAGGACGTCGATTCTGGGACAGCGCCGCTAGTGACATAGTCGTCTAGACTGTTGCT…
>TRINITY_DN85073_c1_g1_i1
GAACATTTTTGCAGTTGAACGAAGTTATCCACTTTTAATAGGCAAAAAGTAAATAATTCAACATATACCAGTTCCACATTTTTTTCAACAAAACAAATATAGGAATGAGCTTAAAATTTAATACAAAAGCAAAAGGGGGAGAGGGAGGGAGGGAGTGTTCTGAAATGGAGATGCAACTAAGATGGCAAAATTGAGCTTTACCCTTTCCCCTGTGACGAGCAGCC
>TRINITY_DN59960_c0_g2_i1
TAGAAGACATGTATGTAGCAATAGGTGGTTGTGCCTGTGGGGTAGATCTGACAATCTTAGTGGAAAAGTTGATGTCAGTAAACGTTAGTTTGGGCACTTACCTTTGCAGGGCATGATGTCAGGTTTGAAATTAGATCACAAAAAGTGTAGGATAGGCAGCAGTCATGTCTCTGAGACTGGAAGTGGATGGATTGTCAAACACAAGGTTTCTGTAATGTTTAAGATTTGCTTCAAAATCTTATCGTAAGAATCTCTTTGCATCTTGGATAAGTGATTTCATCTGTTATATATAGTTTATTTTTTCTTATGCATTCCTTTTTGTGCTTTGTCTTTAATTCTCTTGAACACTGTGAAAAGGTTTTGATGTATCTTTTTTCGAAGCAGAAAGGTTCTGTTTAT…
>TRINITY_DN86275_c0_g1_i1
ATTAAGTTGATTTTTCTCATCATATTGGCATTTTAATTTAATATCAGTCTCATTAAAACGTTCCGAAAGAATTTTATATGATTTTTGTAGCGCCAAATTTTCTTTCATCAAACGTTTAAAAGTTTCCAGTTTCACTTGACGGTTGACAACCGGTGAAGAGACTTTTGGCTCGTCTTTGGCAATGGTTTTTTTCAGCTTGTCTGGCTTAAGGGGAAGTAATGGTTTTCGTTGTTTA
>TRINITY_DN215594_c0_g1_i1
TTGACATCCTGAAGCTATGAGAACATTTGCTATCGTTCGTAAATAACCTTTATCTTCATCCGAAAAGAATGTTATAGCTTTTCCAGGTCTTCCAGCTCTACCTGTCCTTCCTATCCTATGTATATAACTCTGAACAGTTTGAGGGAAGTCATAATTCAAAACAACTTTAACACCTCCAAAATCCATCCCTCTTGCCATAACTTCCGTAACTACCAAAACCCATATTTTCCCTTCTCTGAAAGCTTG
>TRINITY_DN180198_c0_g1_i1
AGCTACTGGTGGTGTGGGCACCAAATCTCCAGGTCCTGGTGCACAAGCAGCTCTTCGCGCTCTGGCTCGCGCTGGTATGCGAATCGGTCGGATAGAAGATGTCACACCTGTTCCAAGCGATTCGACACGCAGAAAGGGCGGTCGACGAGGAAGACGTCTCTGATTTTTCTTCCACGACACTTTACATTCGATCTTTTCATTCAATTTCTT
>TRINITY_DN217908_c0_g1_i1
ATGTCAAACTTTGAACCACTTCTGAAGCTACTAAGGTCAGGATGCGGAATATGGTGACCTGAAAAACAAGAATCCATAAGATATGAAACCACCTTAAGCTGCCTTTGCTACCCTTCATGGGTTTCCCGTTGTACCATGTTCTCTGCAAAGAAGCAAAGTATTGTGCACGGTCTTGCTCATTGGGACACAGAAGCTGCACATATAGTAAAAACAGCGCGGTCATGGCTACACCCTCGTAACATGTGGCAATTGG
>TRINITY_DN70848_c0_g1_i1
GGCTTCTTATTTTTACCAGCCTGCAAGCAAGTCAAGTCTCGAATCAGATGTCTACACAGCACTGAGCATCCATGCAATCGCTCAAAAGTTTCTTTTGGCGTTCACAGCGATCATCTTTGTTATTGTTGAGAGCCATACAATTTAGAAATGTCAACGTTTCCTTCAAGCAAGGCTTTTGTAGACCCCCAAATTTCTTTGGATTTATGTATAAGGTACCAGGTTTCCGACCCATTCTTCCTGGTTCAGATACTTAACCTTAGCAGCTCCGCTTTCGCCGACGAGATTCTTGGAGTGGAGGACTGAAGGAAGCGGGGTAGCTAAGGAAGCTGCTGTAGGCCTTTTGGATGCTGTCACGTTGTCTAGAAATTTCAAG
>TRINITY_DN212639_c0_g1_i1
CCATCGCCGGTCATCCTCGAAGCGTGCGTTTGGCCTAAACCTCGGAGCCGATGCGCTTCCTCGCTCAAAAATCTGCCAGCGAGCGACATTTCGAACGCGACAATCATATCCACGTGAGTCCATTGGGCAGGCTGGACACGCTTAACAAGCCTGACGAAGGCTCGTGCACAACCTACTGCCGTGTCACGACTTGCTGGCACATAGTGAATGAGCTCTTGGTAGAGCAGAATCTCTGCCGTGTAAAGGTTCGCATGCAACATGATCCACCAAGG
>TRINITY_DN55993_c0_g1_i2
CACATTATCTTTACACACAGCACATATTTCATTACAATTTGAACTATTCACCTCAACTGTGTGTAAATTCTCAACCGCTGATTTCGCTGCAGGCGGTGCACCTCTCCTCCCGAGGATATCGCTGTCAGCTAGGGTTTGCAGTAACGCTTCATATCCAGCTGCATCTACATAATCTCCAGGATTGCCGATGTAAGCATCATCGTTGCTATCGTTATCATCGTTATCGTTAACTTGTAACCTAAACTCGATTGATTGATCTTCTAGTCCCATTAGCATCTCCGCCCAATCGAGAATCCGATTATGCCGGCTCGCCACTTGAGGGAATCGTAATCGGAATACTTCACGCCGTTCTCTTCTGACGTCATCAACATCATCGTGTTCGTTATGCTCATCGTTCAT…
>TRINITY_DN265296_c0_g1_i1
GAACAAGATGCCCATCCTCATCAGCAAGATCTTCAAGGGGCTGGCGGCGGACCAGACCCAAGCCCTGTACGTGGGCGACGCCATCCTGTCCGTGAACGGAGCCGACCTGCGGGACGCCACCCACGACGAGGCGGTGCAGGCGTTGAAGCGCGCGGGCAAGGAAGTGCTGCTGGAAGTGAAGTACATGCGAGAAGCCACGCCCTATGTGAAGAAAGGATCCCCAGTATCCGAGATTGGGTGGGAAACACCTCCGCCTGAATCCCCTCGGTTAGGGGGCAGCACCTCAGACCCCCCGTCATCGCAGTCCTTCTCCTTCCACAGAGACCGGAAAAGCATCCCCCTCAAAATGTG
>TRINITY_DN82578_c4_g9_i1
GAGGGGCTCGAGATCACCGCCGACAAGATCAACACCCTCGTCTCGGCCGCCAAGGTCGAAGTCGAGCCGATCTGGGGCACCCTCCTCGCCAAGGCTCTTCAGGGCAAGGACGTGAAGGACCTCCTCTCCAACGTCGGTGCCGGCGGTGCCGCCCCGGCCGCTGGCGGCGCTGCGGCTGGCGGCGCGGCTGCCGGTGGTGCGGCCGCTGCCGAGGCGCCGAAGGAGGAGGAGAAGCCGAAGGAGGAGGAGAAGGAGGAGTCGGACGACGACATGGGATTCGGTCT
>TRINITY_DN76886_c0_g3_i1
AAAACACTGAGAGAGAGACTTTATTAAACACAAAATAAAATGATGGAGAGAAGGCAAGATGGAGAGCATAGAGAATGTTAGGGACATCGAGTGTCCACTGGGTAGAATCCTGTGCTCGTCTGTTAGTTGTACGATGCTGCTAAAATTCATCACGGCGACCAATTCTATCACTCTATTTGGCCCAACTGCCACTTCCCTGCTTGGCTAACTCAAAACAGCCCACTGCCTGATAGGCTATAGTACCATCAACGTCCTTCAGCCACCACCCTAGAAGCAGTTGGCCGTTAAAAAGTTCGTCGCCCTCCCATTTCAATGACGGAACTGAACGCCGACGACAACCTTCAATCCCCTGATCATAACATCAATACTTCAATTCTCCAATCTCCTTCTCATCCTAAT…
>TRINITY_DN212102_c0_g1_i1
AGGGACTTGAACTATCTGAATATGCCGGATTTGTTCTGGTTAAGAGGCTCTTAATGATGATCAATACATTGAAGACAAGCTTAACTAATAACACTAATCAATTCAAACTCGAAGAATGGAACCACTACATCAAGACTAAGGAGTATAAGGCTATATTAGACTATATCAAGGGTGAGTACGATGTCTTCGAAGTTTACTACAACTGCA
>TRINITY_DN85540_c2_g2_i1
AAAAAGTTTTGGGCATTTGGCTATTTTGTGCTTTACTGAATTGTTTTTTCCTCTTAAATGTATATCTAACATGTGAAAATGCATGGTGTGCTAGGATCTCAAAACTGAGATGAGACCTGTTCTTCAAAAGTTGGGTGAGTACTGACAATGAGAAAGATATTAAGACTTGAGGTTTAAGTTTGATTTGGAGTTCTCAACTTTTCAAGTGCTTGACCTTGCTATCATTAGCTTTCTTGAAATGCTAAGGCAGTGACGAACTCAGCATTTTGATTTTTTTTTTTTTTTGGGGGGAGATGGGGGACAAAAAATAAAGAAACAATACAA
>TRINITY_DN246153_c0_g2_i1
GCCAAAAGCAGACTAGGCGACAAGTACGGAGTACAAGTATGCATGCAAATAATCATGAACAGCGTGAGAAGTCATGAAATCTTGAAGAACCATTCGAACCTACCCAAATCAAGTCGCATGAATGGTATTGCCCATCGCCCAATCCTCACCAAGCACATCCGCATTCTCCAGCACCCTCCTGTTATCCACATCGCCAACAACAACCTTGTGCAATGCCGCCTTCGCCAACCTGTCAACCGTAATGCTAGGAACAGTGCCCATAGCAATCATGCTCGTGACCGCGTCGCCCTTCTGCA
>TRINITY_DN175371_c0_g1_i1
CAACTCCTCCTGATACTTGGCTGCTTCCAAAGCTTTGTCAAAGCTGGTAGGGCAAGAAGTATGTACTGCTGATTGAATGGTGCGCAGAAGACCACCTATAAAGCACTTTCGTAGAAACGTTTCAGGCAGTGCCGTGCGGGAGTGAAGTTGTTGAACGCGGCGGGCAAACTGAGCAACTGACTCGTTGGGGCTTTGCTCAACACGAAATAACCTCTCATACTCGTCCTCCTGCTTGCTGCCGTACTCGG
>TRINITY_DN13157_c0_g1_i1
AGAACTTACACCCTGCATGCTAGACAACATTTTTATAAAATAACTTGCATTTTTTTAATGAAATCTAATTGATCCATGTTGTCTCAACTGCACAAAAATAAAACCGAAAGAAAAGATATCCACAAAGAAAATGGGTTTGACCCGTATCAATGTTCCCATGATAAGAAGTTGCAGTGTTTGATTGGTTGTCATAAAGACTTGTTTAGCCTTGCTTCTTTGCAACAAAATGTGATTTTGCCAAATACCAGCCAGCGGCTTTTCATGATCATGCCAAATACCTATAGACATTAGGGTTCTCCTTGTCTCTTTCCAAGTATTCTCTAGTGATCAGGTCTTCAATCCTCTTCTTGATTGCTTTGAAATCAGGCTTGAACATGCGGCCTAGCTGTTCAA
>TRINITY_DN233749_c0_g1_i1
GGACGGGTTGGTGTCATCGAAACGAAGCAGCAAAGTACCTTTGTACTTCTCATGGGCGAAGTAGTCGTTGATCACAGCAGCTTTGGCGTGACCAATGTGCAAGTATCCTGATGGCTCGGGAGGGAAACGAGTAACAACGGGGACATCGACAGGCTGCAACTCAATAGCGAATCCGCCAGCATCCTCCTTCTCCTTCTCGGCAGCGGCGGCATCACTGATCTCCTTTGCTGGTCGTGATGGAAGGACAGCGATTAGATCCGTGCTAGTCTCCTCTACATATTTGTACCATCTCGTCAAGTTGATCAGAGTGCCTTGTTTGATGAATGATCCGGCAATATGATTCGACTTGATGGCCTGCCATACGGCCTTGTCCGCATCTCCAGCCTGATAACCTGAAAG…
>TRINITY_DN227621_c0_g1_i1
TGAACACCAACACCATGATCATGAATCCTCCTGCAGGTTTGAATTTTTCTCTTGATGGGTTTGATCAAAATAGTGGAGGTTATCATCATCATCATCATCATCATGTACAAGGAGGAGGTGGGGTGACCAATCATCAAAGCACCATGAGTACTATAACTACAACTGCTGGTACAAGTGCAAATGCAAGGATATTATTCCCTTTTCAAGATTTGAAGCCTATTCCAACCTCAAATAGTGAATTGTTTGAGGCAACTAAAGGGCAAGGAGAATCTTCAAATGGCTATTGGGGCACTGGAGAGCTAGG
>TRINITY_DN86115_c3_g1_i1
TTTATTTATCTTTTTACCCTCTCAATGCTCACCACACCCCTTCCACGGTTCCACCCCTAAGTACTAGGTACAAAATCAATGCTCACCAAGTACAAAATTCGAATCCTAAACGTATCAACAAGGAAGACTTTAATAGCCCACTTCTGGTCAAGGCCAATCTCAATGGCTCACAAGAGAATAGTCATTTACCAAGAAATGGGTTCAGAGTTTGTCCCAAGAAATAACTTAAAATACCGAGAACAACTAGATCACAACATACGAACATTGGCACTATAACAAGGCAATGACATTTGATCAAGCAAGAGTCCCTATCATTCTTTATGCTGGATAACTATAATTTAAGGAGAGCAACAACAAGTATATTTCCATGCACGACTATAACTATGATTTCCATAGATA…
>TRINITY_DN266691_c0_g1_i1
TGGATATTGATGTCGAAAAATAATTAGGAGAATCGCGAGCATGGTACCAAATATGAAAGATGAAACAACCACAACCCCGATTGCGAATTTTGCAGCTCTTGGGTGGCATGCCCCTAGTTCATTTGACACCCTTACACTGATTGCTATATTAAATCCAATTGCTATCATAACTGCCCAACCAACGATGTTTGTGCATATGGAGAGTGCATCCACAGCAACTTCAGCGTTTTCTAAGTATCCAGCAAAGAGCACCAATGCCATAAAGTACCA
>TRINITY_DN125862_c0_g1_i1
GTAAATCGCGCCTTGCAAGATGCCACTGAACATCGTACCAGCAAGGCCGCTCGAGGTGAAGATGGCTGTTCGTTTGCCGATCTCAGCTGGCTTGTACCATGAGCCAAGGATCCATTGCACGCCCACGAAGCAGGATGCCTCGAAGAAGCCTTGGAAGAACCTTATGGTCATGATCTCCCATGGATGGTGGACGAAACCGGTGCCCAGCGTCAGAAAGC
>TRINITY_DN197838_c0_g1_i1
CAAATATCTAATACATGCAAGGATTTGGATTTCTCTATTTCTTTGTGGCGAATGTAACTGTCGAGATTTTGGAACTGACTGTCTATGGATTTGCGGAGACTGTAACTATCGAGATTGTAGAGGCGAAACAACAGCTGGTCGACCTAATCCTCTGGTAAAACCAGCTGGTCGACTGAATCCTCTGGCTATATGCAAATGAAGATCAATTTGCTCAAAAGTTGATGCACTCAAAGCTAG
>TRINITY_DN84986_c1_g1_i2
GGAAACTTCAGCCATAAAATTGCAGAAGATTACCTAGTTCTGGATGAGACAAGACATCAGTTTTTTAAAAGAAAGTCAGAAACATCTAAAATAAAAATGTTCAGTCAACAGTTGACAAGAACTCATGCTTTCTTATGCCAAGCAGAAAACTGCAACAAGGAACTACGAAAAAGGCCACCAGAGTATGTACAATAGCCTTTACTACTCAACCATGCACAAAGTACTGCACATGTACTCGGCATTGAATATCAGTGACCATATAGGTCCATTTTCACTCCCTGGAACAGCTAAGCGACATATACCAAACAAAATGTAGCACCTATGAATCAATCTAGGCATCAAAGAATGATTCACCATATTTTACAACTAGCCAGAGTCTTCTACGCTCAAGTGGACAAG…
>TRINITY_DN126545_c0_g1_i1
GATGATGAAGCTGCCTTAGCCAAGCTCCTGGCAATGTCCTCTAAGGGAAAATCGAAGGCTGCTGATGATGAAGACGACGAGGACGATGAGGAAGACTCGGATCTCGACGATCTTGGCATGGATGAGTGCGTGCTATGCACACTTGATGCTGACAAGCAATATCAACAGCCTCTCGATTTTGTGGTCGCTGAAGGTGAAAAGGTGTTCTTCAAAGTATCTGGAAACCTCACTGTGCACCTGACTGGAAACTATGTCATGCCTATTGATGAGCCCAGTGACGACGAGGAAGATGAAGAAGACGAATATGATCTTTCTCCCAATGAAGATGAGCTCGATGGTCTTGACGCTCTACTCAACGGTGCCGATGAGTCTGATGATCTTGACGACCTTGAGGATCCT…
>TRINITY_DN234630_c0_g1_i1
GTCGGAGCACCGGTTGGCGCTGCGTTGCCACCGGCGTTGTTGTAAGCTGTTGACGGCGATGCTGCGACGGATGTCACGAATGACTGTGCTGATCCTGCAGCGGGTGATCCTCCGCTGGATGGTACGCTGGCGGCTGGTTCGTAGGCCGCAGCGGACGAGGTGGCGGGCGAGCTTCCAGAACCGGCATTAGTCCCGCCGGCTGGGTAGCTGGCGGGACCGGCGCCAGCACCCCCAGCGCTGATGACACTGGGCTGAGCAGCGGCGTTGCGAGCCAAGTCCGGGCAGGACAAGGGCG
>TRINITY_DN228578_c0_g1_i1
CATTCACACAGGGAAGCAATGCATAAAAAGGTACCAAAAAAATTAAAAAAAAAAAAACAGAGAGAGAGAGAGTAATGCCGTTAATTTTCCTTCAGCTGGAACAATAAGTTAAAACGATGATGTTAAGCAGTATGCGAAAGATGCATTCTCAAAAAGATGTCTGTACTATTGTGTTTCCCAGAGGACCAAATATGGTCATCCAAAATCAACTGGCACAAAGCAGCTGAGATACTAGCTTGGTAGGTACTAGGGATAGTGCTTCAACAAACAAATAGGGCAGAAGCAATCAAAACCGCTGGAGCCAAAAAACATAAAAAATTTAAGTGTGGCTAAGAATGTAGCACATGGACTGCAGACTGAATGCCATAACTTCAAAAAGACCAGCTTTCTAACAGAATC…
>TRINITY_DN162445_c0_g1_i1
GGGCTCTATGACTTGAGGTCCGCATTCTGTACTCTGTTATCAAAGAGTAGTGACAATCCTCATACCGCCCGGATCGCCGGAGTAGGCCAAGGCGTACTTGGACGGGTGCCAGGCGACCTGGCTGACGGGGTTGACGGTATCGATAGTGTGCACCGCTTCACCCGTCTCAACATGCGAGATCTCGAGTCCGGCTTGCGCATCCTTGTCGGACCCTGAACCGGCGCAGATGTATGTGCC
>TRINITY_DN78771_c0_g1_i3
TTTTTTTGAGCAAAATCGGCCAATTCTGTCCAAATAACTATTTGATTCATGTGCTCAAAGATTCTTTAAGTAGGATAGCGCAAAAAATATTAAGAAACTGAAGCATCCATGTTAACTAGTAACAATCCATCAAACTGAAACATAAAGCATTCGCAACATAAAGCATTCGCATAAGAGCGCATATGACAAAAATATGACAAAGAACAACAGACATATTGTTACGGAAAAACATGACAAAATTGAGTCTACTAAAGGTCTAATTTTTACATCTCCAGAGTCATCATCCACAGGGTAATAAGATCGCAGGCAGCACTTCTTCAGGCAGACTGATATAATCCTGAGATGGTCACAATGCAACCAAAACAGCCATCAACGAGGACTGCACAACAAAAAGCAACG…
>TRINITY_DN214301_c0_g1_i1
TGATACGGCTGCGGCTGTTTTTGCCCAGGTGCAGCATCTTGGTGCCGGTGTCGGCCTGCTGGTGGCCGTTGGTGATGGCGATGGAGTAAAACTCGCCCGAGCTTTCTTCGCCCTTGAGGATGCAGGACGGGTATTTCCAAGTGACGGCCAAGCCGGTCTCGACCTGCGTCCAGCTGACCTTGGAGCGGTCGCCGCGGCAATCGGCGCGCTTGGTGACGAAGTTGTAGATGCCGCCCTTGCCCTCGGCGTCGCCGGGGTA
>TRINITY_DN241012_c0_g1_i1
GTGCTGCTTTTTCTGAGTCCTTTTTCTTATATTGTTCTTACCATGCTGATGATTATTGTAGCTATAGATTTTTTGTTTTCCTAGATGTGTTATATTCTTGCTATCATTTATTTGCCGTTGTCACTACTCACTAGCTTTAATATCATTGTATTATAGAGATAGTTCTTTCTTTTACCTGTCTCAAAGCGGTGGAAGAGGGCTTTAATTTCAAAGA
>TRINITY_DN257110_c0_g1_i1
GTGTGAATGAAGCACTGTTCCTTCTCGTGAAACAGAGCATCCAACCAATACCTACAAGCCCACGTCCTTCTTAACATTTCTAGTTTGACGAGCCTGCATTTTCACCTGTTAGTTTCTTCGTCCTCAAAATTCGAATTTCCGTGGGTCTTCGGAGTGCTCTCGCTGTCATGCTGCCTGCTTGCGTCTTTACTCGCTTCGCCATGCCATCGACAATTGCGTCTCTGTTTATAACCCTTAGTGTTGCTCACCACCACCAGTCTT
>TRINITY_DN211239_c0_g1_i1
TCAAGCTCGAGAAACTTACCCCCGACATGCTCGGAACCACCGGCTCCATCACCATCACCAAGGAGGACACCGTCATCTTGAACGGCGAGGGCTCCAAGGACGCCATTGCCCAGCGCAGCGAGCAGATCCGCGGCGTCATGGCCGATCCCTCCACATCTGAGTACGAGAAGGAAAAGCTACAAGAGCGATTGGCCAAGTTGTCCGGCGGTGTCGCCGTCATCAAGGTCGGCG
>TRINITY_DN67558_c0_g1_i1
TAACAACTAAAGCTGAAGGGAAGAAATCAATCAAGTTGAAAACCAGTGAGATGGTACTCCAGGTAATCTCTGGGAACTACTGAATTGTTACCACCAATTCCTTCGTTTATCTATTCCTTTATCTTTTCCTTTCAATATTATGGCTTATAATTTGAAAAACTTTTAGTGACGTGTGAATGCATAAAGAGACGATATTTGCTCTGCAATGAGTACTCATGTAGTATTTCTTTTGATTCTTTATAAACATCCAACTTTTTCTGGGAATATGGCATCTCACGTCTTAAATTTGCTCAACATGCCAGATGGTTTAAGTGGCATCTCACATCTTATGTAAGTGGGGGGGTAGTAGCCGGATGCTTGTGATTGTGTATCCTTTGCGCAATTTTACTTAGTCATAGG…
>TRINITY_DN119500_c0_g1_i1
GCAGCATCTCTGACACCCGCACCTCGCGCCAGTCCCGCTCCATCGCGAACTGCCACTTCTGCTGGCGAGCCACCCAGAGCTCCGCCCCCCGGTATGAATGGTGCTCCACCTCCCAGCACACAGCGCGTACCTGGTCAGCTTAGCTCGTTCGAAGACTCGCAAGGGAGACTGCCCGCCGGTTGGGAGCGTAGAGAAGACAACTTAGGCAGAACATACTATGTCGACCACAACACGCGGACAACGACCTGGACACGTCCTTCGGCCTCAGGAGATGAGCAAAGAGCTCGTATGGATCAGAACATGGCGATGGAAAGAGCTCGCCATCAGAACCGGATGTTGCCTGAAGATAGAACTGGCGCCAATTCTCCCAACCTGGATTCAAGACAAGGATCACCAAGC…
>TRINITY_DN84861_c0_g1_i1
GACAGCTAGACATGGAAGTAGGACACCTTCAATTCCAGCAGCTTGCTCTGTGCTCTTCTATTTATGCTACAGTGTTAGCCTAGTTTGTGCTCTTCTATTTGTGCTGCAATCTTAGCTTGCAACACATCTTTTGTATGATTTTAAATACCATATTCTAATTCTCCAGCAAATGATACTGAACAAGATGTTTTCCCTTTAAGCAGGCAAACCAACACTAAGATTGAAGTCCTTATAGGTAAAACAGACTTTCTGTTCTTAAAGATCC
>TRINITY_DN33370_c0_g1_i1
AAAGTCTCTCAAGTTCAAGTCTCCCTTTTGGGCGAACTAATGATATGCAGTCCAACTACTTGGAAAGTCATATCCATATTATGAAAGTCCAATTCTGATACTCACACATGGTGACATGCTGAGTACTGAAGACAGGATCATCAGCAGGCTCAGGATATGCGAATACATGGGTATATCTGAAATTAGCGGTGCATACGACATAGCCTGCCTCACAGAGCAGGGTATCCTACCAGATGAATCTGATGCAGTCACTGCATTTGCGTTAACTGAAGCAGTTTACAGGTCACTGATGCTCAGTGACCGCTGTCATCTCCCCAAGAAGAGATTCAAGGACTGGACATTGCTTCTGCTGTCATGGGTTATGTACTGCATTGCTTCTATCTTTGGTTTTCTTGCAAA…
>TRINITY_DN80558_c0_g1_i1
GTTTTCTAGTAGGCCCAACAACGGGCGTGGTTCAAGATCAGTCGGTTCGGTTTGGTGACCGAGTTTATTCTCGTTTCCCCAAGAAAACGTGTAAACCCGTCCTTCTCGTGATAATACAGCTGTAAAAAAGTTTCCAATTGCAGCTTGTACGACAAATATTCCTTTTAACGACTCAACTATTTGAGGCGTGTTGACTTGTTGACTTCCTTGAACTCCGTATTCAGCTTCCCCAAATGAGTCTTTCCCAAAGGCATAAACCTGCCCAGAATCACTGATTAGCATTGTTCGGCCCGCTCCTGCTGCTGCATGTATAATACGTATGCCTGCCAACGATCTGATTATGCGAGGCTGCGACTCCTCTTCGGTGGTGCCATGACCTAATTGACCCGAGCTATTTGA…
>TRINITY_DN134507_c0_g1_i1
GTTGGATTCTGCCGGCAAGACGACGATTCTGTACAGATTGCAGATTGGAGAAGTCGTATCTACCATCCCTACCATCGGATTCAACGTCGAGACGCTCACATACAAGAACTTGAAGCTCCAAGTCTGGGATCTTGGTGGTCAGACTAGCATCCGGCCGTACTGGCGCTGCTACTATCCAAACACCCAGGCCATCATCTATGTGGTGGACAGCAGTGACACAGACAGAATCAAGACGTCAGCTGGGGAATTCCATGCGATTTTGGAAGAGGAGGAACTCAAAGATGCTCTCATCTTGGTGTATGCAAACAAACAGGACCTGCCCAAGGCTCTGAACGATGCAGCCGTA
>TRINITY_DN169083_c0_g1_i1
AAGTCAATGAACGCGTCGTAGCCATTGAGCAGATGTCAAGAAGAGGGGAAGTAGGTGTGCCAAAGTCAATCAGGGTTTCGACGAAGAACAAAAATCGTTAAGTGGTTGCAGGAGGATCAGACTTCGGAGAATTTTTCCTCATATCCACTCCGGTTCGTGTGTGGACCATCGAGAGGATCATGCACCCCACCAGACGTGTTTCCTCTGGCGCACGACGCGTTGTGGCAGGCATGTGCTTTCTAGATGAAATCGTGCTTGAGTGTGTGGG
>TRINITY_DN249451_c0_g1_i1
GGTAGCGATTCATTTCTTTCAGGTAGATCATGGTGCCATCATTGAGGGTCATGGACGATTCCGCTTCCTCCATCTGCTCGCCCAAGACAACCGGATTGCTTCGTTGATAACCATAGATATCGGTAATATCCACGATCACGTCGATGTAGTCCGAGCACATCTCGTAAGACTCCATGTCGATTGGACGTGTGTCAGATGCGACGTAGATCTTACTTAAGATATCAAAAAGATAAGCTTT
>TRINITY_DN76614_c0_g3_i5
CCTTGAATCATTTATAAACAAGAATAAGCTAAACTACATCAATGAGACCAAAAAGGAAGATAACTGTAAGATGTATTGTCATTTAACCAGAGTATATAACCTCATGTAAGGAATTAAGATGTAAAGAATAATATCAAAAGGAAAGAACAGGAAATCGCCTTGGACTAGCTGGACTTCTGCACTTTTAAGAGCTTCCTCCACTTGCAAACTCGCATGACGTTGTTTTCACTTACAAAAAAGAATGTAGGAAACCAGCTAGTCATTGAAGCTGCTCCAATGACTTGGCACTATTAACAAACGTAGCACTCCTGTTGATTCCCTCGAGCAAAAGAATTCGCACTGCTTCTAAGCCAGTCTGAAACGTAATATCCAACTCTTCACGTTCTTGTTTGGTGAATG…
>TRINITY_DN83683_c1_g1_i1
TTTTCCGCCCCCGCTCACTTTTTTCTTTTTTTTTTTTTGTGGTGGTACTTGTTCTCGGCTCATCAATCATCATAGGCAGCCCTCCCACGTCTAAATTTGTGCGAGGTAAAAGGTCCAAATAGTTGGGGAAAGTGTACTACAAGCAAGTGGTTACCGTAAACTGTAAGATGAAAAAGGAAACAAAGGCCCAGCTAGACCAGGATGGGGCATGGAGATCTGCGGTTGTGGACTCATGAGGTGTAAGATCTTTAAAAGAATTTGACGGTGAAGATTGACCCATCCGATTTCGGATTGATCTACAGCCGAAATCAGGCCGAATGAATCGAATGAATATGTGTGGCTCCCGGTGGAAACAAATTCTACTGGCCCAAGTCAGTCCACATTATCATATGGCATATC…
>TRINITY_DN120704_c0_g1_i1
GGAGTGCCGGTGCCGAGGCGATCTTGTTCATATTGGTATGGTGCCTGACCAAGCAAGTGACGCTCAGTCTCATCCTCATCCTGATCATGAGGAGGGAGATGGTAAGTGCTGCCAGAGGGCATGTCTTGGAGCTGGTGCCCACCGCCATACTCATGGCCGCCGCCCGCGCCATTGTAAGCCATATCTGCGGAACGGCACGATGGGCCGTTTGTCGAAAACGAAAGACGATGGTTTTCGAATATTGAGAATGGGGTTTTCGTCTACAACAAGCTTTTTTCAAAGTTGTTGTTCGGCAGGAAAGTGGTCACTG
>TRINITY_DN246869_c0_g1_i1
ACTGATACGACTGGACATTCTAATAGACAGACCCCAGCAGCTTCAGCTACAGTAGCAGTGCAAAGGACGACCACCTGGAAGAGTTGCTGTGGAATATTCGAGTTGTTTTCAGGGTCGGAGAGGTGATACCAGAGAATGATCATATCGCGCCATGGGGTGGCTCGTCGTTTCATGAATCTTGCCCAAGGTAGCTCGACTTAGCTCGTGGCACTTGGTTTACTTTTTTTGTATTTTTTTATTATCACATGATACCAGATTATATTTTCAGTTATTATATTTTGGTGGGTTTGTTATGGAGATGAGTTTCGTGTTACATATGTTGGTGTACCGAGTATTATGGCTACATGTTCTCAGTTATACGAGTCAAGAG
>TRINITY_DN149328_c0_g1_i1
GTATCAGCCAAGAGAGGATGGTGGACCAAAGAAATTAAAGAGGAGATATGGAAAAGAGGAGGAGGAAATTGGATGGTTGGAAAAGTCAATGTTGGCAAGTCAAACCTGTTCGAGGTCCTCTTTCCCAAAGGTTCAGGAGAGCGAGCGCCTAGCTATTCTGAGCTTGAAAAGCAGCAGAGAGATCAAAACAGCTCAGACACCAGCATTAATGCAGACGTGTTGGACGAGAACAGCCTACTGCCGCCTGCTCAACCAGAAGTACCCTTTCCCGTCTTTCCAGTCGTTTCAAGTCTGCCTGGC
>TRINITY_DN131981_c0_g1_i1
CTTGAATGTATAGGATTTTGTCTTTGTGTTGTTCAAAAGGTTGGAAGTTAAAGCAAATGGGGCAGCATTTAATTCATTCACATGGACTCCATGAAATGATTTCAAGTAAAAGACACCTTGAATGCCAGGACCACAGGCCGAAACATGGAATCCTACCATTATTTGATAGATACTAGTTTGACAGTGAACCGTTGTTAGAGTTGTCTTGCTCACTTGCACGCTCAATTTAAGAAACTCATTTTTAAGCTCATATCTTGGCAATAAATAAGTTTATCTCCTAATCTTGTTGGTTCTCATTGCTAATTTACCGCCACAATTTCTAAGTCCCACTACGCTTCATTTAAATTTCAGTTAGTTTCATGGTCCAATGACTATTCGTTGCTCCTCATTCCAGCTTTT…
>TRINITY_DN49470_c0_g1_i1
GCTATTTTATATTTTTTCTTTCTTTTATTTCTAAACCCTGAAATATGCCACATTGCTGCTTCTATGAAAAACTTCTTCTTCTTCTTATTCTTTTTTTTTTTTTTTTTTTCAGGACTACAATGTCATCTTAGCGTTAGTTCTTGGTTTATACACTTCTTACTGATAAAGTTACATTCTTCATAGAGATTATTTACACCATGGCTACCAAGTTTAAGCATTTTAATTGGATTGGAAGTAGATGCTAATTGTGAAGTCTGATATTGTTGGTAATCGTTTTCTTTTCTTCTTCCAGTACTTTGTTTTTTCAAGTTTTTCTTTCAACAAGATCTGCACATCCTGAAATTCAATTTTTATTCCAGTACTGTATATGAGTATGTAATTGATGATATCCTGAGGGCT…
>TRINITY_DN59073_c0_g1_i1
ATATTGAAGCCCAAATCCATGGCTTTTCTGTAGTTCTAATGGCGTCTCCAACTTGTTTCATCGGCCTTTTTTTTGGATCATTGTTAACTGAGAGACAGGGAGACACCAAGACTGATGTGGAAAAGGTTAGATCTAGGATGAAATTCAACCTGTTCTTGATAGTGCATGCCTTAGAGCTACTAAGAGTGGACGATAATTACCAAGGACTATAATGTCCTTATTGCTCTTATAACTTCTATCTCTTACTAACCATTTTAGCCAGAGGCCTTTGGGTGTGGATTAATTTGGTTTGTTGTGCTTCCATGAGTATCAATTATGACCCTAAAGTTTTCAACAGTGATGAGGTTGTTTGAGAAAATGATCTGTGTTGTTGAATTTGGGCAAATATCTTTGATTGAG…
>TRINITY_DN68262_c0_g1_i1
GTTGATCTGGGCTAGCACCGACCTTTCTGCTAGCGTGTGGGCGACTTCGGATCTCGATATGATATGAGCCTTTCGAATGACTTTCAAAGCGTAAATTCGACCAGTATCCTTCTTCATGACTTGCATAACCTTGCCAAAACTGCCTCTGCCGACGACTTTCAAAAGGTCAAAGTCCTCAATCTTGAGTACTGATTGCTTGGTCTCAACATAATTGACGCCCAGTTTTATAGAACCAGTGCCGAATTGTATATCAGTCCACTCAGCTCCAAGTTGACCAGCCTGCTTCTCGCCTGCATTGAAAGCGGCTTCAGCCTTCTCATTGTCCTTCTTGCTTTTCTTTGGGTCTGGCACAAATGTTTTGCTCTCTTCCAGCCTTGGTGTTATTCTTGCTCCACCTAA…
>TRINITY_DN252529_c0_g2_i1
TAGATGCATATTAGGAGTGTAGCCATCGGCGGTGGTGCCCCAAAGAGGAGAGAGGGGTAGTAGTGGAGAAGGAAGATAGAGGAGAGAAGAGCAGGGGAGAGGTGGTAGTGGTGTTAGGTGGAGGAGAAAGAGGTGGCAAGATTTTATTTATTTATTTTATTTCTTTGAGTGTTTACTTAGGTGTTAGATGCATATTAGGAGTGTAGCCATCGGCGGTGGTGCCCCAAAGAGGAGAGAGGGGTAGTAGTGGAGAAGGAAGATAGAGGAGAGAAGAGCAGGGGAGAGGTGGTAGTGGTGTTAGGTGGAGGAGAAAGAGGTGGCAAGATTTTATTTATTTATTTTATTTCTTTGAGTGTTTACTTAGGTGTTAGATGCATATTAGGAGTGTAGC
>TRINITY_DN86154_c0_g5_i2
GATCGGGACTCGGGGAAGAGGATTGGACTAGCTAAGGAGCATGATGGACTCTATTACTTGGATACATCAAGTCAACCGGAATTTAGTAAATCTGCCCTGTCCACATTGTCTTCACCCTCCAATAAAGATGTCATTTGGTTACATCATAGGCGTCTAGGTCATGTGTCTTTTCCTGCACTAAAAGTAATGTTTCCCTCCTTGTTCAAGGGATTTGATGTTCAGTCTTTTCATTGTGATATTTGTGAGTATGCTAAACACACTCGTGTTCCATTTCCTATCAGTAATAAACGATCGTCTTCTCCTTTCTTTTTAATCCATAGTGATATTTGGGGGCCATCAACTATTCCAAACATATCAGGGTCTAAGTGGTTTGTCACATTTATCGATGATTGCACAAGA…
>TRINITY_DN22124_c0_g1_i1
GGGTAGTCGGTGAAAGCCTCGACGCACATCGGCTTGGACGGAATCATCTTGACAATGGCGGCATCACCAGACTTGACGAACTTCGGGTTGGCTTCGATGGACTTGCCAGAGCGACGATCAATCTTCTCGAGGAGCTCGGAGAACTTGCAAGCGATATGGGCAGTGTGGCAGTCGAGCACTGGAGCGTATCCGGCACCGATCTGACCTGGATGGTTG
>TRINITY_DN35459_c0_g1_i1
AAGAACGTCAAGAAGGACGTTACAGAGATGCGCAAGGGCACAGAGTGCGGCATAAGCTTCGAGGATTGGCAGGACATGAAGGAAGGGGATCTCGTGCAGTGTTACACTGAGGTCAGCGAAAAGCGATACCTCTAAGTACAAGCTTTGTTATTCCGAAGTTGCAAGACGCTCATCCGCATGACCGGAACTGATTGAGAGCATGGCAAACTCAATTTCAGGGAATTCTACTCAGACTGCTTCTGATCCTTTCTGCTTTCTTCAACAGGCGATGCAGAGAATTCCTTCCGCTTCTTGATTGTCTCTGACTTTGACCAGGGCTCTAAATAAAAATCGAATGGTCTAAGACCTTTTTGCCTGTCATGCGGGAGCCCTGAAGTATCAAAACCTCTGCCAATGTCG…
>TRINITY_DN15103_c0_g1_i1
AGCATTTCCGCTGAGAGCCGGAATGTCGTGTGTTCTGATACTCCAAGCCTGATTTTACCCAATTGAGTCCTTGGCAGACTCGGAGAAGTGGAGGATTCTGACTTGGCAAGTCGTATGGTAACCTAATCATGTCGCCCAACATAGCCTTTGAATAGGATTTCTTGTTGACAACGAGAGTTTCTATGACACAGTCAAAACTTCGGCAGCCAATATTTGCGCCGAATATAATGCGGGTTGCAAATATGACAGATATCGAAAGCATTCGAATCTATTCCTCTTCACTGCCACTATCTTCCTGTCGAGGTGCACTCGCTGGAGCGCCCATGTGATCCTGGCCACCATCCTCACCATCGGCGTCGCCATCATCGTCCCTGATGCCTGCA
>TRINITY_DN151288_c0_g1_i1
CAAACAGAAAAGCCGTACTGCAAGTCTTCCCTGGCAACGATCATAGTCTGTGCAGTAGTGTCGATTCTGCGCACTGCATATGTCATGAGGTTATATTGATGAGTGCATAATCACCATCTGAGCAATCTATTTCAAAACCTGGATGTCCGCAGAATTGAGGCCGGTTCCCTCCCCAGAAGGGGTAACCAAGGTTTCCCAGGTTGCCACATATGAAAGATCGACTGCAGGTTTCGTACCGGTAATCGTATGCATGCATGGATGATACAAGACCATGGAATAATGCTACGAGGAAGATTATGGTTGCATGAGAAAGGCCGGGGCAGAGGGTCAGGAGGAGCTGCTGATACGGATGCATTTTCAGTTGGTG
>TRINITY_DN60547_c0_g1_i1
GGCTGATCTGTACTTGTCTAGAAAAGTAGTCAGTTTACCTTTACCAACAAGCAGATCAATACCAAATTTTGCCAAATTGTTTCTTGCCACGCCTTCTGTAAGCTCACGGCTGTCCAAAGAAAGTGAGGGAAATATTGTTGTTCATGGAGATGAAAATGATGTCGCAGCGCTTGAGATGCTACTTGAGGATAACTTCAAGCAAATCGATGGTACATTGAATAGGCTAACTACGCTTCGTGAATAT
>TRINITY_DN201171_c0_g1_i1
CATGTCTTGTGTGCTCTGCTAGCTTCAGTCCTGTCAGAGGCGACGCAGATGATAAATTCAAAGCAGCGCTCGCAGACGCTGAGGAGGCTCAAGATTTCAGGGAAGAGGCTCAGGAAGAGGTGAAATCTAAAATTATAGAGGAAGCGCCAGGTGGCACTCTCTCGAGCGGTACTGGTGATGTCTCGACCACAGGGGACTGTGCTGGAGACATAGACAACTTTTGTATGGAGGTGAAGCCTGGCGAAGGACGAATCTCTGCCTGTCTCACAGCTCAGCTTGAAGAAGAGAACAAAGGCAATGTTGAGGGCAAGAAGCTGACAGATGCCTGTAAGAAAG
>TRINITY_DN180470_c0_g1_i1
GTTGATAGCCATTGGTTCGTTATGCATATTTCGATGTAAGCTTGAGCTGTGCGAAAAGACAGATGACGCTAGGGTAGGCGAATTGGACCTCATCCGCTCCAGCCGGTCGAAAGAAACGTCACTGTCGTTCGAGAATGTTCTTAAATTCTTGGTTGAATAGAATCTGGAGGAGCACAAACGTGGAGACGGAGTTCTGCTGTATGGAAATAAATGTCCTTTGCGATCACCTCGACCGGATAAAGGCGTTGGGACACGATTGATATCTCGGTCAGTTAATGTTGGGGGCGGGATTGGAATGGGCGCTGGTTTG
>TRINITY_DN264522_c0_g1_i1
GCCAATCTGAGGTGTATCCGTTGGCGGCACTGTACTGGCACAATGGGGAGAGCCAGAGACGGTTCTGAAATGTGACGCCACGGATGGTCAGGGGTTGGAAGAGTTTTGGAAGTGTTTGGCCTGGGAGGGCTGTGCCGCTGGGAGGGGTTTGTGCGGGCGTGAAGTAGGATATTCCTTTTTGGCCAACATTTGGGATGACTTCGTGGTCCTGGGAGTTCAACACTGAACCCATGTTGACGGTTGAG
>TRINITY_DN249149_c0_g1_i1
GGAAGAAGTCGCTAAGCATAATAAGGAGGATGATATTTGGGTGGTCATCGATGGTCAGGTATTGGATGTTACCAACTTTCTTAGTGAACACCCAGGCGGTGCTAAAGCTATCATGCTCTACGCAGGTCGGGATGCTACCGAAGAGTATCAGATGATACACCCGCCCAATGCGATAAGCAAGTACGCGCCCGATACAGTTATCGGGAAAGTCAAGGCTTAAGCGGAGATCGCCGATGTACTTACGGCAGGGCGAGGGGTTTATCCGGTTTAGCCGATATGGTGTTAGGGCTTTCTTTGTATGAGTGTGTCTGTGTCGATCGCGTTGTTCTGGCATGTATTGTGTGCATTTCTG
>TRINITY_DN50667_c0_g1_i1
CAATAAAGACAAAGAGTTTGACAGTAGAACTCAACCTCTCAGGCCCCAGGGACATAAGGAAGATTTGATGGTAGATCCCGACTCTAATAGGACGCAAGATCTTAAGCTTTTAGGAATTACATGCACCTTCAGGCATAAAGTGAAGAAAATTGTTGTAGTCCCTCCGATTGATAAAGAAACTAATTAACAACATCACCTAACAATGTTAACAAGGTAAAG
>TRINITY_DN197115_c0_g1_i1
ACGAGAAGCGACAGGCTTTTGACAAGATAATCAAGATTGGGCGTACGCATTTACAGGATGCCACACCGCTCACACTCGGACAAGAATTCTCGGGCTACGTAGCACAACTGGACAGAAATATCGAACGGATCCAGTCAAATCTACCACATCTTTTGCAGCTGGCACAGGGTGGCACAGCTGTCGGAACAGGCTTGAACACATTCAAAGGCTTTGCAGAGGGCATCGCGGAAGAGGTGTCAAATACCACCGGCTATAAATTTGTCACTGCCCCCAACAAGTTCGAGGTTCTCGCGGCCCATGACAGCATCGTAGAGGCATCCGGTACGCTAAACACCCTCGCTTGCTCCCTTTTCAAGATCGCCCAGGATATCCGTTATCTCGGATCCGGTCCAAGATGTG…
>TRINITY_DN151444_c0_g1_i1
GCCGACGAAGGTATCCGCGGTTTATACAGCGGTCTAAACGGATCACTACTAGGGGTCGCATCCACCAATTTCGCATATTTCTACTGGTACTCAGTCGTTCGACAGGCTTACATCAAGTATGCTCAGAAGGCCGGAGCACCCTCGACACCCGTCGAGCTTGGGCTAGGAGCCATAGCCGGCGCATTGGCTCAACTATTCACAATCCCTATCGCAGTCATTACGACGAGGCAACAGACCCAACCCAAGGGTGACAAGAAGGGTATCATTGACACAGGAAGAGAAGTCATAAACAGCGAAGATGGCTGGACTGGTCTATGGCGAGGTCTCAAGGCCAGTCTCGTCCTTGTTGTGAATCCCTCAATCACATATGGCGCATACTCAAGATTA
>TRINITY_DN113563_c0_g1_i1
GTGGGGAGCTGCTTGGATGTTCATGTGTTTCATGGTCTTCGCCTCTGTCGGTCACTTCACACTCCAACCTGGCGACGTAATCCCTGCTCAAGCTGGCTACGCGATGATTGTCTTCACTTGCCTTTTCATCTTTGTCTACGCCATTACTTGGGGCCCTATCATCTGGGCCATTGTTGGAGAATTGTACCCGTCCCGCAACCGTGCTCTATGCATGGGTCTCGCCACCAGCAGCAACTGGGCTTTCAATTTCCTGATCTCCTTCTTCACTCCATACATTACCGGTGACATTGACTACCGATACGGCTATGTCTTCGCAGCATGCAATTTCGCCGCCACATTCGTCGTGTATTTCTTCCTTTGTGAGAGTCAAGGGCGTTCTTTGGAAGAGATTGACACAAT…
>TRINITY_DN132013_c0_g1_i1
GTGATCTCGCCTGGAAATTGGCCGATCGTTGGATCACTTGGCTTTTGGTCCGCCCGTCATGATTGGTGGAGAAGAGCTTTGGCAGCCACCGATTCCAAGAACTTCAGTTTTCACATTGGCAAGCACAGAGTCGTTGGCACCGCAAGTACGGCAGGCACGAAAGCGTATTTTGAGAACGGCCGCGAGCTCTCGTTCTCTGAAGGCTATGCCGTCTTATTCGGTCAAAGCCCGGACTTTGGCGGTGACAACTCTGGCGATCGAGCGATTGCCGCTTTCCACGGCCACGGTGAAAAGCAACAACAGGCCATGAGCGATTACTTTACTCGCCGAATCGTCCCTTTGCTTAAGCGACAGATTCTTGCCGACAAGCTGCCCATCATCCTCAACGATGTGCGAACC…
>TRINITY_DN75004_c0_g5_i1
AAATTGTCCGATGTGGTCAACGTTGTGCCGGTCATTGCGAAATCAGACTCCCTCACTCTCGAAGAAAGACGCGCCTTCAAGGAGCGCATAAAGGAGGAGTTCGCTTTCCACAACCTCAAGATGTACCCATACGACAACGATGAGCTCGACGATGAAGAGCGAGCCACCAACACCACAATCAAGGAGATCATCCCATTCGCCGTGGTTGGATCGGAAAAGAGCATCATTGTTAATGGCAA
>TRINITY_DN31738_c0_g2_i1
AAAAGTAGCAAATACTAGTATTCAAAAAAGCAAACGACAGTGCAAATTTGTTATTAATTGCGAAAAGAAAAAAACTAGAAACATACAACACTGCCCAGATGATGGACGATTCACACATTCTTGTTCTTTTTCATCTTAGAAGGTGGCCACCGACCCTTTTTCCGCAACTGGCGTTTCCTAACGAGTCTCTTTCGTCTAAGTCTGATCTTTTTAGCCAGCTTCATCTTCATTTTCTGCTGCAGTTTCAGCTCAAGTTTCGACTCCAACGGAAGTTCTTCAACAGACAAGCTGCTGCTGCTGCTACTGCTTTCATCCTTTGTTTCTGAGGGAAGATCATTGGCCTCTGCACCGTCTATTTCTGCAGACGCCTTCACAACCATTGAACCTCTTTGTTTGATT…
>TRINITY_DN188410_c0_g1_i1
TTCGTCGTCCAACCCCTCCACCACCTCCGTTAATGTGCTTCTTTGACGTCAGCGAAGTTGAAACCCAGATGGTTTCAGGTGACGGTGATAAAACCCAGATGGGATACGGGGGTATTTGGGCTGCTGCGGCGGTTAGAGACAAAAGTCATCGTGTCTCGAACAAATCGGCTGGGCAGATGCCCAAACCCATGATGTCTTCTTCGTTTCCCTCCTAGAAACATCACCACCGAATTAACCCAACCCAGCAGATTAGTGTTATAGTAAAAATGGG
>TRINITY_DN205907_c0_g1_i1
GGGGAATGCCTTAACGGATGATTATAGTGATCATGTTGGACTTTTCCAATTTATGTGGGCCGCTGGTCTGATTTCTGACCAAACTTACAAGAAAGCAAACATTTTATGTGACAAGGAATCGTTTATTCACCCCTCACCTGAGTGTGAGCGGATAACCGATATTGCTTATGATGAAATGGGTGATATTGATGCTTATAGCATCTTTACTCCTACTTGCACTGGCAGCGGTGTCACAAAGCGGCTTCGGAGAAAATGGCATAGGGTAGGGCATATTGGGCAGAGTTATGATCCTTGCACCGAACAACACTCCATAGCTTACTTCAATTTACCGGAGGTTCAAAACGCGCTTCATGCTTATCATTTTAACTCATCAAAAACCTGGGTAACCTGCAGCGGTGT…
>TRINITY_DN100929_c0_g1_i1
TGAGAGTTGATCTTCTTAGTGTTCTTCTGCTTCAAACAGAAGATCATCTGCACAGGTGGCAGCGTCTGGGGACTATCATCCATGGGCCGAATAAGCTGCTGGTTGGGTGTCACGGAGAGCTGCGTAGTGTACTCGAAAATGTGAGCAACGGTCTCCTTGCCGTTGACATCCTTCTTGACAACACCATCCTGGTAGATACCAACGGTAGCCAGGACGTCAA
>TRINITY_DN149907_c0_g2_i1
CTCACCGCCACTGCACTTCGTATAATCGAACACTTCGACAGAACTATCTATAATCACAGTCCGTTATCGATCTCACTCAACAACCTCACTACCGTCATTAAAATGTCTGAAGATTGGGATAACGTCACCCGTATCGGCAGCAATGTCCGTCGACCAGCAGGTGCCGCAGCCCCAGGTCCAAAAGTCGTCCGTGGCGCCTCAGCTCTCAACGCAGCCCAGAGAATGGGAAATGTGCAATCAGAACGAAAGTACGGCGGAGCCAACCAAGTAACAAACACAGGAGGCCAACGCTTAACAAAAGTCGACCGCGAAG
>TRINITY_DN29941_c0_g1_i1
TATCAATCGTTTATGCATGGAATGCAACAAATATTGGTGGCAGTAGTAAAAAAACAGCAGCATATGCAGCAAATATGTTTGCTTTTGGAATCGGTAATATTGCTGGCTCTTTTGTTTTTCGTGATGAAGATGCACCACAATATATTCCCGGTAAAGCTTCAACTTTGGTTTCTTTGATCTTAGCTGCAATTGTTGCCGTTTGGATTCGTTGGTTAGTCAGTCGTGCGAACGCACGTAAACGTCAACAAGTACTTGAATTACAACAACAAAACGGATGGAACGAAGAAGAAGTTCAAAAACAAAGAGACG
>TRINITY_DN11753_c0_g1_i1
GTTAAAGCTAGAGATGCTGCCAACAAGGCTGGCGACGCTCTAGAGTCCCTCAAAGCAGCTGGCGAGGAGAAGTTCCAGGATCTGAGAAGCGAAGCGGAGAAGAAGGCAGATGAGCTCAAGGGCAAAGCTGAGGGCCTGAAGAAGCAGGGAGAAGCCAAGCTCAACGAGTACAAGCGAGGCGCTGAGGTGCAGTACAATGAGGCTGCAAAAGAGAGCAAGGGTCTGCTTGGAAAGGCTGAGGCCGATGCAAAAGCTCTGCTTGGTGCCGCAGACGCAAAGAAGAACCAGGCCATCCACGAGGCAGAGGCAACAAAAGACAAAGTGGAAGCAAAGGCGAAGAAGTCTGGCTGGTTCAGCTAGTCGGTTATCGTGACGAAGAACACTCTTCTTCCTTTCTTT…
>TRINITY_DN64527_c0_g3_i1
GCCAGCGAGCCCGAAAAGAACCACATCTTCCTCACCATCGCAGTTCCCGATGTCGACCCCAAGAAGATCAAGCTTGACGTGCAGCCCGGCAAGCTGAGCTTCACCGGCTACTCTGAGTCCAAGAAGGCCGATTATGCCGTCACTCTCGAATTTTACGCCGAAATCGACCCATCCGCTTCCAAGACAAACCACTCGCCTCGCGCTGTGGAGTTCGTGCTGCAGAAGAAGGAGCTCGGCGAGGCATACTGGCCGAGACTGCTCAAGGATTCGAAGAAGGTGCACTTCTTGAAGACCGACTTTGACAGATGGGTCGATGAGGACGAGCAGGACGAGGCACCAGAGGATGACGACTACATGTCCCGTATGGGCGCAATGGGTGGTGGCATGCCAGGCATGGGT…
>TRINITY_DN75720_c0_g3_i4
GTTGAAACTTGTTCTTACTTTCAATTATTCACTCAAAGGATCACAAAAATGTGAAATAAGTGAGGAACAGCAAATTTCAGCCCATTTAGATTACATTTGACTAACAGCTGGCCACAAAAATAAAAGAATTAGAACCAAGAGAGAGAGAGAGAGCCAAAGGAGACTAAAGTTACAAATAACAATGAAGTTAAACAGATTTCTACACTCCATCTTGTTTATGATGGAATATTCTTCCAGCCAATATGGCTGCATCAATCACCTTTCTGATAAGGAAAACAACCTCATCCACTGAGCAAGTGTTCCCTTTAAAAGTTCTTGCCCCTGACTTGTAGAATCCATTCACGCAATTGAGGAAATTTTGGTTACACTCTTGGCTAAGATAGTCATTGTTTTTGCTTT…
>TRINITY_DN8189_c0_g1_i1
GTTGGAGTTGGGGGTTGTTAGATCTTTCATTTTGGGTTGATTTTTAATCTCAGTGCATTCTGGAAACGGAGAAAAGAGCAGGTCATTTATCGAGCTTGAAAAATCAAGTTCAAGCTTCTGAGCTCGAGGTCAATATCGAGTATTCGAACTTGTTTAAGTTCGGACAAGACCTCAGTCAAGCTCGAGTTTGGCCACCTTTTTATCCAGTCACACTCGAGATTCACCTTGTATATGCTCATTTAACCTCAAGTATCTTAGGAAAATATTGAGTTTGAAC
>TRINITY_DN82709_c0_g1_i5
GATTGGAGCCGATTCTTATTACTTTCCAGTTTCGGGTAAACCCTTTTCTAGGGTTTTAGATCTTCAATCTTCGATGTCCCAAAAATTTCCCCCAAAAAGTCCAAATCCTTAATCAGAGCTTAATAGCTCTTGTAATCCTTTCAATAATCGTTTCAAGTTTTCCAAGATTGAAACTTAATTTTTTTCAAGAAAATAAATATCAAAGATGTCGATAAATAAAATCCAGGAAAGTACCAATAAAAATAATACTAGATTGACCTGGGAAGGCTGCAGCATCTTGCTCGACATCAACGATGGCGAGCGAATGGTTTTTGAACGTCTGACTTCAGGCGCGACATTGAAGATTGGGAATAAGAAGTGCTCTCTTCAGCCTTTGATTGGTTGTCCATTTGGGTCTCT…
>TRINITY_DN65981_c0_g2_i1
TGCCTCCATAGTACATTGTAGTAGGATCTTGTGCAACCGGAGCATACCCGTAAGTCTCATATCCTTGTCCATAACCATAGTATCCACCGCCATTGTATTGGCTTTGCTCCACCTGAGGCTGTTTACTTGCAGGGCTACGACCCCATGAAAGTCGTACAGTTTGTCCACCCAACTGAGTTCCTTGCAACATTCTCAGGGCTTCTTCAGCACAGCTTCTGTCAGCAAATTGAACAAACCCGCACCGCTTGCCCATAGGGATCTTCACATGAACTAACTGTCCATATTGGCTAAACACTTGCTTAAGTAG
>TRINITY_DN188702_c0_g1_i1
TCGGCATGCTGAAGCTGACACCGTAGATGCGCTCACGGTTGCCCTGCTCGGAGGCGGTGAATACCCCCAACGTAGGATCCGGCACCCTGTCAGCCTTCGCCCGGGCCGATTGCCCCTGATTTCTCAGCAGAGAGGCTTCGACCCGACGCAGCACATCGCTTTCGGCCAGGATCCGCTCGCGCCAGGTGTCGTACTGACCGAGTTCGGCCGAAGGAATGGGCAGATCAACCACTTTGCGCTCGATGCCAGGGAAGCG
>TRINITY_DN181028_c0_g1_i1
TAGCAACCCAGTCCCCACGACAGACTCACACCCAAAATTCAAGATATGAATCCACGTATGTAGTGTCTTCGTCTTCACAACCAACAAGATGTATGTGTCCGACAACCCATTGCATAATAAGCACAAGATTATCGTCCCGAGAGCGCGTTCGTCGCGCCAGTATGTAAAGAGGCCTACCGCGATGCCCATGCCCAGATTGCGACCTGCCATAGGTCGGTAGTAGGTCGTTTCTTTGGGACCTGCGGAAGGGATGCCAAACATCTTGGAGGCTCGAACGGGCGTCAGGAGTCCATATATACCTGATCCGCAAAGAGCGAGACTAATGGCTGGTGTGAATCTGAGGAGCTCAGGGTGAGGCATGACTCTGGTGAGTATGAATTTCTG
>TRINITY_DN241914_c0_g1_i1
GGAGAAAGGAAATTCAATACACTCACAAGAAGCGTTGCGGACCTTGGAACAAATCGTTGAAGAAAGCAATGCGGTATATGCAGACATCAATACTATGCTTGATCGAGTTCGCACCACAAAATCAGACGGAACTGTATCTCCCTCAGTCTCTCAAAGGTTCAAGTGGTGCTTTCGCAAACATGGAATTGAATATCTCCTGGGACGACTAGACCGATT
>TRINITY_DN82580_c0_g1_i10
ATTTCAAGCATCCTACTTGGCATGTCACCAGCCACCACCCCCCACCCCCCTCTTTCCTGCTGTATATTTCTTTCTTATTTCTTTCTTGCTTTCTTTGCCTTCATCTTCCTTATTCACCGCTCAAATCTCTGCTTTCGAGATCTCTCTGCCTGTAGAGGTCTTCATCTTTGACTTGTTTGCTGCATCCCATTTTCCATTTTCAGTAGTTCTTGAAGAAGAAAATGGTGGCTGAGGCTCTTGATCTAATTGAAGGCACTAGCAATGATGTATCTTTGGGTATGCGGGTTCATTTGGAAACTACAGCAGCTCAGGCTCAGGCCTTAACTGAAATGGGAAATGGATATGCACTAAAGGTCTTACTCCCTTAAGTGATGCTGCTAAACTGTTTACCCTCGTTTA…
>TRINITY_DN4610_c0_g1_i1
ATTGAGGACAACTTGGACGCCATCCACCGCGGCGCTCGAACTCTCAACGCCCTCGGTAAGGCCATGGGCGAAGAGATCGACAGTCAAAACAAGCACATTGACCGAATCATCGGTAAGACGGACAAGGTCGACGACCAGATTGCGGTCAACAGGGCGAGGTTGGACAGGATTCGGTAGGCTGGCTGTCACAGCGGTCTGGCATTGGTACGGGAAAGGGCGTTGGAATTGGGGCGTCTGCATACGGCTGGAGCTGGTCCTGGGACCAATGAAAAGGAACAACGTGCTTGCTGTGTTGGCACTGCATAATAGAATGATGGTATGAAT
>TRINITY_DN21820_c0_g2_i1
GCGATTTCACTCCTTCAATCGCACCCAGGTTTTCGTCACTCTTTCAGGATCAATTCCTTCAGACAACATTCTTCACTGGTTGAACACAGAAGCTCCTCTGACACCACACCCGCGCCGTTTCAAAAATTCCACAACATCAACACGTCTAGCCACGCGCGACAATAGCTCACTCTACGTGAAAAGACTCAAAGAGACCACTAAATCGCAAATACATCTGCAAAGAATCACTGGTCTGATTTGTACTGTCACTACTCAACCAT
>TRINITY_DN140510_c0_g1_i1
GCGAGCCAGTCCATATGCGCAGTCTACCAAGGCGGCTCTGCTGGGGCCAGCTGGGATGGAGACAACTGAGCGCCACTTGGCAAAACGTGCTCCAGCCTTGTAGTATTCTGCTGTCCTTTGTGCAAGGCCATCCAGACCTTGGCACCAGGACTCTCCATTGGAGTTGGAGAGAGGCACCAAACCCTTGTCGACCTTGATTCCTGGGACAA
>TRINITY_DN155128_c0_g1_i1
TCCAGGACCTGCGTTGCCGTCAAGCAACTTCCCCTGGGCACGGATGTCGAGATCGAATGCGTTGCGGTCCTACCGTAAGAGATACCAGCACGTCCCTCCTGTGATGGAAGTGTCTGTGCCATAGGCTGACGAGATCGAGTCTGTAGGAGTGGATCGAAGAGCCGACTGTGAAGAAGTGACAATGAATATTCCATTACTCAGGAGTCGTCAAAACTGGCTCGCTCTTCGCTATGCAGGTGAATAGAATCGTATCCAAGAATGATATGCCGCTCCCGAAAAAAAAAAAAAAAAAAAAAAAAAAAAA
>TRINITY_DN21580_c0_g1_i1
GCTTATTCTGAGGATTCAGAATGTCTATGAGCCTAACCAGTTCGTTTGGATCCATCTTATCACTCGCCTACAACATTCGTCAAAAGTTAAATTCACAATGCTTGCAGGAGAAATCCTCCAGTCATATATTGTTGTAGTGTAGCTGCTAAGTGAAGATTAATGATAGAAAATTGAGATTGTCATGCAAATTTTTCTTTATCCTCATTTTCAACCATGAACATGAGTCAATTAACGTCATAATACAATTTGATCACTGACTCTTATGTGCAAACCAATTAAATTACTGGGAAAGATTCAAAATTGATAGCACAATGCACACATCTATACTAAACAAACAGGTATGTGGAATGAAAATCTGAATTAATCAAGTAGACTGCATTTCGGATACCTTGATGCCAA…
>TRINITY_DN101568_c0_g1_i1
AATAAGGACATCCCTCGTATTTACTGTTGAGTAAATTACACCTTCTACATCTAGAAATTCCTTCAGCAAATGTTGATAGAACTTTTAAATTCACAAGATTGCTTCTGGAAAAGTGTATTTGCATTAGGCATATTTTGGTCATGGCTATATACAGCCTTTCTGGATTTAGCTTTTTCATAGTTATAATTAAAAGGTGTAATACTTGCTTTATGCGGTATTTGATCATGGAAAACGTATTCGAGCCCGCAAGTGTTATTGGTATGCTGTTAATTTCAGCTGGGATTAAATCTTATTTAGAAGAAAGGTGTGATACTTGCTTTATGCTGTATTTGATCATGGAAAACATATTTGAGCCTGCAAGTGTTATTG
>TRINITY_DN1000_c0_g1_i1
GGAAATTATATGAATTTGGAAGGAATAGTAGGAATGAATGAAGAGTGGATGATGGAAAAGAGACAAAAGTATATAGATACAATAAATAGAGTAGCTAGACCTAGTTTAACGGAAAGTAACCCAATAACGTGGAATGAAGAAGTAGGGGCAAATAATAATAATAATAATGGAGGTAATGGAGGAAGTGGAAATGGAGAAGTGTTTATGGGATATGGAGGTAGTG
>TRINITY_DN150452_c0_g1_i1
GGAATTCTCTAGGCACACTATGAGATCTCAACGCTTATCGGAATTTTCGGAAACCGATGTCACTGGCTTTCTCACGGAAGCAACGACGGCATAAGTCGAGTCCATACTTTCGGATTATACCACGATTGTTGGCACACATACGGCAAGGGTGAGATCCTTTTCCGAATTTGTTAGGATGTGCGTTCCAAGTAGCTTGAACACCCATGATGGAAAGATTTAATGACAAACAAAAT
>TRINITY_DN115916_c0_g1_i1
CGGACATCGCCAGACAGCTGGTAGGCCTTCATGGCCTCAACAGTGACTGAATCATCCAAATCCTGCATAATCTTCTCTGCGCCCGGGAATTCCTGGTCACGCGTTGAGTCGGTGAAGGTGACCATGCATCGCATCCCCGCGCCTTTTGCAGCCTGGAGACCGATGGTGCTGTCCTCAATGACGAGGCATTGCTCAGGCTGCACGCCCAGCCGCTCTGCCGCAATCCTGTAGATGACCGGGTCGGGCTTCTTCATGGGAACATCATCTCCAGCAATGAAGATGTCCATGGCCTCAAACTTCTCCTTGCCCATGAG
>TRINITY_DN229700_c0_g1_i1
ACTGACTGGAACTGGCGCTCTGCTTTCATTTCATGCGCCCTTTTCTTTACTTCTTCATTCTCTCTCTCCCTCTCTCTCTCTTCCTTTGTCTTTTCTTTAATTTCAGCTAATCCTACCATTAATCCCAAGCGCACATCACTAACTCCAAAGTCCCTTCCTCCCTCCCTTACATGAATACAGGACCTCTCCACATGATAATCCCAACCAGCTTGATCATTCAAGGGCCAAGGGTACGTCCCATTTGCTCTGTTCTACTCTTCTTTTTGTTTTTTGGTTTAAGCTTGCTG
>TRINITY_DN193001_c0_g2_i1
AATCAACTCAGTTCTCACCGTCGAAACGTTTAGACCACAACGAGGCAATACTCTAGTCTTCATATCCTTAGCATACCACAACTAGCCAATTATGGCCACCGACAGTGTTAACGGCAACAATGCCAGCAAATTCGACCCTACCTTCACATCACGTGTCATCGGTCTTATGCAGCCTGATATGCAACCCAGACACAAAGAGGTCCTCGGCTCCTTGATCAAGCATCTACACGACTTTTGCCGCGACATCGAGCTTACGCAAGATGAATGGGTTTTAGGTGTCAACTACATCAACTCTATCGGTCAAGCCTATCAGAAAAACCGTAACGAAGCATGGAGAGTCTGCGACATCCTGGGTGTCGAATCTCTCGTCGATGAAATCAACCATAAGATTGTTACCGC…
>TRINITY_DN241386_c0_g1_i1
TAAGCTTCTGACCCACATTACGGTGATGATGGATTCGAGCACGGAAGACGACTTCTTGACCTTCCATATCGTCGGTAATTGTGTCGATGTCGATACGGGCGTGTTGGGATTGTACATCGGACATTTTCCAGTCACCATAGCGAGCTCGCATATCATCGGTTTCCTTTGCGCGAGCTTCGTCTAGCCGCTGCTTGATCTTCTCGGCAGAGTCTACATTGCCATGATCAAGACTCATGCGAGCCTTGATCTCTTTCTTATGGGCTTTCTTGGCCTGTTTGTGAGCAGCGTTATTGCTCATACCGTCGTCATCAAAATCGGTGTCGGTTTCTGATTCTGACGTAGATGTGCCATCTTTGTCATGGAAATGATGTAAGATCGATGCCAGAGACTTCCGATGCC…
>TRINITY_DN85228_c2_g22_i1
CCTACGATGAGGAAGATGATGATTGGGGTCACGGGAGTCCCCCAGTAATAAAGTGGCCATGGATTCCCGGTGGTTGCTTTTGAGTGTCTTTTCTGTTCTGTATATTTAAGGTGGTGGCCTGCGTGTTTGCTGTTACTCTCTCTATCTCTGCTTGTCAGTATGTTGGTGGTTAAGGAAGAGAGTTTTGTCTATGATCTAAGTTAATGAAAACTCCTTTCTCTTAAAAAAAAAAAAAAAAAAAAAAA
>TRINITY_DN221052_c0_g1_i1
TGAGCTGACGAACAAAGCTGGAGAAATTGTTGTGCTTGAAGTAAGCAGGAAGAATTTTTTGACAGAAGTCCAAAGGGTCGATCACAATGAAACTATTGTTAGCTTTACCCCAAGCAATAAGTCCATCTGTGGAAGGATCATTCACCATTTGATACGTCTTCATAACGAACGGAGCAATTATATTGTTGTTAGCAGACTCCATCCCATATAACTATGTTTTAACTGTTGCCCCACCAGAAGGGGGTTAAAAAGGAAGAAAAAAGGCGGTCGCCGGTGACGGAGGCTGTTGATAGGGGTGCGGGTGAGGAGTGAGGATGCAAAAATTGCATTGAGTTTGAGAGAGGTGAGTGAGAGTGGAGGGCATATAAGTGGTGGGGAGTAG
>TRINITY_DN219009_c0_g1_i1
GCCAAAGACTCTGAGGGGTGAGATGAATGGTGCTGCAAAGGCAGACAATGCAAAAGGCGAGCTACAGGGATGGCAAGGCGCTGTGCAGCCTTGCCTGCAGTGCCCTTCACAATCCTGTTGCTGTTCCAAAATCTGAGGACAGTTTTGCTGCCTGTTGCAATTGGAATGATGTGTCCAGTGAGGCACCTTCCTCAGGACGACCCCGCATCGATCTTGCAGGTGAATTCATGCAACAACTGCACAAGAAGCAGCAAATTTGCTACTATA
>TRINITY_DN40242_c0_g2_i1
GAAGAATAGCGAGGCCGCGGGCCATCGCGCAACAGTTCGAACAATTATCGCAAACCACATCTCCTCTACATCAAAGACAACAACTCCGCTCTATTCACGCAGTCCCACCTCTAGGCGACAAGAACGACAGAGGTGTATACTTTGCTGAACACGGTGTACCTGGATTCCTCTCACCGAAAACCTACAAGCAAACATGGCTTCAATACCAGCAGTATCTCGTCGACCAAATCAGTGCCACAACAGTCGACACCGAATATGC
>TRINITY_DN110382_c0_g1_i1
ACAAAAAATCACTAAACAAACATCTTCACAAATGAGCAGCACTCCTTCGGCGTATCTGTGCGATGATGGGTTGGGCTGTATACATTTCTGGTGGCATGAAGTGACGAGGCGGTTGAAGACATCTGTTATCATATCTAATTCTGCTACGGCCATCTCCATCTTGGCCGGGTCGACCGCACCCGTATCTTGTTGTTTTTGCCCGCCGAAAAGGAAAGACATTCTGATGATGAGACGAGATGTGCTGCAAGGTGTGGTCGCG
>TRINITY_DN108145_c0_g1_i1
GTTGCATTTGAATCGACTGAGGGAAGCACATTTAGTTCATCCGAAATAGCTTTGATGTGACCATTTACAGATTTATCTTCTGGTTCTGGCGAATCAACAGCAGTGCTTGTTGCTACGAAGACTGGATGATCTCCAAGATTAGCATCTTTTGACGAGTTGCTGTCATCAATCGCATCTATAACAAAATAGTCAGTCAGCATGTTATGATTACATAATCTTTGTAGCTGAAATGGTTCCTTTAAGAAGAAAAGAAAGAAAAAAG
>TRINITY_DN39390_c0_g1_i1
CTTCCTCCTCCTCCCTTCTCCTCAAGCTGGTGCCTCGCGATCATCCGGCACCTAGCTCCGCGATCACGCCGCCGCAATCATGTCCGAACAAGTCGAAACGCTCAAGGCCACCGTAGCCAAGCTGGAGAAGAAGATTGAGGACCTCGAATCGCGGTTACAGGGCAAAGCGTCCTCGGATAGCAGCGATGGCATGCGAATGATCTTGATCGGTCCTCCTGGTGCTGGCAAGGGAACTCAGGCCCCAAAGATCAAGGAAAAGTATGGCTGCTGCCATTTGGCGACCGGCGATATGCTGCGCGCTCAGGTTGCCGCGAAGACCGACAGGGCAAAGCGTCCGCGGATAGCAGCGATGGCATGCGA
>TRINITY_DN66036_c0_g1_i1
TATAGACTGACTAGTCTCTTAATATGATGTAGCATAATCTATCTACCATTTGTAATCCTTTTCTTCCCTGACATACAAATCAACATACTTGTCAACCTCCATCGAATCAAGCTTGCTTGCGTCTGTTCCAAGCTCGATCAGCTCTTTGATGTGTGATTCTGGGAAGTGATGGCTCAGATGTCTCTTGTACTTGGCGAGAATCTCTGGCTTGGCCTCATCTCTTCTGAGTCTATGGCCAAGAGGAGCTTCAACAACGACTTCGTCCAGAACAGTACCGTCATTCAAGGTAACGGTCAAAGCGTTGGAGATTGTTCTTAGGTTGGGATCGTGGTAATCCTTCGTGAATTGTGGGTCTTCGACACACTTGATCTTCTTTCTGAGATCCTCTAGAAGCGGCGA…
>TRINITY_DN85953_c1_g1_i1
TAATTGAACAAGATATCTCCGAGTAATTAGGCATTGATCTATTCCATTGACTGCAAGTTCAGAACAAACCTGCTGACATTGAGCCAACAAAGGTCTCAAGAAATCTAACAATGATCATGAAGAAGTTCTGTTCTGAAGAACTATGGCTTCTCACTAAAGACATTGTCCTGACAAAACAAATAGCAGTAGACTTTCACATACTTCAGAACTCATTTTTATTGAAAAGACAAATTCAAGCAGACTTACCTGTACAAGGAGATTGCCATCTTCCAATTGCATGCCGCATAAAACATTAGAATGTAGTAAACATCAAACTAAGCCAATAGAAAATGACAAAACTACAAGCAGCGAGCTAAACATTCCTAGAAGAAGATAAATTAAAGGATAGAACTTACTGCA…
>TRINITY_DN243846_c0_g1_i1
GCGTAATTTACCTCGCGCTTCTCAGGGTCACCTCTAACCGCGAAGCCATGCTCAACACCAGAGTACAAGTTGATCTGGTAAGGCACTTTCAATTTCTTCAACAACTCTTCGGAGTGGTGTCGCTTCTCTGTTGGAAAGATCTGGTCTGTTTCGGCAGCTGAGATTGAGAACGGGCCCTTGATAGCATTGAGCTCGTCGTCTTCGACGAATGAAGGGTGAGCACTATAG
>TRINITY_DN81168_c0_g8_i2
CTTTTTCATCCTTGTGCAACGAGCTAGTGAAAACCCTGGCAACCTTCCAAATACACATGTCCTTGTAAACGCCATGTGGTATCGATGCTTGTTCCTCCGTTCGACATTTCTCAGTCAAAAGCCGCTTATGCGACCATGGTGGAGGCGGTCGAGGACTCGTACTTCCAGGTGGGGGGAAGGACACCGACGGTCTTGTAGTAACGGGCCAGACGGTGGATACGGGACTCGATGAGAATGAGGCGGAACTTGGAGTCCTTGTCCTTGCGGTTGCGCTCGAGGTGCTTGCGGACGGCAACAGCCTTCTTGATGAGCATGTAGAGGTCCTCGGGGATCTCAGGGGCAAGGCCGTTGGACTTGAGGATTCTCAGAATCTTGTTACCAGTGACAACCTTGACCTGG…
>TRINITY_DN148483_c0_g1_i1
ATTTCCCTGTCAAAGAACATTGTAGACCAAATCATGTGCCAATGTGGTTTTCTTTTCCCCTTTTTTAACCTCCTCCAGAGTTATGTAAACCCAAAAAAAGAAAAGAAAAAAAAACAGAGAATAGCTAATTCTATACACAGTGGATATCAAATTTGTGTCATGATTTGTATAGAGTAAAAGGTTAGTAAACTCATATTGCAGTCCAAATCTACAAATATTGTTGACATTAATGTGTGACTTACTATTCCATGGAGCAGTAGAATTAAGAGTAATAAATTGGATCTGCACTAAAGTGCAAGTAGAGGTTAACCCCTTTATTAAACTCTGAAAGATTAGTCATATCTGAATTAATTATAATCAAATGGTGCATTTAGAATATTTTCACAATTCAAGTAAAGT…
>TRINITY_DN251521_c0_g1_i1
GTCACATTTCACAAATGTGACCACCAACTTTATGAGTATTTAAAAAAAGGCATTGTGGACGGACTTAATATACCAAAGTAATCGTATGAGTTTACAATTGGGGGGAAGGGTGGTTTGGGGGCAGTTGCATTTTGGCCTATAAAACCTTTGAGAAAACAAGGGAAGTCTTCAGCGCCATACTGCGTTAGTCCCAGCCCTCCTCCTTCTCTTCCACCCTGACCAGCCACCAGCCACAACAACTGTTCCTGTGAGACTGCCAGTGCCAATTCCAGCCCCATCTAGGTAAAATT
>TRINITY_DN184565_c0_g1_i1
GTAAACGCTTCTTTTCGATGGATTTTAGCCGCGCCGATTTTCTCTGCGGCACCGGGCAAAAGGCATTTATTGCAGAACTGATGCCGAAACATCCGATCTATACCCACTTTTTATCCCAGGAAGCCCAGGACGTCATCGGTCAGGTACATCCGCAAACCGCGCCTGCCCGCGCGGTGCTGGAGAAAGAAGGTTTTCGTTACCGCAACTATATCGACATCTTCGACGGCGGGCCAACGCTTGAGTGTGACATCGACCGCGTGCGCGCCATCCGTAAAAGTCGGCTGGTGGAAGTGGCAGAAGGGCAGCCTGCGCAGGGCGATTTTCCGGCCTGCCTGGTCGCCAATGAAAATTATCACCATTTCCGCGTGGTGCTGGTGCGTACCGATCCG
>TRINITY_DN71921_c0_g1_i1
TGAGCATATTGCTCTCTCTCTCTATCTATCTCTCTCTCTCTCTGCCCCTCCCCCTCTCTCGTGGTAGCATGTTGGTATTGCATCTTGTTTGACATGGAGAGGATTGGGTTTTCCACTGTTGATGCAGGAGGAGATGAGGAGGGTGAGATGCTAGGTTGGTAGGTGTCAGCAAACTGAGAAGCTGTTCCAGCAGTATGGAAATTTCCTTTTCAATCTGTTTGGTGTGTCTAAGACTGATAATCTCATAATTGGACGGATGCCATTTTATAAAACAGTCATTTCTTAGCCCCCTAGCTAGTTGGAGTGGAGTCTATTTTTGCACCCGCTCAACAGAAGCTCACCAAATGTCATTAGGGAGCTATATATATGAATAATGATTGAATTTTGGATCCATATATG…
>TRINITY_DN78040_c0_g1_i6
TTGATGAATAGCATTGGAATCGGCTTTTGATTTGATTTGTGGTATCTTTTTAATGCATGAGACCTTTCCCTTCGGTCAATGAAAACAACTTTTCCAGTCGCGCGATGTTGTCATCGCTGATGTAGCTCGCTTGTGGGCCCAGCCCAAATGTATTGTGCGTCAGGCGTTGAGGCCTACAAGTCGGAGTACCGTCAAGTCAAACGACCGCCACCCCGACGTCGTCTACTTTCTCCGAAGCACGAGCATAACGGCACGAGCGTTATCACCCTTCCTGTAGTCATCGACGTCTGTGCTAAGGACGTCCACGGCTCCAATTTGCCGTAGTCGCTCAACTTCGGCTTCAAATCCTTCTGGCTTCCAGAGAGTATCGAGGATGGTTGCAACAACGAGGCCGCCTCG…
>TRINITY_DN31122_c0_g1_i1
TGCGTATTGGCGTAGGCCGCGTGGGGTCTCCAGGTATCCGACAACTCCCACCACGATCATTGGAGGAGTTTCGACAATAGTCACAGCCTCAAGCACCTCCTTCTTGTGCATTTTAGATCCAACTTTGTCTAACTCACGAACAATGAGGGTCATACCAGCCTTGTATCCCATGAAGGCAGTGAGATGGCACGGCTTCGACTGATCATCCTTAGGGAAGGATTTGATCGCTCCTCTTGGGTTGTTGGCGCGTTTGCGGGGAAGGAAACCCAAACTGCCGTGTCTTGGCGCTTCGAACTTTCTGTGTGACATGGATTCTTG
>TRINITY_DN164339_c0_g1_i1
AAGCGCGGCGCTCTTGTCGCTTGTCGGATCGGGTCGTGCCCGCTCGCGAAGCGCCCTGACCGAACTTTCCGGTCTTTCGCGGGCGACCGTACATCAGAAACTCGCAGGCCTGATCGATGCGGGGCTGATCCGCGAGACGGAAGAAACCCTTCCGAGCGGTGGCCGCCCCACACGCGCCCTCGACCTCAACCGTGACTTTGCTG
>TRINITY_DN125599_c0_g1_i1
TCTCATCCTCGGTACAGTTCTTTGGCATAATTTCCTATGAAAAAGTGATTTCTCTGAGAGATATTTTATTTGCAAAGAAACCTAATCACGCTCATGTAGCACATGCATTAAGCAACAACTTTTAAGACGCATAACTAAGAAAACTGACAGAACACAAAGCTTTATGGAATAGGCAATTGTCTCCTTTCTTATCTTGCCTAATTGTGTGGCTGATGTCATACACATGATTTGTTTACCCTGAGCCATAGTAAGCATTATTATTTCTTTTGTAATGCAGATCCCTTTTGG
>TRINITY_DN224720_c0_g1_i1
GTTTTTCTGGTTCTGTTGTCAGTTGTCTTCATTCGTACATACGCAACAGTTTTTGAACAATCCGTCTATTCCCTTTTCTGACGACGCTGATTCCTTCGTTCCTCCCTTTTTTGACTTTCACGACACTTTTCTCGCCCATCGTTTAACACTGCCCACCCGTTGCAACGCCACCGTTATTTCATCTTCGAACCTTGCCAGCTCGACTCAATCAAATACAAACAAGGCAAACAAAAAGGCAACAACCCATCTAGTCCATCCATAAGGGTCGTCTGGTTGTTGTTGTTTCCAACAGATTTAGGTCGCTG
>TRINITY_DN107252_c0_g1_i1
CAACTCCTCAAAGACGTGAACCAGTACCGCCGGGCGGCGTGGGGCCACGTGACGACGACGCTGCTGAAGTTGCAGGAGATTCAGCATAGTTTGGAGGATTTGCGGGAGAGGGTGGCGATGCCGGAGACGGTCGGGACGGACAAGGTGCCGCTCGAGGTGCAGATTGAGAGTATTAATTTGGGGATTGAGAGGTTGGAGCGGCAGAGGGATGCGGGGAGGCTGG
>TRINITY_DN137569_c0_g1_i1
GTCGGCGCTCAGCGCGGTGATGAAAGTCATCGATGGAGATGTGCACAGCTTCTGCGCCGGCGATGTGGAGGCGGCCAGTTAATTCACGGGCGAGAGTGGTTTTACCTGCGGCGGAGATGCCGTCGATAGCTACGCGGAGTGGGTGAGTGGAATCTTTTGCTGAGGCGGCCAGGCGTTCAGCCACTTCTTTGAGAGCTTCGTCGAGGATCTCACGGTCGG
>TRINITY_DN81789_c0_g1_i1
ATAAAGATTCGAGCTTAGAATTGTGTGTCGTTTTACTATCTTACATTTAAGGTTAGAGATACTGTCTTAAATATAATGATGGGGTTAACAAAGTAGAAGCAGGATTTTTTTTTTTAAGTAGGAAGTAGAAGCAGATTAGAAGTGATTAGATTCCTAATACGCACCAGTTTCCTTCTCTCACAGGCATGCATAGCATCCTACAGAGTTATATTACTTGTGCTTAGGCTTGGATAAAACTGAGTTCATTTATTGTGATAATTCCTTCATAAAGGCTGTTGTTTTCAAATTCGTTTTCTTTAAGTTGATTGGCCCGTCTTCTTCTTCTTTCTCATTGACAAAAGCTCTATCTGTCATTGACCATCTATCTGTAGCTCGGTGCAGTTGCGGTATTAAT
>TRINITY_DN78755_c0_g3_i1
TCAATCACCTTCTAATGTGACACTTTTGGTCCATTCTCTTCGCACTATCCGACTTGCACCCGATTTCTACTCATCGTTTTACGTTTAAATAAATTCGCACATTCTGGTCATCACATTGGCAAATATTTCAGTAATCCAACATAAATCTTTCCTATCCATCGATTCAAACGCAATATTGACGAAGTATAATGCGCTCAGACGTACGTTTGTTCTATCGCTTCTTTCTCTATTCCTTTTTTTCTCTCTATCGCCATTATGCGAATCAATATAATTACCCTTTGATTGTCG
>TRINITY_DN81460_c2_g5_i8
GGGGGTGGGGGGGGGGGGGGGGGGGGGGGGGGGGGCCGTTAGTTAAAACTCAAAACATCCATTTGTCCCATCTTTCAGATTTCACTTTTACATACAATGATACAAAACAATAAGAGGAGCTGCAACTAATGTAATCACAGCTAACCTCATTAGGAACAACGTCCCATATTCCATCACTTGCAAGTACAAGCAATTCTAATTCTTCATCAATCTCCAAGTCCTGAGAAGTAATAAAAAAAAAAAAAAAATCAACCGAACTAACGTTACAAGTTATTTCAACAAAAGAAAGCAAATGATTATACAGCCGTTATCTTCTGCTTTTAACACTTCTCTAAAACCTTTTTTTTTTTTTTTTTTGGGGGGGGGGGGGTCTGTAAAAAGTAGTAGATTTCTTCTCCT…
>TRINITY_DN229810_c0_g1_i1
GGTCGCACAGACTGTTTTCTCAAGTCTGGAGGATGTGAAGTATTACGACGAAGTATGTGAGGCCCACAAGACGTTGAAGAGCGTGGTGACTCCTTTGAGAGAAGATGCATCGGTACTCCTGTTCGAGAGTGATATACCTCCATCTTCGAGAGCATAGCGACTTGGGAGATCGGAGCAGGATCAACGGAGATAGCAAGAACTCTTCAAAGCTCTTCCGAAGAGCATAAGGCGAACGCCTTCCACATTCTCAAGCATTGTCTACTTCCGG
>TRINITY_DN3697_c0_g1_i1
CCAGCGTTGACCTCACGCCAGTCGTCTGACGTTTGACCATAGAAAGTACCGATTCTGTCGCGTTTGGTAGAAGGGGTTCGATCAGCAACGAAACCAGCCATTTCCATGGCTTCGTAGGCAGTGGTCATGATGAGACGCTGCATAGGATCGGTTTGCGCAGCCTCACGAGGAGACATGTTGAAAAATCGAGCATCGAATAGACCGGGGTTCTCAATGAAGTTACCGAAGGGAGTGTGAGAAGTGTTCTTCTTCTTGCTCGAAGGATCGGTGTGGGAGTCG
>TRINITY_DN75876_c0_g1_i2
GGAAAATGAAAAAAAAAGAAAAGGAAAAGGAAAAGAAAAAAAGAAAATTACAAGAATTAGATGCTCCTATGCCATCACTTCTAAAAAAAGAAAATAAAATGAATTACAACTTAAATTGACAAATGAAAGGATTAGTTAACTAATAATTGTCTAATCTAATCCTGGCGATCCAATTGAAACCGCTAAAAAATAAGTCCTGGGGTAACCCTTAATATCCTAACATCTGAGGGCAAAATAACAAAGTTAGGGAAAATTGAGGGGCTGAATCTGTAGATATCCAGAAACACGTCATCTTCCCAAATGAGCCAAGGAAAGCTACCACTGCTCCTGTTCTACTTCTTCTTCTCCCGCGAGTTCCGCTCTGAATTTCATCTCCGGCCGTTCCAAAATAAAACAACG…
>TRINITY_DN81904_c1_g2_i1
AGACCGGCACCCTGGATCTTAGCGGCAGCGACCATGGCGGCAGCGGTGGACTCGGCGACGATGCCACGCTTCTGGATGACGTTGCGGGCGGCGTTGTTGCGGAAGGCACTGCGGGCAGCGACGAGGGTGCTCTGCTGGGGCTGGCGGGCAGCGTTGGAGAAGCCGCGGGCGGCCACGCGGGCGGCGCCGAAGGAGCGAGCGATGGCAACCATGGTGATGGTGTTGACGGTCGGAGTGGAGATGAGTTGGAGATGAATTGGTCC
>TRINITY_DN244287_c0_g1_i1
ACCTAAAAAATTAAAATCAAAGGAGACACAGTTAAACATGAAAGAAATTATTCTGGGAAAGTATACAACTTTCCTATTGGCGTCATCCCCTTCTATCGCTGAATATATAGAAATGATATCATTGACAATTCCCTCAATCACAAGATTAAGCATACATTCATGTAAGTACTGTATGACCATAAATGAATCAAGCAAAACATTCCAGTTCATCAGGTCCAAGAATTACAGAGCTCTTGCTAAGTGAGAGTACTGAG
>TRINITY_DN148234_c0_g1_i1
GGAAGAACCAGACCAAGTTCCAGATCCAGCAGATGCCGATCCAGCCGCCAGAGATGCCGGCGACGTCGGAGAAGCCCCAGTCGCCGTAGGCGGCGATGATCGACGAGATGAGCTGGGCCAGGCAGAAGGCGCCGAGGAGGGCGAACGACGGGCGCTCCATGAAGAACCAGCCGTGCGAACGGGTGATGAAGATGAGGGCTTG
>TRINITY_DN263156_c0_g1_i1
CGGCAAGCGAACGATATCAGAGTTCCGACCGAGAACACGTCTCATGGAGAGATGACGTATGAGAGCCTTCGTCTCGATACAGTAGTCTCAACCGTGATGATTCTCTCACACGGAGTGCTGACCGTTGGAGTGAGCTTAATGAAAAATTCAACAGTTACAAGCAACACAGCGAGAGAAGCCTCAGTCGTGATAAAAGTTCAGTTAGTCCAAGTTCGAGAGCAAAGCGAACTTTCAAAGAGGACGCTTCTGTTCAGACATCACTTTCAGAAGATTCAAG
>TRINITY_DN237752_c0_g1_i1
GATAAAGTGGTCCCTAAGCCGATAGGATCGGAATCGGATAAGAGTGCGGATGCTTCAAAGTCAGATTTTCATGGTACTTGCTAACATATAGTTTTGAAGTCAGAATATCATTGTACTTGATTATTGGTTTTGCGTGAAGCATGCTGCAGTGGAAGTACTTGTTAATCAGTTGGTAAATTGTGTGCTAATGTATTAACCATTGATGTTTATGATCT
>TRINITY_DN82855_c0_g4_i1
GGGAAGAAAATGCTGGTGCCATTGACGGCATCGCTTTATGTGCCGGGAACACTGGATGATGCTGACAAGGTGCTTGTGGACGTTGGCACTGGATATTTCATTGAGAAATAACATGTCATTTGCTTTGGCTTCACGGACTTGCTCAAGTTATCCACCCTGTTGTGTCAGTAGAAATTAGGATGTGTATTTGCCACACCACTTGGACCTAAATCTAACTTACATAAAACAATGGTGGAAGGAAAAGATTATTGTGAGCGAAAAATTAACTTGCTGAAGTCCAACTATGATCAGCTTCTTGAG
>TRINITY_DN80822_c0_g1_i15
GCCAGAAACCTTCTTTATTAACTCGATAAGCAAGCATATTTATTTAGACGTTGATCACAATCTAAACACTGGAAAAGAGCTCTATCAAAATTATTTCGCAACTTTCAAAATAATCCCAGTTGATTTGGTTAGCTAATCAAAGGAATCGAATTAACACCAAGCATTGATAGCATCCTCAAACTAGAAGCAAATGTGCTGCTAATATGTATAATAATTTTGCTTGTCTTTACTCCCCAAGACAGCGAAACTTCTGCAACAAAATGCACTGCACTCTAGGCTCATGCTAATTTCGTAAAACAGCCAGATATTTTTCACTCCATGAATAATAGTACCAGGGTGAAAATCTCAAAGTGGAAGCAAACGGAGATTCACAAGTATCTACTTTTTGGTATTTGTGAT…
>TRINITY_DN235342_c0_g1_i1
TGCGCTCTGACCACTTGATCAAGGATGTCATCGAAGAGAGACTCAAGGGCGATCGAATCGCTCGCGGTGAGAATGTGAGTGATGAGCTAGAAGATCCCAAGAAGAAGAAGAAGTCAAAGGCTGCAAAGACCGCGGTCAAGCTTGACGATGCTCAAGTCAAGGAGTACGAACATCTTCTTGCCACTCTTGACGATCAGACTGGCGACGACATGGGGGCAATCATCAAGAAGCACGATATCCG
>TRINITY_DN177340_c0_g1_i1
AGCAATAGAATAAATGGCTATGCTGCAGCCATCGTCATGTTACGAATTCTTGAATCGCAGGCTCCTGCTAAGCAGACAGCCACAGATACGATCAATACCTTGAGCAGCCGCCTTTCAAGTGCTACACTTCTGGAGGACCGTCGAGCAGCTATCTTGGGTCTCCGCAGTTTTGCCAAACAATTTCCTGCCTCAGTTGCCTCCGGAGCTCTACGCGATCTTCTGGCAGCCCTTCGAAGAGATGGAGAGGATTCGGATACGACAAAGGTTGTCCTCGAGACATTGCTGATGCTATTCGAGCCGGACGAAACCAGTCCAGAGGCATCAGAAGAAATTACATTGTGGCTCGCAGATGAGTTTACTCAACG
>TRINITY_DN211379_c0_g1_i1
GAACAAAGTTAGAAAAATAGTACTAATAAATACTCAAAGTGGGATTTTTATTTTTTATTTTTTTGGGTTTAAATTTGGAAAATATTTTATGAAGGTCGAAATTTTTGCCTGCAAGATTGGCAAGTGATCTCCATGCACGTAGAATCCATCTGTCGAGTAGCTCTTTCCTTCAATTTTTCAGCCTTCTCAACCTCTTCACGAGCCCTCTCCCACATGTTCCTAGCACGGGCGAATTCTGTCTGCGCCAGCTCCATTTCTCGCCTGCTAAGCTCCCTCACACGTTCAGCATACGCCTTTTCCATTGCAGCCAGCCTAATTTGCTCAGCAGTCTGCCATTTCAAGGCCTCAACACGCCCTGATGGATCAGATTTCATCATCAGACTATCATTGTTACCATAA…
>TRINITY_DN59841_c0_g3_i1
GGACGAGGCATTTTTTTGCCCCCTGCAATATTGGGTGGAGCAGGGACTCGGCCAGATAGGCTGGACGCGCTGTTTATGTTGCCCGGTTTCTTCTTTGAAGTGCGCAAGAAGGACGGACATCCATTTCTTCCCATCGAGCTGGGAGAGCACGAGCCTCGCAGAGCCCAGTCTTCTCTTCCCTTGCCGTACGGATGTGTGTGTGCAGTCTGAGGATCTCGCAGAGGTCGGGAGATGATGGAAGCAAGTTATGTGTTTCATACGACAAGATATCTGCACAAGGCTCGCTCGCTCGCCTTCGACTCCATGGAAATGCGTGAACGCTAGATAACATTATCCCCGCAAATGAAGCAACGATGTTGTAG
>TRINITY_DN65189_c0_g1_i1
TCGCAGCTTCTATATACCAGGCCGATCAAAGGCGCACGCCATCCTCGCAAGCACATGCTCTTTCTATAGCTAGATAATGCTGCTAATGAAAACAAATACGCTTGCCAAGGCACAGCGCTTCAAGTTCGAGATCTAATTCTCCTTTCTCTTTTTGTCACCGTAATCAAATCATCTCCTTCATGAATCTTCATTAAAACAACAATTCGTTTACATGCAAG
>TRINITY_DN2029_c0_g1_i1
CGAATGGGCAGATTTCGGTGTCTCAATGCACCCAGAAACCAAAGGCATTGCTGGTCACGAAGGTGCTGGTGTCGTAGTAAAGGTAGGCTCGAATATGGAGCAAAGATGGAAGGTAGGTGATCGTGCTGGCATCAAATGGGTATGGTCGACTTGTGGTCAGTGTGAGTTCTGTTTGAACGGAACAGATGAACTTCATTGTCCTTCACAAAAGAACAGTGGCTTCACAGCGGCTGGCACGTTTCAACAATACTGCATTGCAGATGGAAGATATACTTCTAGAATTCCTGATGGTGTAGATGATGCAGAGGCAGGTCCAATCATGTGTGGAGGAGTGACAGCATATACAGCCTGCAAGAGGTCAGCTGTCAAACCCGGCCAATGGATTGTGCTTCCTGGTGC…
>TRINITY_DN234716_c0_g1_i1
AAAGAGGATGATGAGGTAATGCGGGCGGAGGCAGGCCAAGGGGATCCGGTATTAAGGACCTAAATTGCCTGTTATGGCAGCGAGGAGAATGAGATGGTGGATACTGCGTGCCGTCATTGAAGGTCTGCGAGCGCTGGTACTCGGCGAAGAGCGGAAGAATAGCAGGAAAGAGCAGGGCGCGGCGGGGAGCAGCAGAAGGCGAGGCCTGACCTGAGCGGGGGGGAAGGGCAGAAGACCTAAGACCCAGTGCGGGGAGGCAGCAGACGCATAACGCGG
>TRINITY_DN104805_c0_g1_i1
TTCCGATCTTGAGGTGCCCTGCCTGGATTGCCCAGTCTTCGATATTTGTGGCGATGGAGGCCCTGTCAACGTCAAAACTTGTGAATATATCAAACCTTGGCGAGAGAAGTTGGAGCGAGCTGACATGGAAGCGGGTGATCCTTGGCCACAGATTCAAAGCAAACGAAGGGTTATGCCGAACAAGGCCGATACGACATGATATACGCCTAACACGGCCACGGACATATGGGAAGGAACAATCTCATCACAAAAGCATAGCGACGGTGTTTTTCTTTCATTTGATGGTGTGGTGGAA
>TRINITY_DN81123_c0_g2_i1
GGGAGACTTTCCAGTCAAACTCAAACAGTGAAGAAAAAATTGATGCACCTTTTAACTCATATCCAGTATCATTGACCAGAGAGAAAACTAGAAAGAGAAGAATTTTCCTCAAAAGCGGTGCTATAAAGTTGCTGAAAACGTCAAGCCCAGAAAGGAATCGGGCAATGAAGCAGTCTGTTGACGTACCTTTATCTACTTCCTGAGTGCAG
>TRINITY_DN43686_c0_g1_i1
GGGAAACACTTCGAGCGCCACTTTGCCCAGTTGCATAATGCCAAAGCCGCCCTGGCCCAGCGGGCCGAGCGGTAGGAATGTCGACACCACGACTGCCTTAGGTGGCAAGTTGCTGGTCGTGAGGCGCAGGAAGTAGATGACCAGGACAACCATCGCGAGCGGCACTCCCGTGCCCCACAGCACGTAAGATGTGAGGAGCGTAAGTAGGGCGTACTTAGCATCCGGTAGGATGCCGGCGACCAGGGATCCCGTCGCTGCAGCAACAATCGTCGAAACAATTGGCAATAGCCAGGCTGCAGTCATGGTCTGGATTGAGTGACCGTGGACTGTCATTAGCACAAAGGGCAGATAGAAACAGCAAGCCACCGACACGGCAGCATCGATCCACCAGAGTGCCCA…
>TRINITY_DN90862_c0_g1_i1
GATCAATATGTTGCAGTGATGGAAAGCGTGCAACATATCGTTGATATGGTTGAAGCCGGATGGGACCTGGTACTAACCCACGGTAATGGCCCGCAGGTGGGCTTTATTCTGCGCCGCTCTGAACTCGCCAGTAACGAAGTTTCTCCGGTTCCACTTGATTACGCCGTGGGTGATACACAAGGTGCAATTGGCTACATGTTCCAGAAAGCGCTGCATAACGAATTGGCTCGCCGTGGCATAAACAAACCGGTAATTGCCCTGGTGACACAAACGCGAGTCAGCCCACATGACGATGCTTTCGCCAGCCCCAGTAAACCAATTGGCGCGTTTCTCGATGAAGCAACAGCCCAACAACGCCAACAACAACTCGGCTGGACGCTGATGGAGGACGCCGGGCGT…
>TRINITY_DN225863_c0_g1_i1
GTAGATGTGATTAGCGGCCAGCACGTTTTCAATGACATGTGAGAACTTCTCCACAGGGAGATCCTTAGGCACTTGAGCCTCATTCAAAATCTTGAGGAGCGCTTCCCTATGAAGTTCAGACGTCAAAAGCAGATTCAAGATGGAAATCTGTGCGGGCATCTTATCCAATTGTTCCACAATCTTGTACTCGCTTCGTTTCAACATTTTCAAAAAATTCAAGGTCTCGGTGTCAGTCACTGGTGGCTTAGGTGGCATGGGACTCTCTCGACTAGTTTCTGGATTAGTGAGGACTCTTCCAGACCTTGTGATGGCAGTCACCCTTTCCTCCATGTCCTTGTTTTCAAAATGCAGGGATGGTTCATCGTAGTTCCATGGCACCTCTTGCAAATTGTTGACAGG…
>TRINITY_DN103874_c0_g1_i1
AAAAGATGTTATTCTTCATTTGGCAGGTATCTTGACTGTTCGTGGTGGAACGGGTAAGATCATCGAATACTCTGGACCCGGCTTAGATTCTTTAGAAGCAACTGGTTTGGCGACAATGGCTAATATGGGGGCCGAAGTAGGAGCAACAACGAGTGCATTTGCATATACAGAAGAGATGGGAAAATACCTAACAGCGACTGGAAGAGATGAAGTTCGTCGACAAGCAGAG
>TRINITY_DN206945_c0_g1_i1
AAAAGAGTCAAAATGGTCCAACCTCTCAATCGCGGACGTGCTATCGTCAAAAAACATCCCAACAGATTCAAGAGACATCAATCTGACAGATACCATGGTCTATCTGACTCATGGAGAAAACCCAGAGGTATTGATTCAAGAGTAAGAAGAAAGTTCAAGGGACAACAAGAAATGGTTAAAGTAGGTTTCAGATCAAACAAAAGAACTCGTTATTTATTACCTAGCGGATTTTACAAATTCACCGTAAACAACGTTAAAGATCTCGAACTTTTACTCATGCACAACAGAAAATACGCTGCTGAAATTTCACACAGTGTATCATCTAGAACTAGACAACAAATTGTAGAAAGAGCTGCTCAACTCGATGTCAGAGTAGTCAACGCTAACGCAAGATTGAAG…
>TRINITY_DN265359_c0_g1_i1
ATTCCCGCTATGGTCGCCTCCGTTGAGCACGTTCATGAAAGGCACCGGCATCACGTAGTCGTTCTGTGGAGAACCACTCTCGCAAGCGAGAAATTCGTACAGCTCGAGCCCCCGTGCCGCTGCTCCAGCTCTGGCAGCGGCCATACTGACTCCCAGAATTGCATTTGCGCCCAGCTTGCTCTTGTCATCGGTGCCGTCGAGTTTGATCATGAGCTGATCGATGTCTTTCAAATGGTGCGCAGGATCCAGACCGCTTTCGATGACTGCCGGGCCCAGGATCTCGTCGACGTTGTCGCATGCCTTCGTCACTCCATTCCCCTGGAAAACG
>TRINITY_DN179112_c0_g1_i1
GAATAAACCAGAGGACTGGTGTGCCCTATAATGCAATGCTCTTTTTTGATGATGAAAATCGGAATATAGAAGCGGTACTGTCTTCGTCCTGGTCCTGGTAGTTTGATTTGATTATCAAACATGTATTGTCTGTGAACGTTGTACCTGTGGTTCCTTGCTGAGCAAGCGCATGCCTTAGTTTTGAGCAATAGTGAGAAACTGAGTTTTCTTATCCTGCAAATCCAGTAATTTCAACATTTTTATATTTCAGGTCTCAAAAATGGGCGTTACAAGCG
>TRINITY_DN87567_c0_g1_i1
AAAACCTCAATGGTACGATTTGACAATGGAGTCTGACTCAGACGATGAAGACGAGGAACCACATAAGGTCAAAAACACTTTAGGCCCTATCTTACCTTCTCAAGCGAAATCGTGTATTGCTATTCCAGTCTTTTCCAATGATCGTACTCATCCTTTGAGTCTTATTGTAGCAACATGGGATACACCAAAATCACTTTTGAACGCTGAACGATACTTTTGCTATACTATTGGCGTGATGATGGGAGGAATGGCATTTCG
>TRINITY_DN85154_c1_g13_i1
TGTAGAGAGCTCAAAAAATCCATATATCAGTTCATTTAAGTACAAGGAGAAATGATAAGAAAAACAATCATTTGTTAACATCAAACCAAATGTTCTGGGAAAATGTGTAACATCCATTGTCCCTCTAGGTTTGAACAAAAAGACTTGATCTGTTCTGTTTGAATACATAACACCACTTAAACATGCTCTACATATATAGACAGAGAGAGAGGCGCAGAACAGAAGTTGTTTTCCTGCTCTATTTTAATCAATTCTGACTACTATTTTAGCTGCCAGCTCTAGCTCCATTCACTGATATAAAAAATGCCAATAAGAATAGTCATGCTATTAGGGCCTAAACCAGTTTCTAAATCTAAAAGTCACATAACAACAAGAATAATAGCTTCCCAAAATGGTTGC…
>TRINITY_DN133892_c0_g1_i1
GCTCACCATGTGTAGTTCGGGTCTGGCCCCAGGTCGGTGTTGATGTAGCTAACGATCGTGCTGGGCATGAGTAAAGTTAAGACGTATGCGACGTATTGCGAAGAGACGGCCTACTGGTGTCAGTATTTCTTGGAAGGTCGTGATCGTCTATCAAACCTACAGCGAGCGCCAGATAGGCTTGCAGGCTCATATGAGCATCTTGTTGCTG
>TRINITY_DN122066_c0_g1_i1
ACAACACTGCCTATCTCAAGCAGAAGAAGTGGAAGGCGTCGCAGGCCGCCGCCGCCGCGACTGACGCTCCCCCTTCATCGACCTCGTCTTCACCTCTGAGCTTGGGCAACGCGCTCAAATGGCTCGTCATTGCGCTTCTGGCGAATCTCGTGCTCAGCCGGATGATCACCGAGACCTGGCTGTGGACCTACACCGGCAAGTGGACGCAACTCAGATCATACATGCCGACACCTCGCCGACCCGAGCGCCTCTTCACCGAAGCCGAGCTGGCGCG
>TRINITY_DN100799_c0_g1_i1
GGAACCCCGACCTATGCATGACATGCACGTCAAAATTTAACACTCCGGCATCACAACCAACGTCCCAACGAGTGACGTCTGATGTATGCACACCATTGTCAACGCGCCACCTTTTCTGGTACTCGTCTATGAATTGTTGAGGATTCATTCTTCTGTAAAACAGAAAGTTGCTCGGAAACGCATCGAAAATTTCGTTTTCCAAAAACAATGCAAATGGTGCGTCAGCCAAAGTTTGTGAAATGTCGTATTCATGTATCAACTGTCCGGGGATCGCTTCAACTTTCCGTCGCTTCTCATCCTTCTTTATGACCTGGTTCTTCAAAGAAATCACAATATCCGAACCAGTACGCAACGGGTCATGAGCGCTCAACTTTGCACGCACGGCTTCTTGAGACCTAG…
>TRINITY_DN247534_c0_g1_i1
GTTTCCGATGACCCAAACCGCTGAGAAGACCAAGATGGAGTATGTCCGGGTGGGGAAGTCTGGCCTCAAGGTCAGTAAGATTATCATGGGCTGCATGCAATACGGTAGTTCACAGGGCTGGATGATCGCCGATCACGAAGAGGGCATCAGTCAATTGAAGTACGCATACGACCGTGGAATCAACACTTTCGACACGGCCAATGTGTACTCCGCTGGGGAAAGCGAGATTATCCTCGGCAAATTCCTGAAGCAACACGATATTCCTCGAGAGAGTGTTGT
>TRINITY_DN215993_c0_g1_i1
TTTTAAATGATGATGATCTATAAACGATTTATTTGAATCCTGGTGAGCTTGGTGATTTTGGTGTTGTTGGTCCGAAAGCAGATGGACTTGCCAAGTTACCCTTTGGCTTGTATCTTGCTGCTTCTTCCAACTGCTTTTGTAGCCACCACAACTGTCCTTGACTTTGTAAATTGTCTCCTGCACTCTTTTGGGCTCTCTTGACGGCTGCCTTGGCTTCAACTTGAGCCTTG
>TRINITY_DN3621_c0_g1_i1
GGTGGCGGTTGAGACGTTTGAGATGGTTCTTGTGGTGGATGGTCGGACAGGTGTCTGTGGTGGACGAATGGTCGCAGTGCTATCGGCTAGATCGACACCAGAGCTATACCCACCGCCATTTCCAGAGTCGCTCTTCAGACCTTGGGCGAAGGCTCGTGCTTTGCGGATCTTCTCTGCTTCATCTTCGGATTGTGGAGTTGTCGCGGCAGGTGAGTGTTCGGTACTCGGAGTAATCTCGAC
>TRINITY_DN212153_c0_g1_i1
AAAGCCATTCATTCTTCTGATGAGAAAGTCCATGAGGTATTGTTCCTTCTGTCAGCATGCCACACAATCAACATCGAGGAGAAGGGCGACAGAAAAGAATACTCAGCCTCATCTCCTGACGAGCTTGCTTTAGTCAACTTCGCCAAGCACTGTGGATACGAGTATATTGGCAAGGACCAGAACGGCGATATGGTGATTAAAATAAAGAACAATGAGCAGAAACATAAGATTCTTCATGTCCTCGAGTTCGACAGCGA
>TRINITY_DN245615_c0_g1_i1
GTCAACTTGGAGGCTCATTGCTGCTGTGGTGGGAAGCCTGGGAAGCCAGGTCTGGGAGCTCCGGCCTGAGGAGGTGGCATGCCTGGCCTCCAGCCCGGAGGGGGACCTCCTGGGAACCCAGGGGGAGGCATGCCTGGCCGCATCCCTGGAGGTGGCATGCCGGGTGGGGGCATCCCAGGTCTCTGAGGTGGCATTCCAGGTCTGAAGCCGGCAGGGGGCATGAACTGAGGAGCCCCGCCCTGCCCTGGGGGCCTCTGGGCAAACTGGGG
>TRINITY_DN78556_c1_g2_i2
GTTATTAGCTCCCGTTCGAAGGGTTACACATCACAATAACCAATACATGGGGGCTATGTTGGAAGGAAGCATGGTTAATTCTCTTGTTCTCATCCTTAATTTGCAGTATACGCAAACAAACAAGATCAAGACTTTGATGTTTTTTCAACAGATAGGACATATATTACGAAACCATACATTGCCAGTTCATGATTTTAGAATGACCTGACATGGTGTGTCCAGCAAAACCAACAGGGGGAATCCTCACATTATGGTCTGTATGTCGCAAGTCACCAGGTTGGACAGCTTATGAAGATGAGAAGAACAGAATATGGGTGCAGAAAATGCACTGTCGGAACATGGTTGCATTCCCTATAATCAAACTAAATAGTAGTAGTATGAAACCTAGGTGGCTCCAGG…
>TRINITY_DN109044_c0_g3_i1
TTGATAAATTTTTACACTTTTTTGGTTTTTTAAGCATTCGATGGTCATCCACTGAATTACGGTCTCGTTCTTTTTTTTTTTTTTTTTTTTTTTTTTTTGGGTGCAAATCAAATAATCAGTGGCTACAATTGGTTTATTTGTAATTCATTCTGGAACTATGAGACTATCCATTGAAGTCGAGGTGTCATTTTCCAGGTCAAATTAATTGCCTAATAGTTCTGTTTTTGGGTTAGACCTGGTTATTAGGTTTCTTCTGTTAAAATTTTGTTTAGAAGGTTGGTAGAGGTAATAAATAATAACACTTTGGTTTTGCTACATGTGTTTTTTATCACTCTAGTGCCTTAGATGAAATGAAG
>TRINITY_DN156286_c0_g1_i1
GTTGCACTTCATATGCGACGAGGCATCGCGTCAGTGGGAAAGTTATCACCCGGGGTGCCACTTTCCGAAGGAATTTTTGCCATTGCCAACAGTCCAGACGCGCTGGAGTTGCAACTGTGGCCCCCAAGACAACGCTGAGCCCCTCAATGATGCAACCTTCGCTAAGCTAGCTACGATCAATGATTTGGCATCAAAATCTGAGCCCATGCCGATCTCGCATGAATTGTCAGCCATGGAATGGATAGCCCGTTGCGCAAAATTCTCCAGATCGAAG
>TRINITY_DN218301_c0_g1_i1
GTCGCCTTCGTCAAGACATTGGGTTCCGCCAGTACTGGCAATACGGTTGTCCCCGGTCAAGTACCAGGTCTGCTGGGTCAAGCCCGGATAAGAGGTCCAAACCTTAGCGGGGACGTTGTTACTCGGGTTCGATCCGGCATCGAGGGCGAAGTTGGTACCGCTGACAACGACTGACCCGGATCCGGGGTTAATGTCCCACTTGGTAGCGGTTGTGCAGTCGCCGACAGAGAGGGGTGCGCCGTCCGAAGGAGCACTAGTGAGTGTAAGACAGGTGCCGGTGCGGCCAGACTGGATGGTGACGCCGGAGAAGCGCTTCTGGATAGGGGAAGCCGCAATGAAGGGCAAGAGGGCGAAGAGGGCAACAGTGGCGCTGAGCATTGTATCTACTGGGTTTGGCTT…
>TRINITY_DN188999_c0_g1_i1
TATCATCCAACTTAGGGAAGCTTTCGAGGATTTCAGTAAACTTTTCATGGATGTTTTCGCAAGTGAACTTGACCTTTCTCATGTAGAAACCTCTAATACGAGAGATGTTGTAACTGGGATGTACAACTGTGGGGGTTTTACGTTGAGTTTTGGATAAGATGATGTTGGTTAAGTCATTAGAGTTGGGGATGACCTTGATCTGCTTAAAGTTATAGTTCATGGGTGAGTTCGCG
>TRINITY_DN194772_c2_g1_i1
AAGGCATTTGGCGATTTGATGGCCTATCTGTCCATCCCCTTTCTTAGAGAACCTTAATTTTATTTGCTTCGAAACCGCATAACCATAACTGCCTACCGTCGAATTTCATAAGCCCCATTCCTTCTTGGTCCTTACAAATAGTGTGTACTTCGTCACAAAGATTAGCCTTTAGTAGAAACTGTACTATAGCTTCTTGTTCATCGAATTAGCTGGAGAATTATCCTCGATGCCAATATTCTGCGAGATAACGCTCGCACGTCTTGCCTTGATAGCTTGCTCTTTCTCCAAATACAGTGCTTG
>TRINITY_DN47876_c0_g2_i1
AAAAGCCCTCCTCCTTCTCCACCTGCTTACCTCCCACCACCACCATCATCCCCTCTGTGCTCAGCATAACATAAACCTTTACGTTATCCGCAGCAGCAGCAGCAGGAGAGGAAAGATGTCACTCCCCAGAATCATCACCTCCGGGGACACCGTCTCGGAATCCTCCGACGACCACTTCTCCTCAGCCAGCGAAGGAACGCCCTCCCGCGCCCGCGCCCTCAGCACCGACGGCTCCCAATCCCCGATCCCCATAACACGAGTCGAGCGCGTCGACGACAAAGCCGCCTACGGTGAAGAACCGGGCACACCCGCATACGCTCTCCGAACGGCAGATGCCGTCCCCGATGAAGTAGAAGTTGTGCCCGAAGGACGTCGACCTCGGAGTGGGCCGCA
>TRINITY_DN246579_c0_g1_i1
AAAAAAGTGAAAGAAAAAGTTGAAGCTAAAAATGAACTTGAATCGTATGCATATTCATTAAAAAATCAAATGGGTGATAAAGAAAAATTAGGTGGTAAATTAACTGATGATGATAAAAGTAAAATGGAAGAAGCACTTGATGCAGCAATTAAATGGTTAGAGGCAAATGCTGAAACATCAGAAACATCTGATATTAAAGCAAAGAAAAAGGAACTTGAAGATACTGTTCAACCGATAATTGCGAAATTATATCAAGGTGGACAGACGCCACCGACTGGTGCGGG
>TRINITY_DN168539_c0_g1_i1
GTAAACTTGGAAGTGTATGACAGCCAGTCCAGCACGTGTGCCCAAGCAAAACAGCCTTCAGGTCTCATGACATCAAATGCTGCTGCGCGGAGCAACTCAAACCTCTTGCCTTACATTGAGGTGTCTGATTCCATTTCGCCCAATACACATGTGCCATATATCACTCTGGACTCGCTGTCATGTGTCTCCGTGCAACTTCCAGCTCAGCCTCCGTCAAACACAAATCCTGTTGACCTCACCCTGGGAGTTCTACCCCTGAACTCATATGTTGACTGGTTTAACAAGGGTAGGACAACCG
>TRINITY_DN94173_c0_g1_i1
AGATGACACAAGATCAAGTGTAGCCTTTTATACTCTACGTGAAGTATATCAAATTATTAGACACAAGTGGTTTTGGGGATTTCTTGATCCTGCAGATACACAAAAGATTCTACTTAAACATCAAACTGGTACATTCCTCTTTCGATTTAGTTCCCAACCTAAATGTTATACATTATCTGTGAGCAATAATGGTCAAGTTGGACATTGGCGTATAAGATCATCAAAG
>TRINITY_DN205175_c0_g1_i1
CAGCCTCCAAGGCGCTAGCAGACGCTCCGGCTTACACCGGACCCAAGACGCCGGAGTTGCTGGAGCTCGAGAAGAAGGTGGCGGAGCAGGGAGAGAAGGTCAGGAACGTGAAGTCGGGCAAGGTCGAAGGAGTCGCTGCGGACGAGGTCGCCGAGCTGCTCAAGCTCAAGAAGGACCTCGCCGACATGGTCACCTCGCTGTCGAAAGTTCAAGTGACGACAGCTCCGGAGTAGACAGGCGAGGGTCGGTG
>TRINITY_DN232189_c0_g1_i1
GATGATGACTGTGTCTGCCTCGGCTGCTACCAATTCCTCGTCATTTGAAGATTTAGGAAGCTTGTAGAGGACCTGATGTACATAAAGCCTCACAGATGTTGATTTTGTAACTACTGCAGTGCCTCTTACCCTATCTCCAGATCTCAAGGGGGACCTGTATTTGACGTGTATTTCTGAGAGGGCTAGTGCATTTCCCGTCCTAGCCACTTGGTCTGCATCGATGTTGACCGATTT
>TRINITY_DN233809_c0_g1_i1
GAAAGCAGACGAAGAGCGAAAAGGGCGAGAGGGAGAGGAGGCCAAGTCCCAGTCCCAGCGCGACGGCCGTGCTCTCGCCTCTCAGAAGCAAGATGACTCTCGCGAGGGCGACAACGGCCGTGAACAAGAGCAGACCCTCGAAGACAAGTCACGTTCCTGTCAACGCGTCACCCAGCGGCAGAAGCAGGACCGTGGGGACGGGAGCGGCGAGGCTGAGCAGAGGAACGAGGTCAACATCAAGGAGAACGGGGAACATGGAGGGGTCGAGGTGGAGACTGAGCAG
>TRINITY_DN86044_c2_g1_i1
GCAGGATCAATTATAGCTTCACTGCAAGGAAAATAAATGAAAAGCTTTGGTATGAATCATAATAGAAAAAAACCAGCATCGGCTTGCATGTACCATATACATAAAGGTGCCAGATTTCAAAAAATTATCATCTCATTTATTTTAAAACAATAACAAAAACTGACGTTGAAATTCCTGATTTCCCATAAGTATCGTAAGCCTGTCGTTGGGCAG
>TRINITY_DN21463_c0_g1_i1
TGCATGTTTGATGGGATTGGTGCAATGGAATTTGTCAATTCCTGGGGTGAAGTTGCCAGAGGACTGCCTTTAAAAGTCCCTCCATTTACGGACAGAACCATACTCAAAGCCCGAAATCCTACCAAGATAGAATTTCCCCATCATGAATTTGCTGAAATTGAAGACACATCAAACACTGCTGAGCTGTACAAGGAGGAAATGCTCTACAGGTCATTCTGTTTTGACCCAGAAAAACTCGAAAAGCTCAAAAGGAAAGCTATGGAAGATGGAGCTCTGGCCAAGTGCACCACATTTGAAGCCCTGTCAGCATTCATATGGCGAGCTCGTAGCCAGGCCCTGAGGATGAAGCCTGATCAAAAGACAAAACTTCTCTTTGCAGTTGATGGAAGATCAAGATTT…
>TRINITY_DN68064_c0_g2_i1
GCATCATATTCCATGAGTGAAGCTATCTGTTCGTAGCTACCATTTTATCCATTTCATGATCCGTAACTGGACTGCCTCGTGAAGATCTCCAAAGAGCATTCTCGTCTCATCCGGGTATAATCAGTCACTGGGCTTCCTCACTGCTGCTGACGTTTTTTCTTTTCATCATCGCTAAAAACAATAATTCCAAGCGCTTGACTTAAGCGTTGCCGTCGACCTTGGCAATGTAGGCCAAGAGGTCGATGACACGGCGGGAGTAACCCCACTCGTTGTCGTACCACGAAACGAGCTTGACGAAGTTCT
>TRINITY_DN84733_c2_g1_i1
CCCACCCTCACACCTGTGTGACGGGGGCGACCAACAATACTTGGGAATACAGCACGCGGAGCATCATCTCCAGCAAATCCAGCCTTAACCATTCCTGTTCCATTGTCGCACACAAGTGGCTGAACATCCTCTCCTTCGGCCATCTTATGCTACCTCCTTTTCTTCGAGAGCGTAAAACAGAGATGATTGAGGGCAAACGAAAAGGAGATACAAAACAGGACAAGAATGGCGGGTGGGGGGAAAGGCCTTCTCCTCCTCCTCCTCCTCCTCCTTAGCACTGTGAATTTGGGTGAAAATGTGCACTTA
>TRINITY_DN87970_c0_g1_i1
GTAAAACATATAACACGCGTCACAGAGCCTGGCCGATTTGCGTGCATGCATTGGCGCTGTTTGATTTATCTTGCTAGATGCGGTTTTGCACTTAGCGGAGCTTGCTCACTTTTTGCCTTCTTTCCATTTCTTCCATTGATCCCAAATCTGTTTACGATACGCTCCATCAGATGCAACTTTGGCACCAATAATGGCAATCGTGATTGCTGCTTCTAATGTGAGATCGTGTGCTTCTTTTGTTTTAGCTGCATCTGCAAAGCCAGGCGTATGGTTCTTATCTGTAGCAGGATTTTTGAGTGGAATGGAATATTGTGCGTGT
>TRINITY_DN221621_c0_g1_i1
CGGCGTGCCACCTCCTGGCGCGCCTGTGGCTTTTCCACCTAGTGCGTCCGCATACCCCCCACAAGGCGTCCCGCAACCCTTCTCACCTGCCAACGGCGCTATACCCGCACGCCCTGGCAGCATACCAGGCCAGCCTGGCGCGTTACCTCCTCGGCCTGGTTTCGGTGCTCCACCGCCTGGTGCCTATCCACCAGGTCAGAACG
>TRINITY_DN33757_c0_g1_i1
GGCTCCTGCCCAGCGTGACGCAGCCCCTGCGTCCAGCCAGGACAGAGCCCGCAGCTCCGATGCTCCCAAGTCTGGTCCCAACAGCATGCCCGGCATGATGCACACCCCCACCATCGACCTGCCCAGCCCCGCCGCCAACGGTCGCCAGCAGCCAACACCGACCTCCGGCTTGGCCAACGGCATGGGCAGTGGACCAGCCAGGACCTCCTTCAAGGGTGGCCCAGGCTCTCAGGGCAGCTACAGCCTGGCAGGCTCTGGGGTTGGGTCCCAGGGACGGGGCAATGTGGGCGCCCCCACAGGCGCAGGCGCAGGCACAGGCACTGGCACTGGTGGGTATGGACCTGGAGGATATGGTGATGCCAATAAGATGGATATCAAGATCCTCACTCGGGGCGCTGG…
>TRINITY_DN215393_c0_g1_i1
ATTTTTAGACATTTTGGATATGAATTTCTCTCCCCCCTCAATTGGTCTTTGTATTTCAATTCTGAGAGAAATTTCTCAATTCAACATCCACTCTTGAATATTAATGAGATTGATATGCTGCTGAAATGAGTAAATGTTTAAAATTATAGTAACATTTAGCTCGCAATAAGGTAACAACAGCAACCAACAGAAGCTATCCTTAGG
>TRINITY_DN173231_c0_g1_i1
GTTCGGGTCCGGAGGCGGCGGCGGCGAGCTGATCGGCGCTGCTGGATCGACTACAGCAGACGACTGGGAGACGCCATCTTCCATGCCTCCCCAGGAGTTGGTGATCTGCTTGACGGAGGCGTGACCTCTGTCGAAGCTCCCATGGACTTTCAAACCGTCACGTCGGTCGAGAGGGTGCTTTCAGGCGAAGTCGCGGGGTCGTTCGGCGAAAGTGAGAGTGGTGTGAATGTGAG
>TRINITY_DN31328_c0_g1_i1
ATAAGCTGCGGCGTCTGCGAATGTGATCTTCGGTTTGTCTTCCGCTGCGTCACCGAAGGAAAGTTTGCTTGTGATGCTACTTAGCCATCCGTTTGACTGTGGCTTCGTTGATAGGTTAGGGAACAATACTGGGCGATGATGTGGTCCGAGATACGCGAGTGCGACCTGGAATCCAAAGCATTTGCTGAACCAGTCATTCAGATGATCATCCATTCTATAAGCATCCGTTTCGCTACCATGCATGGATACGTGAATTTGCTCGAGGTTCGAGACTTCTGGCTCAAGATTGAAACTGATTCTCTCCGCTTCCCGTCCGGGTGCTGCGAATTCGACTGTCAAAATGGCCTCGCCGCCCGCGTTGCCTCGACTGATTGACGGCTTAAACAAGCACATGGCTGA…
>TRINITY_DN168705_c0_g1_i1
GGAAGGGCTAGCTCCCGTGGCTGTGTCATTCGGTCTCTACTGGCTGCTGCCAGACGATCCTTCCACCGCCAGCTTCCTCACCAAGGATGAGAAGGAGTTCATCATTAACCGCTTGTCTCTTGATACTGGATCAAAGGCACCCAAGGGTGGCCGGGTCACCAACAATGACAAGATTCAGATGCACCATATCAAGGCTGCTTTCAAGGATTGGCGTATCTGGGTCGCCATCGTCATGTTCTG
>TRINITY_DN152998_c0_g1_i1
GTGGCATCGCTCCGGAAAATATGCCGGAACATTATGGGTCTGGTTGGTTTTCGAATAGTTTTCTCTATCTTGGTGCGGCTTACGGCCTCGCGAACGACGAAACAAATGATAGGATTTACCGCTTCATTATGGAATTCATCAGAATCCACTCTGCTGAAATAGTTGGGACGCCGCGTTTCAACGTATTTTTGAATGGTATAAGTTATATGATGATAGGTCTCATTGAAG
>TRINITY_DN59395_c0_g1_i1
AGACGCGGCTGATGTCGGTAATGTCATTCAAGACACATTTAGTTTCCCTTCTTGGTGCCATCACCGGGGTTCAACTGGTTGTACTTGACAGACAGCTCATCATACTCTCTCTGGAGGCCCTCAGCCTGCTTCTTCAAAGTCTCTTTGTCCTTCTTCTCCTGTGCGAGTTTCTTCTCAAGATCTCCAATCTTGTCGGCGCGGTATCTTGGGCTCAACTTCTCACCCTCGGCACCACCGGCACCTGGGGCACCCTCGTATTGCATGAGCTTCTCTTCCAGACGGAGAGTATCGAG
>TRINITY_DN62504_c0_g2_i1
TGCGCTCTCCTCAATACCTTTTCTGTTGGCTTTGCAAGCTCCCACGTTTTTCTTACCAAGCCCTGCTACGGCTTCGTTCTCAATCTTTCCGATTTTACGGTCCTAGAGGGCGTACCTCAGCCCGGACAATGTATTGTCTGTGGAAGGACGAACAGTGTAGGACTGAAGTAGGACGACTCATTGAGCATAGCGGTGATAGGCGACATCGGCTTCAAGCGATATTTTCGAGGTCGTGGATAACCGTGCTGAAACAG
>TRINITY_DN165431_c0_g1_i1
AATTTTTATAGTCAATAAAGTTAAAATTGAAGCTCTACCAAAAATTAGCTTTTGCTGATTTTCATTATTCTCTGTAATCGCGTTCTATAATTAACTTATGTAAAAATCTAAAACAAATAAAAACAACATGTCATAAATGGAATTGGGAATGGCGGGAGAAAAAAAATTAATCATTTTTGTCCAGTCAGTTTGGCGCGGTTATTTTTTGCAATTATCCTGATGTGATGTATGTGAGATAAGAAGGTGG
>TRINITY_DN95805_c0_g1_i1
CACCAGTCCGCGTAGAACTCACGATCACCGAAACGCATGATCTCAGCGAGGCCGTTCAGAAATGACTGAAAGATGGCGAAGAAACCAGCAAGCCAAATGAACAGCGAGATGGTGGATAACTTAAGGAGACGTTCGGCGAACCCCAATAAGCTGAGGCTGGACATTACGTCGATACTGTTGACTAGGACAGGGACAGCGTATTGAGCAGACATGATCCAGATGACCACCATGATACCGCCTACTTCGGCGAATCGCTTGGCGACAAAGTCCCATCGTATCTTTTCGGTACGGGGGTAGACTGGTTGGTAGACGAG
>TRINITY_DN77759_c0_g3_i1
TGTAAGCACCACTTTTTTTTTTTTAACACAAAATAACTTTATTAATACTTTGGTGAAAATACACGTACATGGGACAACAAATCTAATGAATCTTTTTGTTCACTAGACTTCACAATACCACAAAAAAGACATTTCTAATTAATACAACTAATCTTGTAAGCACCACTTTTTTTTTTTGTTTTTTGGGCTTACATTAGACAGTACTTCACTTGTCTCAAATGACAAGAAAGATGACAAATAACTGTTTCAATCAAGAACCAATGGTTGACATTTAGGCACCTGAACGGGAAATTCATCGATTTCATCCGTCCAACAGTTCTTCTCTTTAGATGGATCAATGTCCTTCAATGCACGCCATACGGCACTATTGCATTTGAATCCTGCACCAAAGGAAATCTG…
>TRINITY_DN65945_c0_g1_i1
TGACAGAACAAAATATAATTCAATTCGAAAATCTTACACGAACAAAAAGCATGATAATGAAATAGAGATTTTTATTCCTCACTATCTTACAATAAACGTATTGATACACAAATACATTATACATACAGCGACAAAAGAATCATGAAATCTGGTGTCAAATTCCTGCATATAATTAACAAAAAGACTATATCCATAACCAATGGTAAATGTATATCAGCAAAACTCTCTGGTCCATGAAAAAAAAAAAAAAAAAACTCAACTCCTCATCAGAGCAACAAAAACTGAGAAGAGCAGGGAGCAGGCGATCAGAGCGGGGGACGCTGGCAGAGAAAACCCGGCTCCGGCATCAGGAGAAGGTTCCGATGCCGGGGCCGGACCCAGTTCTCCAGCCGAGGCGGC…
>TRINITY_DN83642_c4_g1_i1
CGAGCTCAATTTGAGTTTGACTCCATAAAACTTCATCATAGTTTTGATCAATAAATAGATAAGTCAAGCTTGAACACAAATTCAAACTTGTTAAATTGCATAAATAAATTTAAAAACTAGAGTATTCGACTTATTTAATCTTGTTTACACCCTTAAATTTAGTAGGCTTGGAGCATCATAAGAGGAGGACCCCTCATCCCTTGGGAAGCTACTTGATGAGAAAGTGATGTAAAGCCATGAGAGAATGCTCTTCGTTATTGCCCATTGTTTATACTTTACCTGAAGTCCTGAACTATAAAATTCTTGGCCAGTTGTTCAAAGGAACTTCCTGTCCTAACAGGTCCCAGTCTCATAAAATGTGAAGTTGCACGACATTCAGGAGTTATTGCGTCATATTTT…
>TRINITY_DN84368_c2_g1_i1
GGTGGCCATAACTGATATCCCTGTTGAGCCCGGAACAGAGAAACTAATATTAAAAGATTTTTGCAGACTCCGAATGGTGGCGCAGCGGTGGTAAATCAGGCTGGAGGGAAGTCGTACATTCAAGAGGAATTCAAGTAGTATAACAAATACTAAAAGAATTGGACACACAGACGACAATACTAGTTAAATTATTGTTTTTGGTGAGTGGTTAAAAGAAAGAAATGATGGAGAGGAATTGGCTAAACAATTAACAACTGAGAGGAATTAACCATACAAGTAATTACCATACTAGAAAGTGAAACCACAGAAAAAGAAAAAAATCTCACACACAAAAAAAAACATGTAGGAATCGGAAGCAGATAGGCAGATACAGAGAGAGAAATGATTTGTGAGGTACGT…
>TRINITY_DN26950_c0_g1_i1
AACCAATAAACTTGCTTTGATATGCTGACTCGAAAGTTGTAGGACTTGATATCGAATAGTCTTGAGAATAGACTTGATTTACTTCACTCTCTGATTCTGAATGTAATGAAGTAGATTGACTTGACCCTCAACTTGACTTGACTTAACTTGGTTAGTATGAACTTGTTGTTTTGATTAATTTGCCTTTTCGCCACTCGATTTAATATCGGGTTTGTATTATGCTCGTTGAGTGTTTGTATGCAGATGTTCAACCAATAAACTTGCTTTGATATGCTGACTCGAAAGTTGTAGGACTTGATATCGAATAGTCTTGAGAATAGACTTGATTTACTTCACTCTCTGATTCTGAATGTAATGAAGTAGATTGACTTGACCCTCAACTTGACTTGACTTAACTTG…
>TRINITY_DN97653_c0_g1_i1
GGGGGTCATGGCAGGACAAGAATTCGCCCGTCAAATATACGGACATCGATTACTATGTCTTCACCGACGCGGCCCGTTTTGTCGCTGAAGGCAGATCGCCTTACGATCGCGATACCTATCGCTACACTCCACTGCTTGCTTGGATTGTGTTGCCGACCAATTGGGGGTCGGCAATGTTCGGCTTTGGCAAAGTCCTCTTCGCAGCCGCTGATCTTCTTGCCGGGTACTTTGTCGTGGTCATTCTACGCAAGCAGTACAAAATGCCCG
>TRINITY_DN57246_c0_g1_i1
AAGAACAAGAAAGAGAAAAGAGAAAAACTCTCAAATTTGATTCATCAAAGTCTACCTAACTAATACAATGAATAGAGAATGGCTATTTATAGGCCAAAACTAGACTATTTAGACAGAAATTAGACTAATTCGATTTGAACACGAATTTAATCACTTATTCTTGACAAGTAATGGATTTAACTAAATTAAAGACTCAATAAGCTCAAAACTTAACACAAATTGGCCCTTTTATTCACTAAACATAACTAGGAAAAAAAGACTAACAATTAACATGAAACAAAACTAAAGAAAATTAATGAATAAAACTAAACCCCAGTTGGAGCGATAAAGATCAGGTTCACATCAAAAAATATATCTCTCTCGCTACATCATTATTATACTAATATTTTAATGATACAA…
>TRINITY_DN52327_c0_g2_i1
AACATACCTCAAACCTCCAACAAACCGATAAGTTTGCATCGATTCTACCTCACTGTAACAATGTCATCAATCTTCAAAATCATCCGCACGCACTCTGTAGCTAGAGTGATAGCACTTGTGCTCACAAGCAAAGGTTGCACCACATTTTCCTCCAAAATGTTAGTAATCTGCCCCTTTCTAACATTAATCCCAGCATTAATCTCACCTTGCGCATGCCTGTTACGAAGCTCTGTAACAATCACGATCGGATTCAAACCCGCATTTTCAGCCAACGTGTACGGAACAACTTCAAGCGCTTCCGCAAAAGACTTGACACAGAACCCCTCCATCCCATGCAAAACCTTAGACCACGCACC
>TRINITY_DN151439_c0_g1_i1
GTCCATGGACATCCCGCTGTGATAGCATGCTGCTATGAGCGATCCAGCTGATGATCCTGCCAGGGGCGTGGACTCTGTGATGATGCCAAGACGATCCAGCTCCTTGACCAGGCCTATGTAGTAGGGGAACAGCATGCCACCAGCGCTGAAGCCAAAGCCCAATGATCCATTCCTTAGGGCTGCCTGGACTGCCTCAGGATTGCTGTCATTCTGAGAGGTGCTGGGCTGCTCATCGTCCTTGGC
>TRINITY_DN200417_c0_g1_i1
ATAACTTACAAGTACCAACTACCAACTGAGGCATTCATGGTTGTATATAAAGTTATTTTCAAATCTTGACGAGAAACTAAGTAGTACATAAATTAACATTATAATTATAACTCGCATATGACCCGCATACCGGCCTTTTACATGGAAGATGGCTGCAAGAGTGTGGAAGCAGATGTTAGTGGTTCGTGAACAACCGAGTTTGTTGAAACTGAGATCGGGTTTCCTTCTAGTTGGAGCATGATACTTCCTAGGACTTCTGTCAGTATCTTCTTGAACTCGTCTTCTTTAACGAGCTTTCCATCATCCACATCAAACATCTTGAATGATTCGTTAATAATCTCATCCATCTGATAAACAGCACCAATTGGTGGCAATCCAGCAGAAGAAGCCAGTTGATCA…
>TRINITY_DN262600_c0_g1_i1
GAAGATCATAGCTTCATGACAGAAGAGAAAACAATCCCAGCAGAGCTTTTACACTCCGGATGCGTGTAGAGGATAAATCACAAGTGCTTAGCACACGGTGATGTAGAGACCAATGGCAGGGGGGTTGTAGTCCTGGAAGTAGGTAAGATGAGTGCCAGCAGTGTGTGCCCAGTATCCAACAGTCTGACCAGCGGGGCAAGGGAACTCGGCAATGGAGTAAGAATGCCCTGGAGAAACGTTCCTGACACCGTAGTTCTGGGCAACACCGGCGACATTGGCGTAGTCGGTAGCCTGGGTAGCAGGAGACTGGAGCTTGGCGAAAGCAATACCACCAGAGCCGCTGATG
>TRINITY_DN108686_c0_g1_i1
CGAGAATGGCAGCGACGTTGTGAAGTATTTCGGTGATCGCGGGGTACATTGTCCCCCTGAGAAGAACATCGCCGAGTTCATACTCGAGACTGCTGCCAAGAGCAAGCGTGACAAGAAGACGGGAAAGAAGATGGACTGGAATGAGGAATGGAGAAAATCTGAGCAGAACAAGACTATGCTCAACGAGCTACAAAAGCTCAAAAGCGAGCGTTCGAAAGCTGCACCCAAGAACAAGGACCAGCACAAAGACCTTGCGTTCGCTGCTCCAATCTGG
>TRINITY_DN247163_c0_g1_i1
CGATAATATGGGAGAAGCAGCTTCTGCGGCTCGCGACAAGATCAAGTTCGTCTGCCGGTGGGGCGGCCGGTGGAAAGCGCCGGACAGGGGACAGCCTGCAGCGTTTGAGGGGGGTGAAACCAAGCTGTGCGCTGTCGCTTGGCCGACGACGCTGCCAACCTTTGTTCAGAAACTGCAAGAGCTTACAGAGACGACGATCACGGGAAGCTTGGCTATACGATACCAGATAGAAGGATTCCAGACAGAAGATGACCTTGTTGCCTTGAACTCTGAGGACGACCTTGAAAACTTCAAGGACGAGTATGATCAGTTGACAAGGGCTGGACACTCGAGCTCAGACGGACCCCGCCACCTGCG
>TRINITY_DN110663_c0_g1_i1
AAGAATTTAGATACCAAGAATGGTGATAAAATCAATGGCTATTATATCAATTGCAATTTCTCTTTCACATGCTTGCACATTTTGAATATAGTTTGGTGGAAAGTCCATACGTGACTAAAGAATGAAAACTTGAAAATGTGAAGCTAAAACAAGGAAGAAAGATCTTTTACAACACTTGAAGTTAAATTGTTTCCTCACACAGCAAAAGGGTAAATGAATCAGTAGCAACACATAACCGAACTCAAA
>TRINITY_DN179016_c0_g1_i1
CAGTTCTTTAATCAAGTCAAGAGTTCAAAAGATGGATTTTCGGTAATTGCTGAATTTTTTGGGAAGGGGATTATTAGCAAAACTAGTAAAGGACCCTCTGGATCACCGGATTCAACCACCGCTGGTTTCTGAGTTTTTGTTTGTTTGTTTGTTTGATATTTTTTTTATAAACCAGAAGAGTTGCCAAAAAGGAGTGTAATTTCAGGAGGAGATACACTGCTTTATGCCTTTATTATTACTTTTTTAAATTTGTTGTTTTACTACGCAAATTCTGAAGAGTTGTGTGTGTGAGATTTGAAAAGTTTTTGAGTTGTTTTTATATGAATTTTAGGAAGCTATATTACATGCTGTGTTTGTAAAATGATTGATTCTTG
>TRINITY_DN238704_c0_g1_i1
ATCACTACTGGTACTCAGGGCCAGAGTGACCATTGGAAGAAACAACATGGGTCGATAGCAAAGACCAGGGATGGTACTCCCCCAATACTGAATACCGATGGTACTCCGTCCGATGTCATCTCAACCATAACGTTGCCAGTCTGGATAAGAGAAAGAAAGAGTCAGTTGTACACGTCCGATGACCCAGAAGCCAAGGACTTTGTTCGCATCCAATCTGACCCTAAAAAGATCGAGTCGCTCAAGAGACAGGTTGGACAATGGGCCGGCAGCAGACTAAAGAATCCTGCTCACGAAGTCAATCTGAGGTACATCGGCTTCAAAGGCCAGGTTGGTGTTGCATTAA
>TRINITY_DN156242_c0_g1_i1
GGGTTTTGAGCGTGTGGGGGTGGGAGGTTGATTGTACGGCGCCCATGACTTAGTTCGTCTTGACTTGGACAATCTAGTATTCTGTAGCAATGAGAATGGTGATATTATTCTTACTTATTGCTTGTCTGTTGGCGGTAGAGAGAACTACTGCTTTAGTGTAGTCAAATGGTCAGACTTGAGGTTTGGGCTTTTTGTAGAAATGCTTTGAGGCCGACAGACGAGCAAGTCTCAAGATGACTTGACGGACGAAT
>TRINITY_DN85536_c1_g3_i1
ATTATATATGAAAGCTAGAAGGTTCGAAATACGACTGCATCACAACTTTATAGTGAATTTATTCCTTGTAAGTTCAAATAGCTGCGCAGCCTAACAAGTGATTTTGTGCAAAAATTATTTAGACCATCTCTTGGGCATAGAGATTATATCAACATCCATAACTCACAGCACATAACACTGTAGTACCTCATGAATATAACTCTCACCTTATTATTACTCCACAAGACGTCAAAAGCCAAACTAAAACAGAAGTCCACGAAATATCAAACCAAACTTGCACTTCATGTGCTCTTCCAACGAAATATCAAACCAAACTTTCCCTTCATGTGCCCTTCCAGGTTGACAAAGCCGGAGTTTCAGCAGTTTTCCAAGTGCCAATGTCAGACCCATATCTCTCAC…
>TRINITY_DN149112_c0_g1_i1
CTGTACCCCCGATGGAGAAGGAGACGTTAACGGCGCTTGTCTCATTCTAGATCCCTTGGCGACAGTAGACAGGGCTAGATGTCTTTTTCATTTGCAGATCTTACGTTGGGCATGGAAGTGGCACGACTACTTTTTTGACGGGGAACGCGATGGACTCGAATTCCTCCTGCATGCATTACAACCTATTGGTCTTGACAAAATTCGCGAACTAGCAGCAGATAGCGG
>TRINITY_DN37684_c0_g1_i1
GTTTCTTTGGTTTTTGAGCTGAGCTTGTTTTATATGTATTAGGTGATGAACCGTAGGGAATTCCGAATTCTCTTTCGAATACCTCCTTTGTAGCACTTCTTTCTGTTCTAGTTTGCTTCTTAGGTGTTCTAAGTTTTCTGATTTCTTCTGCCTCAATGTACTCAATTTCCCTAGCAGGACGAGGATACAAATTCAAGCCGAAACCATTTCTCTGTCTTTCAGCAGCGCGCAATCTAGCATAGCCATCTCTGC
>TRINITY_DN202147_c0_g1_i1
ATTACATCAAGCCATACAATTCATCCACTATCACTGCAAATCGTGAATGTTGTAATATCTTGTATGTTCGATGCCCAAGATAAGGCGGTTCTTGAATAACTCAAAGTACAGTTTATCGGAGGCGTCTGGCTTCACGCTCGGTTTCAAGTAAAGTGAGGATGTCATCTTCTCTCACAGGGCCAATAACGTTACGGACGATGCTACGTTTGCTATCATCTAAGAACTCTACACGAACTTGTGTGACGGCACCACGAGATCCAGTTCTTCCAAGAACCTTAACGACTTTTGCTTGCTTGGGGGGTGCTTCTTTCTCCATTGTGATGATAGGACTGTAAAAGAAG
>TRINITY_DN217020_c0_g1_i1
AGAGTTGAATGCCTTGGTCAAGAGTTGCTTGTCAACAAACCCAATGCATAGACCGGACACGGAAACACTACTACATCATCCTTTCGTGTGGATGGCTAGAAAGCAACAAGACTGTATCAAGATCACGAGATCACTTACAACCGAGTCTGAAATGCTTTGTGAGAGGCTGAGAAGAGCTGAGGAGCGCATAGCCGAGCTAGAGGCAGACAAAATAACTATGAGATCAGACCTCGAAGCCCAAATCCGCCGTGAGTGGGAGGTACGAGCACGTCTCGAGATTGACAGACAAGTCGATGAGGCATATCGAA
>TRINITY_DN85697_c5_g1_i1
TCAAGAATTCAAGAATACGAAGCTTTTGTCTATTCTAGCGTCTGAGGGTCGAGACTTTCTGCTATCCCCAACTGGAGCTCAGGTTTCCTCTCTCTCCTTCTCTCTCTCTCTCTTTTCTTCTACCTGCATATGCTTAAATCCACAGTATAGACAGCAGTTCAATTTCGAGTCCTTGAATACTTTGTTTTGCTGTGAGCTAGAGTTGCTCCAAAAACGAAGCCTAACTTTGATATTGAAACTGCTTCTAGTAATGACTTGAAAAAGTTCAAAAATGAACTTGTGTCTACTTTACTCTCTCTTACACCATCCCTGGAACGAATTTCCTCGGGGTACCACTGAAAATGGGATAGCTACTTATAATAATGAAAAAAAAAAAAAAAACTTTCTTGATTGCCTTGA…
>TRINITY_DN102963_c0_g1_i1
TGCCACCAGTGCCCGCGCCAGCAATGACTGCTGCCAGTTTGCCTTGTATGTTCTCGGTCTGGTCCACGATCTCCTTTGCAGTGCCAAACTCGTGGGCGAGCGGGTTGTTGACATTGCCATACTGATCCAAGATGACACCGCCTGGGATCTCTTTCTCCAACCGTCTTGCCACACCAATGTGACTCTCAGGGCTGTCCCAAGCAGCGCTGGTGGGCGTACGGATGATCTCCGCTCCCAATGCCTTCAAGACACTGACCTTCTCGCTGCTCATCTTCTCCGGCAGCGTTATAATGGTCCTGTAGCCCTTGACAGCTCCTACGAGGGCCAGGCCGATGCCAGTGTTGCCACTGGTCGGCTCAATAAGCACGCTGTGTCCAG
>TRINITY_DN220403_c0_g1_i1
GGGTTTGGGATCCCTGCTGCCCCCGATTCAGCATGCCTCCAGAAGTGTTTGGCCCTGGGATCTATGCTTCAGCCAGCCTTTGATTTACGAAGCCAGTAAGACCGCCCTCTGACTGGCAGATCCTTTTGCACTCCTCGTAGGAAGTCATGAGGATCAAGTAGGCAATGGCGACTCTGAGTCCTCTTGGCCCCCAGCCTGTGAAAAGTGAGCTGTGTCCTAACTATTTGGGGTTTGGGATCCCTG
>TRINITY_DN79625_c0_g2_i1
GTGATTGGATACATGTTGACGTAATGGATGGTCGTTTTGTTCCTAACATTACAATCGGACCGCTTATTGTTGACGCATTACGGCCAGTGACAGATCTCCCATTGGATGTGCATCTGATGATTGTTGAACCTGAGCAACGAGTGCCCGACTTCATAAAAGCTGGAGCCGACATTGTCAGTGTTCATTGTGAACAATCCTCGACTATCCATTTACACCGTACCCTTAATCAAATTAAGAGTCTTGGAGCGAAAGCCGGAGTTGTTTTAAACCCTGCTACATCCTTGAGCACAATCGAATATGTCCTTGACGTGGTTGATCTGGTGTTGATCATGTCTGTAAATCCTGGATTTGGTGGCCAAAGTTTCATTGAGAGCCAAGTGAAGAAGATCTCAGATTTGA…
>TRINITY_DN26527_c0_g1_i1
AATTGTCATACGGCAGAGGTTGGTCAAGTTGCTGCCTATGAAAGCCGCCTGGTTGGTCCGTCGCCGCGCCTGCTGAGCCAGCTGGATATGCTCCTGACCTTTCGCCTCCAGCTCGTATGCTGCCTCCCTGTCGCCAATGGAGCGGGCTTGTGTCGCGGAGGAAAAGAAGAAGTTGGCCTGTGCTTGGTGCTGATGCATAGTCTGACGGTCCACGTCTGCAGCGCCATGCATGGACTTCTTCTCTGCCAGCATCCTCTGGACAATGGCAACAGCAGATGTTGGCGAGGAGCCATGTCCGCCATCATGGAGCAGGCGGTCCCAGGATGCATAAACATCCTCAACCTCGCTGTCGAGTCCTGAGCTGACGCCTGAAGCATCCAGCATCGCCTCTTCCCCGCT…
>TRINITY_DN117240_c0_g1_i1
GACGAAGCAAAAAGCCATCACAGTGCGACGGAAATCGTCGTACAGCATCGATTTCCCCATCTGACAACCCTTTTCTCGAGAACAGGCGTCAAAAATGGCAGCAAAGGTGTTTCTTTTTAAATTTCAGGATCGGAACTTGTGATATTGAGCATGGGATGGACATTTATTGATTTGATACCCCAGAGATAGAACGGGGTTTGGGCTGAAGACAGCGCAGCTTTGACGATCACAGTTAGC
>TRINITY_DN262486_c0_g1_i1
ATCTCGTTGGGTCAACCCAAAGCTCTTCACAGATATGGATGATGCATGATGTATCTGATGGTTATGTTGTGAAGAAGGAGGATACTGCAGCTTTATCAGAAAAATGGTTTCGTCAAAATGTTGTTTCTCTGAAAGCTTCTTTAAGTTTAAGGCTTTTAAGGGAATTTGCGTATTGCTAGATGAAGATCTTTGCTTCCATTTTGCTAAGTTACTTCATTTTCAAGCTGAACAATGAAAACCAAACTGCAAAGTACAGAATGACGTTTAATCTTCATGTTGATGGTGCTATAGTGTTGATTATGGTTTTGTGGATTCGTATTTGGAACAAATAGACATGGGAAGCCTAACTTTCATTACGTTTGGAGTTGTAAAGGGCACAAGTAATGGACATAAACGTAT…
>TRINITY_DN42072_c0_g1_i1
CACAAGGGCATCGTAAAGAGGAGATTGTTAATTTCGGGAGCGTGTGTTTGGACCTGATCAACACTTACGCTAAAATCAACAAAGTGAAACCGAACAAGATTGTGGTGTACCGTGACGGTGTTAGTGACGACCAGTTTGAGATGGTTCTGAATAAAGAAATGGTTGATATGAAGAAAGCCATTTACACCGAACACTACCGTCCGTTTGTCACATTCGTTGTGGCTCAGAAACGTCACACGACTCGCTTGTTTCTGAACAATGAGAACGAGATCGGGAACGTGCCTCCGGGAACAGTTGTCGACACAAACATCGTCCATATGTCTAATTTTGATTTCTACCTTTGTAGCCATTTCGGAGGCATGGGAACGAGTAAGGCCACACACTACTCGGTGATTTGGG…
>TRINITY_DN38027_c0_g1_i1
GGCATCTCTATGTCCTATTAAATTGTGGTTGTTGCACTCTTGTCAGTAGTTCATTGCCAACTAGTGATTTTACTTCAGTTCTTGTCTAGCGTAAAAGAAATTTGATTAGGCTTTTTGAGAGCCAACTAACTGATCTACTTGTGCAGAGAGAGACAGAGAGAAAATGGCTTAGGATCTAGAGAATGGGTACAGAATTGATTTATCGCATCAATTCAAATTGCCACCATATTAAAGTATTAACAACCCTAACTACGTAGAATTCAATTATTTCATATTCTAAGAGCAAAAGGAGGGTTAGGGTTTCTCTCAATTTTGGCACAGCGGGCAGCACTGGGCGGCTCGGACAATTTGCTATTAGCTCAGTTATAGAATGTGCCCCAGATAATCGTGTCATTGTGC…
>TRINITY_DN156104_c0_g1_i1
GGCTTGCTCCCTGGTGTCGTGTTGTGTGGCCTCGTGTGGGTCCGCAGACTGCGTTCAAACCCGAGTCAGGGCCACGGAAGAGGAGGTCTCATTCCTCGGACGACACGCGGGCGGACAGCCGATTGGGGGGTAACACGCACCCAACGAAGGAAAGAGGCGCCCCCTTTTCCTCCTTTCCGCCTCGTCTTCCTCCGATCGTCGAGGGCACGGTAGCAGAC
>TRINITY_DN85208_c0_g4_i1
TATTTGGAAAGGTGGTTTCTAGGTGAACCTGGAAGTGGCAACTAATGTAACTGCTGAGTCATGGGGGATTATTGACGGAATGCAGATGATCTGGGAAGCTGGATATTAAAAAGTCCTCATGGAGACAGATTCTAAAACTGCTCTATGACTTCGGGATCAAGCTGCAATGACTAGCCTGCCCTTGAATCCGCTGAAACAGATTACTGACTGGTTGAGGAACGATTGGGAAATTCAAATCAGTCATATCTGGAGAGGGGGAAATATGTGCGTGGATAGTTTAGATAAAGGAAGCTTAAGCCAAGAGCTGGGGGTTCAATGGTTATCTACTCCACATAATACAGTCAGAAGTTGGTTGAACTTT
>TRINITY_DN81033_c1_g1_i14
GAAGCATCGCTTTTGGATGTTTTGAGATGGCCCACTCGTAACAATCGCATACAAATAGCTCCCTGTATCCTCTATTAGACAATGACAATGCTTGCTAGACAATGACATCAAGGAAGACAAGTGTAAATTTGATTGTAATCCTTAGTAAAACCACAAAAAGCGAAGACTACTCAACAAGAAAAAGGGCTATTGTAGAATATTTTCTTCCACCTTTTGCTTCCACTGTCCCAGTGTGGCAGTGGATAAGGGAATACTATTCTAGCTTTTGTTATTGAATTTTCTGCAATCCTTTCGCTCGTCTTTTTCTAATCACTAGGCCGATCTTAGTAGTTCCGCAACCCTTTCATCGCTCTTGAGATATTATAGCAAATATTGAGATCATTTAGGACACAGTAAACC…
>TRINITY_DN134665_c0_g1_i1
AACGAATGCATTCTCGTAGCAAAAACCCCCGCCCAGCTCACCGCTGGCGTATCGACTACAGATACAAGCCCTCGGGCTCGCCTTCGCTCTTGGTCTTGAGCACATTGTCCCTCGCCTGCCGAAAGTCGGCCATGTTGACCCGCATCCGCCGCTCGCGCAACGCCATCAACCCGGCCTCGCTGCAAATGGCCCGCACATCGGCGCCCGAGAGGT
>TRINITY_DN67633_c0_g3_i1
AAGACATGGAGCAACGAAGAGAAAAACATCGTGCTCATGGGTGATGCCATCCACGCAATGCAAAACCACATGGCCCAAGGCGCCGCAACCTCAATGGAAGACGGCATCTTCCTGGGCCGCATTATGTCAGAAGTAATCCGCGGTACCGTCACTCTCGACACTGCAATCCACCTTTACGAAAAAAAAAGCGGATCCCTCGCGCGTGGCACAAACAGCAATCAGCATTTACCCAAGGCCAACTCGCTTCCTTGAGAGATGCTGAGAAAGTAGCCCGAGACGAATCGAGTGCCCCTGAAGTTGTCGCGTGGAATCGCAGTCCTGTACATCCTGAGGAAATGCCGTCGACGTATCGATCATGGCTGATGTTTTCAAGTACGTTTTCTGTGCCGGGTATTTTGT…
>TRINITY_DN80404_c0_g5_i1
CAACTTCCTTACATCCACACTGTTGCTTTTGTGACCACTTACTATTGGATGGGCTCGGGGCTTTTTCTCACGATATTGGGCTTATAGACAAATAAAACTTGGAACTCTGATTTGGTAGGGTGCGCCAGGCCAAGGCAGCAGTGTAAAGCCAAGGCGACGCTCGAGAGCCCCGGAAGCAAGCTACCGTGGTGGGCTCTCCCCTTTAAAAAATTGAGTTAATATCGTGTGGGCCGATGGCCCACGTATCAGATATTAAACTGATAAGAACAGATACTACACTTGATCTTAGCCAAAAGGCC
>TRINITY_DN95112_c0_g1_i1
CTGCATCGCACGCTGTTGCAGGAACACCATGACTTCTTCTCTGCCAGCCAACATCCTACGGCGTCGGATGCGCTCAAGAAGCTTGCCGTCAAGTATGCAATGCCCGCCCGCATGTGGCGTCACGGCATTCATGCATTCTTAGAACTGCTTCGACACCGTTTACCGGACTCAATGGAGCACATGCTAAGCTTCATCTACCTGTCGTACAGCATGATGGCTCTTTTGAAAGAAAGCGTCCCAAGTTTCGTTGAGACTTGGATCGAATGCTTAGGTGATCTTGCTCGCTATCGTATGGCGATTGAAGACTCGGATCCGAGAGACAGGGAGATCTGG
>TRINITY_DN67417_c0_g1_i1
GGGACACGAGGTGATCTCTGAAACATCAGGATAAAAGATCAGTTGAAGAAAGTTATTTCAAAGTAGACAAGTCAAACAATATTACTCAAATGGAAAAACTTAATGCCTTTTCAGCTTACTATTAACCGGTGATGCATTAGCTAAATCTATAAATTTACTAGAGAGAGGCAATCCACTCACCATTAGACATGAGCAAGACGTCAATTGACTTAAGCAGAGAATGTATTAAATGTCCCAGAATGTTAAGATCAAAATGTTTTGTGTACTTGGAACTTTTCCAAATAAGATTTACTGCAGAATGGAAATGAGTGTAGCTTCATTTCCTCTTTCACCACGGTCTTGTTCAGAACTTAAATTTTAGTGAATCCAAGAAATGAGATTCAAGGATAACTCAATATT…
>TRINITY_DN201736_c0_g1_i1
TCTGCGTTCTTCTCGTACACGCTGAGGGAGTAATTTGAGAAATGGCGCTGCAGCTTGTACGCCATAAGGAGGCCCGAAGCTCCGGCACCGATGCACACGACGCGTACAGGGCGCTGTGCATGGATGGGGCCCCGCCTACGATGCTGAGCATCAGTCTCCGGGCTCGCGGTCGAAGGGACGATGAAGTCCGCCATTGTGTTCTGGGTATCAAGCAAAAACCACACTAGAAATGAGAGAGAGAAAG
>TRINITY_DN115226_c0_g1_i1
GGACGCTGAAGGACAAGGGCTGGGAAAACGGCTTGCCAGCCGGCGCCAGCCAGCAGGAACGCACCGACTATGCCATCGGCATGGCCCGCGACCAGGCCGCCGCCCAGCGCCAGTACCAGGGCAGCCTGGTCAAGGCCGGTGCCGGCAGCCTGGTCCTGAGCGGCGACAGCACCTATCGCGGGCCGACCCTGGTCGATGGCGGGCTGCTCAGCGTCGACGGTTCGC
>TRINITY_DN207320_c0_g1_i1
CGGAGAGCCTGGAAATCCGGGGCCGTGAGATCATGCCCGCGTCACAGCTGCTGTGTGGCCTTTTGGTCAGCCAGCCATCCTCTCTATCTTGGTGAGCCTCACAGAATCGTTTGAGAAGGTCCCTTTGACCGGTGAGTCAGGTCAACCTGGCTAAGACTGGTAGCCTTGGAATTTGCATATCAAACGCAGCGTATGGGCAACCTGAGCTGATTGTCCGTACAAGCGGCGAGAAAAGACTGGCCGGCCCGTGGTCAAGATCGTGGTATGTTGAAACCGCAAGTCGACGACTG
>TRINITY_DN199717_c0_g1_i1
GGAGTTGAAGTAAGTAGGGATATTAGCTTCAAGTCCTTCGTAGTTGAAGGTGGTCATTTCTTGCATTTCTTCTTCAGTGAGGAGGTTAGTACCAAGGAATCTGCTCTTGATCTCACCAATAGTCATGCCCTTGAACTTTTCGGGCATCTCAGCTTTCCATCCGGAGTTTTCGTTAAGGAAGTCAACGAACTCTTGTCTCAAAGTACGACGGTCTCCCAAGAAAATGGTCATCATGGCCTTACCGACCCAGAAGCCAGTACCAGTGATGTTTTG
>TRINITY_DN28782_c0_g1_i1
AAATGCCGACTCGATGATCTGTGGGTCCATCTTCTCATTCTCGTCCATCTCGCGGACCTTGGGCAGAATGTCCTCGTTGGCGAACTTGGATACCGACTCGGCCATTGCCTGCTCGACCTCGCTGAAGTGTGTGATAGGCGTGGGCAGCATGTCCGTAAGATCGTAGGGTGCGCCTTCGGTGGTGACATTGTCTGTGTCGTATCTCCGTGAGGGAGTTGTCGACAGGCATCTTGAGGCTGGAAATGATCGCGAGACTCGGGATGCTGGTGTTCGGACCACGGGCGATGCAGCTGCTCTCGCAAGAGGTCGGGCGGTGCGGACGAAGGAAGCCAT
>TRINITY_DN234287_c0_g1_i1
GATTAGTAAATCTTAAGTAAGAAAAACAAAAAAACTAAACAAAGTCCTGTAAAACTTTTCTTCCAAAAAAAAAAAAAAAAAAAAAAGATATAAAGATTTCCTAATATAATACATAATCAGAAGACTATTAAACTGTTCTAGAACTTTCCAATGACAACTCCTATAAGTTTCCTAATAAAATCAAATAACTCAGAAAAACTCGATCATAACCAAATAAAAGACCAAAATTTCCACTTAAGACATCATATTCTAAAAGGCATTAAACTTCAAGAATTAATTGGCTCAGACACTTGAACCATCTCAAGACCCTAGGCATCACCACAGACAGCTAGCTCCCTTAAGATTAGAATTTCTTCTTTCTTATAAATGATCCCTTAGTTTTCACCTAAAGCTTCAGAG…
>TRINITY_DN206371_c0_g1_i1
CTTGGTTTGCCCCTCATACCTTACACTTGATTACGCCGCGCTTCCGTCTAATTCTCCCTCCTTCAGCTCCCGACATACTCGGTCTTTGGGGTCGCAGATCATGACCATTCCGCCCTGCTCGCCTTCACCTCTCACCACCGTCCTGCCGAACCCACGGACACCACGCCTCTGCACTTCCTCCACTGCCATGTCTCGTGGCACAACTACGCCTTTGACCCCAAGAACGTCCATCACCACCGCCCCGAGGAGCGTGGGGTAGAGGAATGGGTGCTGCAGCATTTCCGGCGCGAACGCGTTGAGGATCGATTTGGCGTGGGCCGTGTATTTGGGTGCTAGGGCCGGGTCGAGATGGGGAGATGAGGAGGCGTAGGAGGCGAGATAGAAAAGATTCGAGCACAC…
>TRINITY_DN166371_c0_g1_i1
TTTTTCCTGAGCATACGTTGCATATCTCACGTTCATTATTGGTTGGCCATTCACACATACTCTTCGTACTCTTACACAAACGCCCTTGGCCGATCCGGTACTCGTAGCTCGCAGCTCACTTGCCGCCTAGAACGCCTTCTGCTCCGGCGGGATCTCGTGGCCGAGGTTGAGGCCCGCGCTCGGGACGTTGGGCGCCCCGCCTGTGGTGTGCGCATGCCCGCTGCCCAGCTGGAAGTTCTCGGCCTGGGGGAACCCG
>TRINITY_DN70540_c0_g1_i1
GCGGAGATGAGTAATGTGAGTGAGGAGGGGGTGAATTGGGAGGGTTTGATGGTGGAGGGTTTCGCGAAGATGGATGAGGAAGTTAATGAGACGGATATTGTCGGGTCGATGGGTTCAACCGCGGTTGTGGCGGTTGTTGGGGATGAGGAGATTGTTGTTGCGAATTGCGGGGATTCGAGAGCCGTACTTTGTCGGGGCGGGGTTGTGGTGCCGTTGTCGAATGATCATAAGCCGGATAGACCCGACGAGCTAGAAAGGATTGAACACTCGGGAGGAAGGGTGGTGAATTGGAACGGGCAACGTGTACTCGGAATTTTAAGTACTTCAAGATCAATAGGTGATATACAATTAAAACCATATGTTATAGCAAAGCCAGAGGTTATTGTAAAGAAAAGAGAG…
>TRINITY_DN124135_c0_g1_i1
GTCCTGCCCACCGTGTATCAGGGAAATTATTCAGCCGTTGCTCGCAAGCAAGAGACTTTGTTATTTCCGACACTGCGCAAGCTTGGCATTGCATTCTACGCTTACAGTCCGTTGGCCGGTGGATTCCTCACCAAAACGAAACAACAGGTACTCGAAGGGGCTGGCCGTTTCGACACGAGCAAGCCTGTAGGATCGATGTACAGTACCATGTATGCTAAGCCATCTTATCTCGAAGCTTTGAAGCAGTGGGAAGAAATTGCGAAAGATGAGGGATGCTCACGCGCAGATCTTGCCTATCGCTGGGTACGGTTCAACTCTCCATTGAAGGCGGAGCAAGGCGACGCAATCATCATTGGAGCTTCCCGACTGGAGCAACTCAAAGAGACTTTAGAGTCGATC…
>TRINITY_DN149389_c0_g1_i1
ATCTTCTGCTGCGATGCATTGCCTTCACCACAAGAGCCGATGTCTACATCACTGACAATGGTCTGAGGTTCGCCACTGAAGAGTCTCATGCTGTCCAAGCCTCGACCGAGCTGAGAAAAGAACTGTTTTCCTCATATCTGCTGCAAACTGCTGAGGACAATCAACCTTTGCCACCCTTCCAGATCAATATCGTCGCCCTTCTCGAAACTCTGCAAATCTTTGGCGTCGTCGAGAACACTTCCAGCAAGAATTCCAACGGTGGATTGTCCATGGCCTACTCGGGTGCCTTTAACACTCCTGCTTTGGGTGTCGGAGGCACTTGCAAGATCACTTATGCAGAAATCGG
>TRINITY_DN190360_c0_g2_i1
TAGCTACAATCTCAATTTGTGTTGATTTTCATAGTGTGATTGGCAGTCTGTATAGTAGTAGATGAATTGAGACAAAACAAATGGGTCTATGTGGATTTAAATGGCATATATTTTGCCAATTTCAGGATCTTTTGAATTCCTTCTTGATAACATGTACTGTCATTATTTCTTCCATAATTTCTCTTTTTTGCTTCCCACATTTTGGCCTTTTCTTCCATTTGCTAGTGGTGCCTTTGTTATATTCTTTTAAATGGGTGGCTTGAACATAGTCTTGAAATAGTAGTATTTGCTTAAGTTTAGATTTTCTTTTTGATAAGGTTAATTTAGAAACATAGAGGGTTTGATTATATTGCTTAATTTGGAATTTGTTTGATTATATAGGTTCTGATATGATCTTGG…
>TRINITY_DN144853_c0_g1_i1
GGATGGATCAGTTGGTCGCTGGGGTCGAGGCGCTGAAGGTGACGACACCGGCAGCTGCCACGTCGCCATAGAGGATGATATGCACATCCTGTAACCCGTATAGCGAGACTACGGAATCTTTCTGAGGCACAAAACTCCACCTCCCAATACCTCGGGCTGTCGGCTCGTTGAAGGATATTCTGAGTTCCGCTTGGACCGTCCATCGGGC
>TRINITY_DN85080_c3_g1_i1
TGAAAAAATAAATCCATCAAAAAACCACCAACTGGGTTGTTTTTGGTGAAAAACTAAAAATTTAAAAAATTTTATTTACCTTTATTCCTAAGGCATTAAAAAAAATTTTTTTTTTTTTTTTGAAAAATATGTTTTAATATATGATATAGTTTTTATTGAAAATTAAAATGATCTCTTCATATGTGTAAATTTTTGATGGTGTAATTTTTTCAAAGCGTG
>TRINITY_DN84546_c0_g1_i1
TTTTTACGTCAAAATATTTAGAACTACTGGTATCAGGTGGAAAAGGTTCATGAACGGGATGAAGAGAGAGAAATACCCGCTCTCAAGTCTCAATTACAATTTTCTTTCTGAATAGTGCCAGAAAACAAAATCAAGAGTAGAAACAAAGCATAAAATCAGTCTTGACAATCTGATCTCTCATCTTTAGTGCTCCTTGGAGTTGTATAAACTTTCAAAGCATCTACTAACGAACTCAAGAATCCACTACTAAAAAAAAAAAAAGAAAAAAAGACAAAAAACTTTCCATTCCTGTGGTTTCAAGCCAAGTGCGATAAATTTGTAAAGCAAGCAGACAATTTATGGTGA
>TRINITY_DN228135_c0_g1_i1
GCGGTAGTATGCAGAGGTGATGGCACGGTAGCGTTCCTGACCGGCAGTGTCCCAGATTTGCGCCTTGATGGTCTTCTGGTCGACTTGGATGGAGCGGGTCGCAAACTCGACACCGATGGTGGACTTGCTGTCCAGGTTGAACTCATTGCGGGTGAATCTGCTCAAAAGGTTGGATTTACCAACGCCTGAGTCTCCGATGAGGACGACTTTGAAGAGGAAATCATACTCGTCATTCGCCATGCTGGGCAGGCAGCCGCTGGTGGTCTTACGTGTTCACTTGATCTACTGCGCCCAACTTTGTTTTTAGATGAACTTGCGACTCTGAAAGGACCGCAAGAAGAGAGAAATATTTTGCTTGGGGGTTGTGGTGGGGGTTGCTATGCAGAGATGGCCCTTTGG…
>TRINITY_DN221400_c0_g1_i1
TTTTGATTTCGACTCCTTTCCACCCAGCATTCTTGACTCCTGAGCGCGTGAAAGTGGCAAAGAATCTCAAGCTAGCTTTGACTGCTGGGATAGGGTCTGACCACATAGATCTGCCAGCAGCAGCAAATGCAGGCATCACAGTTGCAGAAATTACAGGTTCCAATGTGGTGTCTGTTGCGGAGCATGTGGTGATGATGATCTTGACCTTGGTCAGGAACTACATGCCTGCTCACAAACAAG
>TRINITY_DN131501_c0_g1_i1
CGCGGGAAAAGCTGCGCCAGCTGCGCGAGCAGCTGGCACGCAAGGCCGAAGCCGCGCCCAAGCCCTGATTTTTTCATAGCTGCCCACGCAGTCCCCACAAGGGCTGCATGGCCTTAAGTGCAACATTTGCACACCGCGACCGCCGGCAACGTCGCCTTTGGCTGACGCCACCGGCTGGACACAGCCCGTATGCTGCGCCAGCATTCCACCGAGGCTGCACGGCAG
>TRINITY_DN51874_c0_g1_i1
ATAATGGTCTACTTCCACATGATGAACAACAAACCCAGAAACCAAATCAACATGTCATAAAAAGTAAACAAATTCAAGATGTTAGGTCTGTCTCAGTTTAAAGACGGACATAAAATTTCATCAAATAATTGGTACAAAAAAACAGTTGCATATGGTTCACGACGAAAAACCGCCAGTTTATTTATCTCATTGTCACAAAAGACTGGAGGATACGACCAGAGAACCAAATTATCGATAAAGGCTCTCGGATCTAAGATTCTCAGCAATCTCGGTTTCCCATCGATCACCGTTCTCAAGAAGCTTCTCCTTATCATACAGAAGTTCCTCGTGGGTTTCGGTAGCAAACTCAAAGTTGGGGCCTTCGACAATCGCATCAACAGGGCATGCTTCTTGGCAGAA…
>TRINITY_DN77486_c0_g1_i2
TTTGATATTTGTTGTAAATTTGGCTCCTCAATTTCTGAGAAGGCATTTCTGGTGCGAAACAGCCATATTCTATCTTTGCGACGATGATGGTAATGCCGGTCGTATCGCTTCCACAATCATCCTGCGTGAAGTACCCTCGATTCCCTCGGACCTAGCGTCTTCCAACAACCATCGCCTCAGCACTTCAACCACAAAACATTTCCATGCATTCCATGGCTTGCACATATACCACAAAGTGTAATTCTGATACCCAGCCATTGATCTCTCTGATCGCGCATCCTTTAACGGTATGATTTCTGGTATCTGGCTCTGGCACCTGGACCACCGAACTTCTTGGGCTCGCACTGTCTGCTGTCTGCGACGAGAAGAGTTCGGTCATACTGGACGAGGGCGCTCTTC…
>TRINITY_DN166478_c0_g1_i1
GAACGGGTTGAGCAAACGAAAGACCATGAATACCGAACGAACCATTGCAGCCACCCATTGAAGCAGTCCAGAGGAGGTCATACATGTCTCGCGTTTGACCCTGGTATTCCTCTGTGGCAGACACGATCTCTTCATAACCCTGGGCATCTTCGCGGAATAGATTGATATCGACCTTCTTATTCTGGCCTACCGCCGGGCCAATTGGAAC
>TRINITY_DN82545_c0_g2_i10
TAGGACTCTGGACCTTCTCTCTCATTTTACCTCCTCTTGTCCCCTGAAAGTTGCTTCACAAGATTCCTTCTGTCCAGGGTAGCAGTTCTATTTCTTTGAAGTTGTAGATAGTACTTTCATTTGCCACCATGAAACTCTCATTGTTCTCAGACGTTCTCTTTGTGATTACAATGTGCCTATGTATGATCATGGTGTCGTGTAATCCAAGTTATCTGAGGGGTCTGAGAAGCAGTCTACAGCTTGCAGTTCTTCCGAGCAACTTCATTTTTGGAACTGCATCATCTTCCTACCAGTTTGAAGGAGCTTTCTTAAGTGATGGGAAAGGCCTCAGTAACTGGGACATTTTTTCCCATGGAGCAGGTAACATCATGGATGGAAGTAATGGAGACATTGCCGTTG…
>TRINITY_DN253087_c0_g1_i1
GCCATCCCTCTCAGTCTCCCGCCAGCCATCTTGAAAAAGGTAAGAATCTTTCAAGAGATTTTGTTTGTTCTTTTATTTTTAATATCGTCAATCCCATACGGCATTTGCATTTTGCTAAGCTTAGACCATGAGAAAGTTGTTCTTCAAGTTTGCATTTTTCATTGTAATTTTTGTTGGAAAATGGTGGTCGATTGGTTTGTGAATAGGCTGTTATACAGCCATGCATTGGGGTGAGTTTTTTT
>TRINITY_DN93938_c0_g1_i1
GAAAGTCCCAGCATTACACGGAGTTCTGGGGTCCCACAGTTTAACTGTCTGATCCCAACTTCCAGTTACCATCACGTTCACTTCTGGACAGTATTCAACACATCTGATAGGGGCATCGTGAGTTCCAACAAGATTTTCTTGATCAGTGTTCAAATCATGCATTTTCAATTGATGATCTAGTCCTCCACTCCAGGCATGCGTTGGATCGTAGAAGGCGCAGTCCAGGACGGCGCCGGTGTGCTGGTACTTGAGCCGCATGGAGTTGGCCGGCACATCGTAGAGACGCACGGACGTGTCCCAGGAGGAGACAAGCAGGAACTGGGAGGTGTTGGGGCTGAACTTCACGGAGGAGATGCCATCCTCGGGTGGCTGGTTCAGCTTGAACTCGTTAGAACCGGT…
>TRINITY_DN245198_c0_g1_i1
GGCTGGTGGTCCTCGCAACAAGATGATATGGAGGAGCGACTTCGCAGGCACCAAGCCTTGATGATGCATAGATACACCAAAGCCATGAAGAGAAGGTCTCTCTGGGATCGTGAACAAAGTCCCCCTTCCTTTGGTTGGCGTGCAGGATCATGTAACACAAATCGAGATCTACATTCAACCGATCCTACCCGTGCCAAGGTCGAAGATCGTTTGGATGAGAAGAAGACCGAGA
>TRINITY_DN137251_c0_g1_i1
CAACGACTAATTTCATCCTCTCGTCGGATTGAAGAGAGTAAATAGCAAATTTATCGGCTTCTTACATCCGTCTCTTCATCACGAGTTAGGCATTTCTCCTAGATCGGAGATTATTCTTTTTCAGCAAACGTGATTGGAACGCCTTGACGGTATTCAATCCACCTAATCGACATTTCCCGTTCAATTCAAACATTCTTTCTTTTTTCACTTGTCTTGACGACATTTATCAGAATTGACTTCTGAAAACGGCAAGAGCATTGCCGCCCCCAAATCATCAACGTGTTATAAAACGG
>TRINITY_DN79721_c2_g1_i1
AGAAAAATAAAAAAACACAACCATAATTAACATCCCACTTTACTATTTTGTTGCTGCTTACAGAACCCACCTTAATCAATTATCATACCCCGTCATGGTTGTTGTTACCGGACTTTTCTTTGGTTTTTTTTTTTTTTTCTTTTTTTTTGGCTGATCATATCATAGAGTGGAGAGGATTTGTTCATTTCTTTGTTTTCAGGGATAGAAGAAGAT
>TRINITY_DN268662_c0_g1_i1
GATGCTATTTCAGCCTCGGTCCGATGACCCTCTTCTCCCCAGTCCAGCAGCTTAACTGGTTCAGGAAGAAACCAGAATAAGTAACAAAGTGCTCTCCATTTGACCAATTTTCAGTTGTACAAATTACCACCATGTGAATGCTTGACAATCTCATACAGTAAGTAAATTGTTTGATCTCACAATTTCAATTTTCCTCAATTTATTCCCCAACCACCACCCCACCCCAAAGGAAGCACACGGGGAAAAAAAAAGTAGAATAACCTATTACCTATAAGTGTGTAATCTGGGGGTCAACTTCCACGACCAAGATTAGGTCCATCAGATCGGCCTAATCAAAT
>TRINITY_DN204065_c0_g1_i1
GGGATGTCAGCTGCTGATTACGATCCTGACTTAGATCGAGCGCCGAACAAAGAGCATATATTGGACAATGTTGATGATGATAGCGAGTACGAAGAAGTAGAAGTGGATGATGATGATGAAGTGGAGGATATATTCGCTCTTGGAGATTCAGAAATACCGAAAAAGAAGATCATTCGAGTGAAGAAGAGCAAGTCAACAGCACAAGGGACCATTGCAAAGGATCAAAGAACGGACGATCACATGGAAGTGCCTGCCACGTTAACGGACAATTGGGATGATGCAGAGGGATATTATCGAATCTCTTTAGGTGAAAAGATTGGGGAAGGC
>TRINITY_DN53129_c0_g1_i1
CAACATCGTATATGCTCTGCCATGTCATATACCAGACTCCACTTGTGTTTTCACTTCTTTTGTCACCAGACCTGGATAGCCGACACGCCCTTACTTGGTTCCAATCTCGTTCTTGAGCCTCTCGACCATCTCGACATACTTCTTCTGCGCCTGCTCCGGCGTGATTCCGGAATCTTCCACCGCCTTGTAGGCATTGTACATCTGCCTGCGCCTGATGTCGATCATGCTTGACTGCGCCTTCTCGCCTTTGCCGAACTTGAAGAGGCCGTAGAGCTCCTTTTGTTGGTCTAGGGATGGCTCCTTGGCGAGGTTTTTGACCTCTTGGGTCGCTTTGGTAAATTCGGCGGATTCGGCGACCATCTTGGCTGAGGGCTGGTTGGTTTCGTGGAAGGTGTAGGT…
>TRINITY_DN126175_c0_g1_i1
CTCGAACCCGTTTTGTATGGGCATATTGATGTCCATCAGAATCACCTGTGGCTTCGGAACAGAAGGAATAGCATGACCGCTGATGCCTGGCGAATGTTTAGGCTCGATAGCATCAAGACACGCCTGCTTGTACACCTCCACGGCTTGTAGGCCATCAGTAGCAATGGTCTTGTGATGACCGTTCTTTTCGGCGTAGGTCACGAGCAGGCGTAAATTGATAGGATTATCATCGACCAGAAGCAAAGAGACCCCAGATCCGGCATTGCTGCTTGTTTCCTGCAGGTCTGGAGAGGCCGCACCATCATTTCTTGGCCACAGCTTCCCTCCACTTAGCGTGGGCGTAGGGACCCTCGGAAATCTTTCCTCGGAGGACAGTCCGCGGTGAAACCTCACATGCGA…
>TRINITY_DN191900_c0_g1_i1
TGGAAGTCCTCCATGTCTATTTTGACCACGTGGTGTGTAATCTTCGTAATCGTGCTTCAAAGGTAATTCTTCTACATGTTCAGTTTCGTACGTGGCAAATTTGGGTAAATCTTTTTGCCTACGTTTCCGATCCGATTCTGCTTGAAGAGCATCCATTCTCATTTGATCTGCATATCCCGTATTAGCACCATATCCAACACCGCCTCCACCTGCTGCACTTTGAGGTGCTTTCCAA
>TRINITY_DN82917_c0_g3_i1
AGGGAATAAAAAAGGGAAAACTTTTTTGTTTTTTTTTCCTGTAAAAAATAGTCAGTGCTGTAGGACTTAAGAAATAGCTATAGGATAATAGATTGAGAAGTATAATGTATCAAATTCTAGATGAAAAAGACTGAAATTTTTTGTCAGTGACTGGTGAAGAAGACGAAGAGAGACCTCTAGGGTTTTAGGCAGTTGCTTTGCTGAGAGATGGGAGGAAAAGGGAGGAGGAGAAGAGAGAAGAATTTCAGAGCAGCTCATGGAGGCGGGCAAACTGGACTTCCACCCCCACCTGATCGCTCCTCCCTCGACGCTCTTCCCGCCAAACTCCGCAAAATCATGTCTTTTGCTGAAAGTAGAAAAGCAGCAATCA
>TRINITY_DN169538_c0_g1_i1
ATTACTGCGGCTGTCAAGACTGCAATCGTGATACAACCCCTGGAAATCTACCATTATCTGCACTCAAGGCTTGTACGACTGTGACACTGAGTACAGCTCCAGCGCCGAGTGTACACCGGGCCTCTTCTATTCGAGCAACTCCATCTCTTGAATTACTGCGGCTGCTTCGTCTGTACTAGTTACCAGGGATGTTATTCGACGTATCAACCTTTTCAAAAGAGATCTTTGG
>TRINITY_DN84965_c0_g5_i1
AATCGAGCCCGGGCTTTTTCCAGCTGTTCGATGGCCCCTTCGCGCAATTCTTCTGAATTTCTAATAGTATTCAAGATTCTCTGTTTTCGATTATCTAATAAATCACTTAATGAAAGTAGATTATCTTTCCATTCATTTCAAAGCTTACATAATCCCTTCCCGAACCAAATATGAATCTTTCGATTCATTTGGCTCTCACGCCCAATTACTTAGAATTAGAATAAAGTCTCATATCTTTTTATAAATGTAATGACGGGCCTATCCTCTCTTCTTTGTTCATATTCAAAAAATATCTAAACTAATGCCAGATTAAGATATTGAGAGGACTCTTTCTGACAAAAAAAATATGTAATTGTCAGCAAAGTTGTTGCTTTTTTTCTTTTCTTCAAATCCAAAAAT…
>TRINITY_DN94915_c0_g1_i1
GTCGCTTTAGAATCACGCAGGTATTGCAATGGACCTAGATCGCTTTGGGTATGTTGACCGGATGAAGTGCCATTTGCAGTATGACCATTGCTTTGATGACCAACTTTACTTCCGTTCAAATAATCATCTTCAATTGGCAATTGCAAGAATTTTGTAATGCATTGTTCACGACTTCGCGTGCCAACGTGATTAGAAACTTGAGCCCAATCATCATCATACATTTCTAAACCTTCCAATAAACGTAATGTTTCAACATCACTCCAATCTGCTTGATCGCCTCCTTGTTTGAATGGTCCTTCGTCAATACGTACAAAATCACCGCTGTACATATTACTGGGGAATCGACCTTCGAGATAACAACTTGCACAAACTGCAAAACCGCTGCTATGACTACCACGT…
>TRINITY_DN65764_c0_g2_i1
TCAACAAATTCCACCCCTCAATATCCCAAACATCATCCAAAACAATGAAATACCTCTTCCCTTTCAAACGCTGGTACAACATTTGAGCCAAATCATCTTCACTCATCTCACGGTATTGGTCAAAGGAATCAATAACATGCAAAATTTGCCGTAACAAACTCTGCTTGCTGTACACTTGAGAAACAGTACACCAAGCACGAACATGGAAGTGGAACATTATTGAAGGATTACTGTAGACATTACTGGCTAAAGTTGTCTTACCAAGACCGGGCATACCCACGACTGCAACAATATCCAACGGGCTTGATCCTCTCGTAAGTCTATCAATTATAGTTTCTACCTCG
>TRINITY_DN186610_c0_g1_i1
GTCAGGGCGAACCAGATCTGCTGGGTCGGACACACAGCTGAGCTTCCCAAGGAGTATGCTACAGCAGAAACAGTCAGAGATCTGCCAGACCGCCTTATGATCCCTGGTCTGGTCAACACTCACCACCATATGTTTCAGTGCCTGACGAGATGCGTAGCACAGGAGTCGCAGCTGTTCGGATGGCTGACTACGTTGTATCCTGCCTGGGAGTACCTCACGGGGGCTGATGTGTACGTGGGCTGCAAAGTTGCAATGGCGG
>TRINITY_DN147165_c0_g1_i1
AGGATATCGATTTCAGGCGCTGCTCGGCCGACATCGTTGGAAGGACCAGGATGATCCTCGCCGGGACATGTACAGGCAGAGTAGCGTTGACCAGGGAGATAAGAGAGTGGAGAGCTGTTGGCTCCGGTAGTTAGGGTCGCCGATGGGCCAGTCTTGTTGGGATACGTCTGATTCGCAAGTGTGCCGATATCACACGAGTCGTAAGAGTATGGCCAGAGACCCTCTGTTGTCGCACCATATCCTGGACGTCCAAG
>TRINITY_DN15827_c0_g1_i1
CACAACTTCAGTTGCTCACCAGCTCCGTTGCCGATAGCCCGAGAACGTGGCTTGCTCCCGCACTCCCGCAGACGATCCCCAGACTTTCCATACAGCAGTAGCCTGTGATCTTCGACCACAATGTCAGCAAACACGCAAAGACAAGAGACATCTGCAAAAAGACTACGCCAGATCAACAATCAGATGGCTTCGAATGGGGTGCAGAGCGCCTTTGGCGCTGTACAGCAGGCGCCTGAGGATCCCTTGTTCGGATTGATGGCTGCATTCCGCGCAGACAAGGACTCGAAGAAGGTGGATCTAGGAATTGGCGCATACAGAGACAACA
>TRINITY_DN170663_c0_g1_i1
ATCAACCCGAGCTACCGCGATCTGGCCGAGCACTATGGCGTGGCGGTGGTGCCGGCGCGGGCGCGTAAGCCGCGCGACAAGGCTAAGGCTGAGGTCGGCGTGCAGGTGGTCGAGCGCTGGATCCTCGCCGCGCTGAGGAACCGCCAGTTCTTCTCCCTGGACGAACTCAACAGCGCCATCGCCTTATTGCTGGAGCGGCTCAACCGACGACCGTTTCGCAAGCTGCCGGGCTCCCGGCACTCGGCCTTCGAAGCCCTGGATCGTCCAGCG
>TRINITY_DN68585_c0_g1_i1
CAGAAAGCGCCTGGAGTTTGGCTATACACGCCTGTGCCTCACCCTAACGTGATCAGCCGCAGGGTGCGGAACTCGAGGGTTGCAGGCGCCAATTGGAAGCTTGCAATGTGGGATTGCATTCCTGGTCAAGATGCATGGAGCTCGGCCTACACGGTACACTCCATCCTGCTTCAATTGCAAGTCTTTCTGCTGGACGAAGACCTTCAGTGGGACACTGCAAAGATCTCCAGGGAGGCTGCCATACGCCTGGCCAATGACCTTGTGGTGCCAGCCTGCGGACATCGGCCAGGCCATCCATTTCCG
>TRINITY_DN249842_c0_g1_i1
TTTGCAGAGCTGCTGACGCTGCGCCCTCTTTTTCCTGGCAATGAGGTCAAGAGCCCCAGCAATGCCTTCCAGGCAGATCAGCTGGACAAGATCTTCACGGTCTTGGGCCACCCCAGCAGCAGCTCATGGGCTGGATTTGAGTCCCTGCACCACTGGAGGGACAACACAGACAACATACGCACGCGCTGCTCCCATCATCCCCCTGCGCCTACCCTAGACTCCTTCATCACTCAGCAGATGTATCCCGGGGCCAAGGTTGCATCGAGCGCGTTGCTACTTCTCG
>TRINITY_DN149917_c0_g1_i1
GAGCAACGCTTGTAGCTCGTCGACCTCACTGCTGCTATTACCAAGACCTTGCGTCTGGTTGGTGGTGACACGCTGATAGATCGTCGAGTTCTTGAAGACAGTTGCCCTGACAAATTCCATCATCTGCCTCGATTGACTGACGTTCATTCTGGGACTGTAAATTGCGCCAATGCAGATGATGGCTAGCACCAAAGCGTTACCAGCATCCGTCAATTTGAAGGTCGGCATGTGAATGATCGGCCAGTGTCCGTGGAAAGATGTGTAGTGCTCCGCAAAATGCTTGACGTTTTCCACGCTGAGGCATATTTTGACCATCTCAGCTGCTTCTGCATTGCTCTGAGCGGCATCACCATTCTCGGGGAAACAGTATTGCATCAGACTGTCAACCTTGGCTTGTAG…
>TRINITY_DN212468_c0_g1_i1
GGAGTCGAGGCTGGTCTTCGGTACTCTGGACTTTATGGATGGCAAGAACACATTTCAATCGATGCAACTACAAACAGCACCAGTCCTGATCTTCTTCCCACCTACTACTGGACCACACGCAACAGGCAAGGCAATGGAAAGGCTGGACTTCAACACTGGCATCAACAAGGCCGAGCCAGTGCATAGCTGGATTGCGCGCCAAATGCCA
>TRINITY_DN138527_c0_g1_i1
AATTTGTCGACCAGTCTCTGCCTTCGAATATAAGAGCAAAAGAAGAATTGACATTCGATTGGCGAGACAATGCAGGAAAAGCTGGGCTGCGTTACGGTATCAGTGAAGGAGCTGCGAGTAGCAGAATCAAGACATGGGGGAAGTACAACGAGGTGACCACCTCTCTGATAGGCCAAGGTTACTACAGCACTATCACTCCAGCAGTGATACAGAGGAACGTGCTCGAAAATCCTGCATGGTATACAAGTTATACTCCTTATCAAGCAGAGATCAGTCAGGGTAGACTCGAGTCACTCCTAAATTTCCAAACCATGGTTACTGATATGACTGGATTGACTATCGCCAACGCCTCCGTTCTCGACGAAGCGACAGCTGCG
>TRINITY_DN160890_c0_g1_i1
AAAAAATTGCTGTGCTATGTGCACCCAGGTGAGATTTGAGATGGGATTATGTTTTTTTTTTTTTTTAGGTCATTTCATTTGAGTTTCAGAATTAGAGGCCTAATTCTTATTCTGCTTTTCTTCTTCAAGGGTGTAAGGGAAATAAAAGTCGATTAGCTTTTGATGCTTTTCTTCCTACGACCAAAGAGTGTAATGAAGGCAATCTTTGAGATGCTTTGTTCCATTTAGTCGAATAATTAATCAAGCTATAAGCAGTTCAATTTAGCCCTAGTAGACTAGTGATAAGAACCCTTCATTCTATTAACCAAATAACTTGACTACCA
>TRINITY_DN165746_c0_g1_i1
GTTTAATGTCGTATTTGGACGGCTGGCATCTCTTCATTGAGCATGGCATGCCAACTCATGATTTGACGCAGTTACGTTCATCGTCTACTCAGACTGGCCTTGAGTGCCAGCAGGATACGCTGGGGGGGCGGCGACAAAAGTTTACACGCATCTGCGATGCTGTAATAAAGTGTCTCTGCGCGAAAGGGATCTTTCTGTAGGGGTTCGGATCAGGGAGACACGGGTCTCGCCCCAGTGGCAGCCCAAGTTCACGCCTTCGAGGATTTCCCTTCTGCTTGCGGACGGATGTCTCGA
>TRINITY_DN221172_c0_g1_i1
GGGAGATTACTTGTATTTCATGATAGTAGAGGGAGTTGGGGATGGAGATTCGTGTATCTGTTGATGACAACACCACTTCTACTTCGGTAAAAAAGAGTAAAGAGATTGATTATGCTGCCACTAACGCGAGCAGAGCGATAAGAGGAAAACTACGGTCGTTAAAGGGTGTCGTCGTTTGCGGAGCTAGATGCTACATGATTGCGGACGGAAAACTTCAGAAGCCTCGAGTACGTAGCCTTATAACGCTCTTGAACGGCCAGCACGTCTGCGTCCCCCACCGCCGCGACCGCAGGTGAAGATGCAGATGAAGAGGTCGGTGATTGCGCTGACGATTGATGTAAGGAATCGCGCGATGAGATTGACAAGACCCATGATGGCATTGCCGATAGCTGAAAAGAT…
>TRINITY_DN192389_c0_g1_i1
GGAATAGGCCCAGCACAAGAACAAAACAACGCTTTGTCATCATCATACATGCCACATCAGCAACAGTCAGTTGAGTATCACCGTCAGAAATTGGTGACCGGCGGGAGAACTTCCGGCGGTGCTATTATATGCTTTGCGTGCAGTATGGGTATACAGAATAGTAAGGAATGCAGTTGTACAAGTAGTAACAGCACTGGTTATGGTTATGATTTCTTAGGTATGAAAAATGTTGGCTTGGACTACAGAAGTTTGGAGATGAAATGATTTTTT
>TRINITY_DN154244_c0_g1_i1
GAGCTGGTACGTGGACATGTCTCGCGATGTCGATGAAGAAGGTTGGGAGTACAGCTTTGCATTCGTGGGCAAAGGTGGTGCTACATTTGCCTGGCATGGCAATCATCCTTGGTTCCACAGCTTTGTCCGAAGAAGGCGTTGGCTAAGGATGAGGAAGCGAAAGGATACGACACACCATACGAAGGAGAAAGGCCACGAGCTGACCTCTGACTACTTCACCATCCACCCCAAAACACTGAGGAGTGGACAAGCATCGACGAAGGCTGATGCACTCGTCAAGGATCCTGTCATCAATATCGAGGAGATCGACATCACCAGCATCGGTGACCTCTTTCTGGCCCTTCGCAAATCGAGCATTGACCGGGAGAAGATACTGGCTATCAAGAAGTTTGCCAGTGG…
>TRINITY_DN113895_c0_g1_i1
GTACCGCATGCCCGAGGAGCTCAAGACCGGCAATGCCGAGGAGCTTTGGGGTTACGTTGCCGACTGCCTCCAGCAGTTCATCGAGTACCATCACGAGGGCGAGAAGCTCGACCAGCTCCCGCTCGGTTTCACCTTCTCCTACCCAGCCACCCAGGACTACATCGACCATGGCGTGCTGCAGCGTTGGACCAAGGGCTTCGACATCGATGGTGTCGAGGGCAAGGACGTCGTTCCTCCGTTCGAGGCTGCTCTTCAAGAGCGCGGCGTGCCGATCAAGCTGACTGCGTTGATCAACGACACCACCGGAACCCTGATAGCTA
>TRINITY_DN64468_c0_g1_i1
GTGAAATTCAATAAGCGTCCTATGAAATCCCATTTAACCAAAATTTCTACTAAAATAGCTAATCTATCTTCTATGTATACATCAAAATTCAATTTCAGCATATAATGAAGAAGGGGAGTTCCATATCATTTGGTCTCAAAATTGCAACATGTATATGTACACACCACAAACCTAGTTGACTAGTTTAGTACTATAGACAAGACGTGGAAGTATCAAACTTCAAAATTACAATAATATCTTTCAATCTCAATCAACAAAATAAGGATCATAAAATGGTGGGCTCACCGGATTCTACCACCAACAAAGCCAGTTTATTTCCTCCGAGTCTTCCCGATGAAAATTGAACCGAGTCATGTCGCTTCATCACAAACCGAGCAGACTCGCTCCCCTGGTCACATT…
>TRINITY_DN205265_c0_g1_i1
GACGAAAGTGCCGTTGGAAGATTTGACGTCTCTAATCCATACGCGTCCGCTAGTGTCAGCCCAGATTTCAGCATGTTGTCTCGAGAGGACTTTGGAGTCGAAGTAACCGTTGTCCTGTTTTGGTGTAGTCTTGTTGTTTGTTTGTCGGCCAATTTTCTGAGGTGGGTCCGGATGCATGGGTACGTTGATCTGTTTCCGCTCAAAGGTGCCGTTCATGGGTAGAAGAATTAGCAAGGCGGTATTTTGGGCAACATTCCGTACAGCATTGGCGGTGTGATCAGGAACGACAGGCTGCAAATTGTTTTTCTGGCCCAGAACATTGAC
>TRINITY_DN148189_c0_g1_i1
CAACTCTTTTCTACCATGCTCAGACAGCTCTTCAACTCTCAACTTCCCTCTCTACAGACCGCCTTTAACCGCTTGGTCCTAAGCCAGTCTATGGTCCCAGCGTTTGCTAACAGCTCTTTCAGACTACCAAGCTATAGAGTGAATACAGGAAGCTACTCCTTGCTTGCTATGTCATTCTACGACATCAAGCCTGATGAGCCTATCATTAGCCCGGAGGAGCAACCAGGATTCTACAACGTGTATGATGAGGATGAGTTCCCTGAAGAGAAGAAAAGTGAAGTCGAGGATGTAAATAACGAGATACCTAACAGTCAG
>TRINITY_DN108984_c0_g1_i1
GGAAAAGTACATGTTTCTCACAATGTTAATCTAATATATATGCATTTACTAGTTTTTCTATGTGGCATTTGTGGGTTCATTGTTTTCATTTCTAGAAATTTTATGGTAGTCAAATAGCCAAAACAGAACTAGATGAAGTGGTCTACCATTGATGTTCAATTGCTTCCTTTCCTGTCGTGAATTAACTCCAACATAAATGTTTCCAGAACATTTGATTACCTTAAAAAGAAGTTCCAAGAAAAGTGAGATCATCATTTCTCCACTAGGAGTCGCATTCATAAGTGATGCATTTTATGTTTTCCATACTTTAATAGGTTTAAAC
>TRINITY_DN114284_c0_g1_i1
CAACAACAATACAAATAAAAGAAGGTATCATCACTCAGTAAAATGGTTTGTTACAAATGACATCCAACACAATCCAAGTCCAAATTCCATACATGAATAAAAAGGATTCAAACAACATATCGGTAAGTGACATAACGACCCGCTGTCTCACTGGGTCTAATAATTTTGACGACCTGTCCACGTTTTAGCCCGTAATATCTAGCAACCGGGTCACTCACTTGAATACGAGGTAGCTGTGTTTCTTTTACTGTGTATCTCTCGAGTAATGTTTTCTTCTCTTCGTTTGTTAGAACCTGATGTTCGGGTACTAGAACGTGGTTTTTTACGTTCACCAACAGCTCTGCTTCCTGGAAAACTTCCAAATGAAATTTGGTTGATATCTCACTAATGCAAGTTCTG…
>TRINITY_DN195001_c0_g1_i1
ATCAATTCTCAAGCCTGTGCCATCCTTGACATAGACATAAAGACAGTCACTAAGCAAGACTTGGATTTCGCCTCTGAATATAAGATCACTATTACTAGAGATGATAAAGTTCACGCTATGATCGCCTGGTTTGATACCTTCTTCAGTTTCTCTGCTAACCCAATTAAACTTTCTACCAGTCCTTACCAAAAAGAGACCCATTGGAAGCAAACTGTACTTTACTTGAATGATGTGCTTAGTGTAAAGAAGGGAG
>TRINITY_DN84721_c1_g3_i1
CAGAGATCCCTGGATCTATCATAAGTAGCAACCTGACCATTTTATTAATGTGAATGGCTAAACATATTATCAAGTTGATTCCTCGATTAGGATTATCTGGAAGGGCTGAGACCAGGGGCAACTTTAGCAGTTGTTTCCTTCTTTGCAACCTGTCTCTCCTTTCTGGACTCTGGAGCCTGCATTGATTCTATGCATTCAGCCATATGTTTTCTTCATTTTCAAGGGTATATGCTGAGTAGGGATTTGATATGTTAGAAGAATCTGTCTTTCATTCTGTCCTTATGTGTTATTGAAATGTTTGTTTCCAAAAACTGTTCTTCTCATAA
>TRINITY_DN156225_c0_g1_i1
GCCGGGCGCTGTAACTAGGGCAGCTGCAAAGTTCGAGCCTCCCACGAAAGCATAATCGATGTCGCGTGCGCCTGGGAACACGTCGTGCGATAAGTAGTAGTTGAGGTATACGCCGTAGCTTGCGCAGATGCCCCATGTGAAGCCGTTGATCATGAAGGAAGCCAAGACGCATACCCAGCCATAGCCTCCGTCTGGAGGACCATCTTTGGGTTCTCGAACATCTTCTACGACAGCGTCAGGTTCGATCTCGGGTTCGACATCATATGTCGGCTTTTCGTTCGGCATCAGTCAAACGTGGCAAAGACTCG
>TRINITY_DN63973_c0_g1_i1
GGCTCTGTCACCCAAAACCGCTGACATCTGCTCTTGAGACCAGCTGGTGCTGAGAAAGGCCGGCTAATCAGAACATGAGCGGAAATGAGATGCATGTTGTCTATGCACCCAGCAGGAGGCATCACGGACTGAGGTGCAGGTACTCATGTGGCTAGCCACAATGCTTGGCAAGGACATGTGTCGTCATGGAGCAAGCCCTAGGTTGTGTGACCGTGCAAGTTGCTGCTGGTCAGGTCAGCTTTCAGGGTTGAAAAGCTTGGCTCGTGCAAGCTCTGCCTCCTGCTTTAGCTCCTGCAAACGCTGCTGCTGCTCCTCTGTCATAGACAGCAAAGCATCATCTGGGATGTCACCGCTGCCACCAGGCAGATCTCCGGTGCCGGTTAGCATCTCCAGGTATTT…
>TRINITY_DN147300_c0_g1_i1
GTGGAGGCAATATGCTTACCGGGGCGCTTATTATGGCTGCCGAAGAGATGGTGAAGGCACGCAACAAGAACACCGCTGTGCCCAAGGAGGTCCCGAGAGTAAAGGGTATCATGATGTTGATGACAGGATATCCACCTGAGATGACCGACAAGAAGCGCGGAACCTCGTTCAACCTGTACCCTGATAAGCGCCCGAGTTACACTCAACTTGAAGATGCG
>TRINITY_DN77548_c0_g1_i2
CTTTTTCTTATAAAAAAAAAATTACCCCAAACAATGGTAGTAATTGGAATTAAACCCGTCTAAATTTTTTCATACAAAAAAAATACAGGTTGTTTGTGATGCGTTGCAGCCTGTCTAAAAATTTGTACAATAACCTAAGGACTAACAAGGAGAGCACAAAAAAGTCTCCGAACTGACTAGACAAGTACAACTCTTTGGTAACAACTAACAATTCAAAGTTGCTGCTTTCAAGCTGACAAAACTAACCACTTCATGGATTTAAAAAAAAAACGTACGCTGCTTATGGGCTGCACATTTGGTGCAGAAGGGCTTAATCTTGTGCGCATATCATTCTGTTTTGATGTTTTCCACCATGCTTTCTCCCGTTTTATGTGCTGCGGCTTTAGAAAATAGCAAAGT…
>TRINITY_DN80249_c0_g4_i2
CTCGACCCCTGATGAGTCCGGTCTGATTTACCAAACCATCTCTTTTCCCCCAACCAATAACAAAGAAAATAGAAAACGTACGAGAACAAGAAGACCAAAAGCTGGGATTTTGAAGATAGGGAATGAACCAATCAGGAATCTCAATTCCACCACGTGGCGCCCGATGAAATCAGTTCCCGTTGAATTGAGAGGAAGAGAAAGTATTTGTGGATAGAGAGAATTTTGAGCAACACAAAAACAAAATACGACCTTTTTGCAAGAAAGAAGGAAAGAAATAGAGAGAGAGAGAGAAGACTCGATTGAGGAGGGATTCTTCCTGCTAGAAGTGCAGACTAGAGAGATAAAGAAAGAGAGGCTGGTAAATTTTTTGGCAGCCAAATGGCAGCAGCAGCAGCAGCC…
>TRINITY_DN204013_c0_g1_i1
CGGCGATCAAGCGTATATTAACGCCCTTGGGGGTAAAGATTACCTAGCACCTGCCTCACCCTGGTTCTTCACGCATTATGGCAGAGAAGTGTCGTACAGCAAGAATTGGGTATTTCCGGGAGACACTCTATGGTTTGACCGATGGACTAGATTGCTCCAGCTGGGACCACGATTCGTTGAGATTGTGTCATGGAATGATTATGGCGAGTCGCACTATGTCG
>TRINITY_DN7955_c0_g1_i1
GTTTGGAGTTGGCTGCCAACAGGGATTTCCCCTGTCAATTGGTTAAAGGACAGGTTCAAAAATGAAAGGAACGCAAGACCTGCAAGCTTCACAGGAATCATCCCAGTTAGCTGGTTCACTGAGAGGTCTAATGCACCAAGCTGAGTCAAGCTTCCTAATGATTCTGGAATCATACCAATGAGGGCATTGTGAGACAAATTGAGAATGTAAAGTTGTTTGAGTTCTCCAATTGTCATTGGTATCTGCCCGTGGAATTTATTGCCTGAGAAATCAATAACTTTGTATGTTCTCAGAATCTTAA
>TRINITY_DN24160_c0_g1_i1
GCGACTGGTTCTGGTAATGGTACATTGGAATTGTGTCCAGGTTGCCATTCTTTTGGATCGCTCATTTCGTTAAGAGTGTTGATGAAAATAATCAAAGCAGTAACGGCGCTCTTGCGGATACCTTGATAGTAATGACTTAGCAGTTTTATCAATTCTTCAACAGAAGATTCCAAGAAAGGTGTGAATCCAGCTTTTGTATGCATAAAGATTTCACCAAGTGCGTCAGCAGCAACGGCTTTCTCCACACCAACAGCGGTGTTTACGTTTTGCAAATTCTCAAACACTTCGTCAAGATCGATAAAGTCATCTTCACCTTCGCCGTCTGCACCACCTGATCCTCCTGCAAGGACGAGATCGCCATTATCATTAGTTCCTACACCTTCACCAGACATAACACCA…
>TRINITY_DN242121_c0_g1_i1
TCGCAAACTATCCTCAAGAGAACGAATACGTCGCCTGCCGTACAGAAGCTGCGCAGCCAGGGCAATGATTCTGCACAGTCTCCAACTACCCCCACCGATGCGGCGGATACGAAACAAACGCCCGAAACAACGCGTGATCTGGGGTTAGGATCCAATAACAAGTCGGACAAAAAGAAGGGCGTATCGTTTCTGAGTCGCTTCATCGGCGGGAACAAGAAGAAGACTTTCG
>TRINITY_DN148985_c0_g1_i1
ATTTCAGTCACTGGTCAACGTCGGTCAACCTCTTCTCTAATGTCGAAAAGGCACACTATTATACTTATGCAGACTTCTCAAAACCGAGCAACAAGGACATTTATGGATTATGAGTCAGTAAGCCAAGCAATGGACGGTATATGTGCATTATATGAAAGGAAACTAAAGGATTTGAATCCAGCTATGAGAAACATAACTTATGACATCCAAGATCTCTATAATTTCATTGACGGCCTTGCTGATCTGAGCGCGTTGGTTTATGATCATTCTATTCAGGCATACCTTCCAAATGACCGCGAATGGATTCGAAACAAGATGTTTCATCACCTGAAGAAATTAGCTCATTAATCTACAGTAATCTCGCTTCCAGTTTTGTGGTTTGTTAATCTTAATGCATGA…
>TRINITY_DN75956_c0_g1_i1
GTGATGGTGATGGTGATGGTGATGATGATGATGAGGATGATGATGATGATGATGATGATAAAGGAACAAGGATATTGGATTCTTGATCTTCTTCTAATTCGGGGTGATTGTCGGGGTTTGCACGGATCATTGCTCCTCCTTTAGTTAACTGAATTTCTTGTTGGTCTGATGTTTATCCAATGAATGAAAGAATTTATTGCGATGCAGGTAGCTGTAATTTCATGGCAAATGCAAGTATTGTGAACTGTGCCTCTTTGTTTTCCCACTTTGTTTTGCTTATTTTATGGGGGGATGGGGGTCGTGTGATTTGGGGGGAGGAATGGAAGGCATTGGATTTGTGAGTCACCTTTGCATGTGGAAGCATTTTGCAGTTTTTGGGGTTTGGTTTCAAGCCGTGAT…
>TRINITY_DN15405_c0_g2_i1
ATCGAGGGCAGAAAAGAGTTCTTGAAGCGCGTAGATGATTATGAGGGTGACCTGACTGATACAAGAACGAGTCAGATAATCACTACTACCAGTATATCTGCGTTCAATAGGGAGATTACAGCTAGCCTGGCATACACCGCGACCAAAGCCGGTGCTACCCTGTTAGGTAAAAGTCTTGCGAACCTACTGGCGCCATTCGGGATCAGAAGCAACGTGATAGCGCCAGGTCGTTTCCCTTCAGAGATGACTGAAGGTGCA
>TRINITY_DN82520_c0_g3_i1
TATTTTTATCTCAAAAATTCGCAAGATATGCCGAAACAATATGCAGTATAGTTGCATTATTATAGGCATTCTCAGTGATATGTCGCTTTTCTCATTGACATCATAAATTCATAATTCTCCAAACGTGAGGGGACCTCATCTTAATTTTCATAAATCTCACGGAAGTCATCTTGAAGACTACAATTTCTTGAGGATCAGCCACTCAACTACCACCATAAGCCGGCCCTAAATCAACGAAAGACATGGAGGTTGTTTCGTACATTGGATATGACTCAGGATAGCTCAACTTTGTGGGACAGTGTCTGGGAATTTGTAGTCACTGGTCAGGCTTTCTTGGCTTTGTCTGAACGATTATGGAAGGAGCAACAAGCAATTCTCCAGCAGTTCTGGAGAAAGCGC…
>TRINITY_DN221278_c0_g1_i1
GTGAGATTGTAGGCAAAGACAGTCTGAGTCCATCCACTATAGAGGGTGCTGTGGTCGTCAGCGAACAAGCTGACTGTCAGATCGCTAAAGTCAACAGTGATCCGACCACCAGTAAAAGTGGATGGGGCGGTAAAGTTGATCTGTCCAAAACGCTCTGAGATAATTGTGTATATTTCCTGCCCGTACATTTTGACAATAGCATTGTCTACTCCAGAGTCTGTGAGCTCGGCGTGAATGATAA
>TRINITY_DN187108_c0_g1_i1
GGTGACTCTGAGAACCTTCACTGCCTAGAACCGGCAGGGAGTGTGTGCAAGACCTCTACTACACCTCGAAAGGTGGTGAGAAGGGAGGAGCAGGAAATGCACTGGGTTTCAAGTCGATTTCTCGGGTATGGTATCCATGAATCTCTTTCGCCGAAGAGAGAAAAACTTCGCCAGCCAACCAGGCGTCGTCCATTTGCAACTCCGAATGTGTGCAGAGACGGCGCCGATGAACGCCATGCACCCAGCTCATAACTTTTTTCATCCACTGATTCCGCCCATCTGTTCTCTTGCAAGATGATGTCAAAAATCTAAGCAGACTTGCG
>TRINITY_DN118868_c0_g1_i1
CGTTGATGGTGGGATGACCCTAGGCGAGAAATCGACCCTGGTCATCACAGGTGACTATGCATACGGCGATAGAGGCTTCCCAGGTCTCATTCCGCCAAACGCCACATTGGTCTTCGATGTGCAGCTCAAAGGCATCAACAAGAAGATGATGTAGTGCTACCATGAGTATCAGACAGTTATAGTCGATCTCTTGCTCTCCAAAAG
>TRINITY_DN155941_c0_g1_i1
AAGATGCTGCTCCATGCCGATTTCATCGTCCTCCTCGTGGCCTGCATCACCAAGCTCGTCACTTGGACAGAGGAAGCCTACTACTTCGACGGCGCCTCGGTCGTGCTCTGCATCTTTATCGCCGCCCTCTACATCGCTTCCCTCGTCCCCGGATTGCGCATGCTCAACCCCGCTTCCAAACCTCTGCCCTCACCCTGGCTCAGCTTCTTCTTCCGCCAAGCCAAAGCAGAAGCCAACAGCCTGCTCCATCCCGG
>TRINITY_DN84493_c1_g2_i11
GAAAGGAAATATTGTAGATGGACATTTCTTAGCCATCAAAGTTGGGGACAACAATCATTCCATCCCCAGACTCAACAGGGCTGTTTCTTGAGCATCATCAATTGAAAAAGAAAATTAAGAAGAAGAAGAAGAAGAAGGAGAAATAGTAGGAGCACTTACTGTTGAGGTAGATGGAAGTTGGAACTAATAACCACTCCCTAAATGGTGTTGACTATGTATCTACTTGCGAGGGCTTAACCTTAACCTTAACCTGCTGCTGACTCATTACAAGTGAATATGGATTACCACAGGCCCCTGTAGAGGACTGCAGCCACCACTGCAAACCAGTATCATTAGGAAACTAACAGATCCTAGCTCCTATTTCCCTATGGCTCAAATGTACCCCAAAAGAAAAACGAA…
>TRINITY_DN220693_c0_g1_i1
ATCAACTTCGTTTTCGCTAATCAATTCATCAGCGATTTCTGCATCACGTTCTTCTAGTAATTCAGGATCTGCATTTGCGGTGTCCATTTCTACCTCGGGTGCAATACCATTCTTGTTCTTTCGTTTTTTGTCTTGCTCATCTATACGCTTTGCTGCTGTGATGCGTTCGACTGCATAATCACCAAAATCAGGAATATGAACAAGTCTG
>TRINITY_DN139784_c0_g1_i1
GGGGCACACTTAACCATATTCCAGATATTTTTAGAGGACATGAATGCAATAACTTTAAACTTAAGCCCGAAGAGCTGGTTTAGAATACATATCATCCCCATGTTATCGCTATGGGTTTTATGTCTCTCATATGTTCACGTAGAACCCATCGAAGGAACTGAAAGCTATTATTATACCTGTTGCTTTCATAACTGTTGCAACTAGGATTTATTATCCACTAACTTCTGCCTGCACACTTTACTTTTGAGCAACTCCCCTATAACCAGCATTCCTGGGCATTTACATATATCCCTTTATATCCTTCATTTACCATTTCTACTGCAATTACTGCAAATTGCACTATTAAGAAAGTCTCAATGGCAATTGATCACTTAAAACTTCAATAAATGATCACTTATG…
>TRINITY_DN118721_c0_g1_i1
AAGAGTGCTTTTCTTGTATGATTTGAGGCTAGCACCGGGCACAACGTTGGGTGCTGGAAGCAAAGATTTGGAAGTCGGAAGGACCAGGGCATCTGAATATCAGATCATGGACGTATTCGCAAGCAAGAAGGACGGACCAATCCTACAGTTTAGGGCTAGAGCATAGTTTCATAGCAATAGCACTTGGTCGCAGTACTCACTGACATTGGTATTGGAGATAAGAGCACTTGTTGAGCTAGGTATAACTTGATATTCGG
>TRINITY_DN69905_c0_g1_i1
GAAACAATCACCAGATGAATTGTCCGTATCGCCCTTCTCCTAATCCGAATCATAATCCGCCTCGTAGTTCCACCCTAAGCTTCCAAATGAAAGAACCACAACCACCCGTGTTCACAATGCCGTCATTTGGTCAACCCAAGATGACCACGGGTCAACCCATGAACCAGGATGCTGCATTTGGTGCGTCACAGTTTGGACTTCCAGGAGATGGTCAACGGGCGATTTCTGATCTTATGTCGTTTTACGATACGAATCATCAAAACACCAACCGAAATCTCAATACCGCGAATCTTGATGTCATCGCTAATCACCAAAACACCAACCGAAACCTCAATGCTGCGAATCTCGACGTTATCACTGACCTCCAGAAGCAAAAATTCCCCATGCAACTCGACGATG…
>TRINITY_DN196659_c0_g1_i1
GAAACTATGGACATAAATTCATGAACTTAGCCTACCCTTCCCTCGTCAGCTCCTAATAAACAACTAGCACGCCATTTGCGCTTTGCTGCACTCGAAGACGTGTCAACAACGAGACATCTCTGTCTACAAGTTGCTGTTGATGAAGGAGAGGAGGGTGGCGACCCTAGCGTACACTCCTGGCTTGCCAGCTTCAGCGCAGCCATCACCCCACGAGACCGTTCCGATCAAAGTCTTGCTAGAGTCAACAATAGGACCGCCGCTGTCACCCTGGCAAGAATCCTTGCCGCCCGCTTGCAAGCCGGCACAGAACATGTTATTGGTAATCTCGGACGCGCTGTAGTCAGATCGGCAATCCGCCCGTGAGATGATTGGAACATCGACCTTT
>TRINITY_DN195117_c0_g1_i1
TTTTTTTTTAACTCGAATCAACTCATAGAATAACAAAGTCAATGCCCTAAACCGCAGAGATTATTAATGCAACCAGATGAACACTGATTTTCTCAGCTTCAAAATTTCCAAAAAAGAATGAAGTGGCAAAACATTACACAAGTTCCATGAACAAAGTCATGTTTGGTCATGACATGAAACCAGATTTTTTGTTTTATGTGTGTTTTTTTCTCCTTGTTGAGAAGTCAAACATGGTAACCAGTGATTGTGAAACCCCTTCCAACAATCTCTCCGGCACAAAACCATGCAAAGCATTCCAGCCCAAACAAAGCAGAGATTCCAGCTTGTTCAACGTGCATATCTTTTCTGTTTTTCCATATATTCTTCACGTAATCG
>TRINITY_DN8286_c0_g1_i1
TAATAATGACTCTTTAGTTATCTCTCTCGCTGTATTGGCTTTGGTGTTCTTTTGACATTCGTGGAGAAGTGATATCAATTGATGTAGTTCAGATTCTCTGTGTGGGGATCTAATAGCTTCAGGTTTGCTTCTTACCATCAATTGAAAGGAGTTGGGTCTCTTAAAGACTTTTTCATGTCAGATGACCAGTGAATTTTGTCCATTTCGTGTGCTCTCTATGATCGCCAGGATAATTTGTTTTGTTAGCAAAAGCTTCACCAAGATATGGACTTTGACTGTCATGTATATATAATTCGTTTGTTTAAGATGCACTCTTTCAAGAGTCCTTTAGTTTTCTTTATAGCATTTTGTGTCTTTAGGTCCCCTGTTTCTCTCCTATCATATTGATGAAATGGATTT…
>TRINITY_DN45673_c0_g2_i1
GTCATCGTTGTAAATTGCCTAGCTATATATTGTTGTCGTTGCAGTCTTTGATTTGGATTTCCATCTACCGCTACATTCACTTTCATCACATAACATCAATCCATCCCATTCACCATGTCGAACGTATACTTCAAGTTGAAGTGGCAGGAGAAGAAAGGCGCTGAGGGTGCAAAGGAAGGTCGTGTTGTCTTCAAGCTCTACGACGATGTCGTACCTAAAACCACCAAGAACTTCCGCACCTTGTGCACCGGTGAGCAGGGCTATGGCTTCAAGGACTCAACCTTCCACCGAATCATTCCTCAATTCATGATTCAGGGTGGTGACTTCACTCGTCACAATGGCACTGGCGGCAAGTCCATCTACGGTGAGAAGTTCCCAGATGAGAACTTCAAGCTGAAG…
>TRINITY_DN68813_c0_g1_i1
AGGCTTGCGAGTCAGCGGTGGGTCATTTTCTTTCCGGCCTTGTCCATTCGATGATGATGGTGCAGACTGCTTCATAGCGTTTGGAGATGCGCCATTCACACCCGGTTTCTTCTGCGACGTAGCAGAACCATTCTGTGAACCCGGGGGCGCTGGCGCAGGTCTTTGCGCCTGCAGGTTGCGAATGGGAAGTTGGCTTCCTGGTTGCCCGCTCTTCGAACCAGTTGGTGCCGGCGGTGCAGGCCGGGTCGCATTGTATCTGCTCTGGCCTGGGCTGGCATCTCTTGAGGCATCAGCACTGTAGCCACCACCGATCTCTTGCTTCGCCAATGGAATCTTGTTCTTTGGCAAAGACTCATTGTACTCACGGTCTTCCTG
>TRINITY_DN205824_c0_g1_i1
GTGCCCGCCTTACAGAAGGAGCTAGATGGCAGGTCCCAGCTTCAGTCTGTGCTACTCTGTGGCATCGAGACCCAAGCCTGCATCTTGAACACAGCTCTGGACCTACTTCACCGGGGACTGCAGGTTCATGTAGTGGTGGATGCCTGTTCTTCTCGAAGCCAGGTTGACCGGCTGGTGGCACTGGCCCGGATGAGACAGAGTGGAGCTTTCCTCGCCACCAGCGAATCGCTCATTCTGCAGCTCGTGAGGGATGCCTCCCACCCCCAGTTCAAGGAGATTCAGAAGATCATTAAGGAGCCGGTCCCGGACAGCGGGCTGCTGAGCCTCTTCCAAGGCCAGAGCCCCCTCACCTCTTGCTGAACTCCAGGCCATGACTGAGACAACAGACTTACTCTGTCG…
>TRINITY_DN167317_c0_g1_i1
GCAGATTCGAAACGTCTCCTCGCCCACAGCTTTGACAGCGGCACCGTCGGCAAATAGGCCGACATCTTTCAAAATGGTTCTCTTGCCTAGCTTCAAAGACTGTACCATGGCATTGGCGTCGCTAGCTTCAACGCCTATGATCTTCACATGTGGGGCGATCCTCTTGACGTAAATCCCGATACCAGCAATCAAAACGCCACCTCCGACACAACAAAAAATAGCTTTGAGGTTGCGTAGATTTGTTTGTCTG
>TRINITY_DN84723_c3_g1_i1
GCTGATTATTTTAACTGATTATAGATTCTGATTTTAGATAATCAGTTTTTGTGCTGTTCTCGATTGATTTTGCATTCTGATTATAGATATTTTAATGACCAAAAAAGCTAAAATCTATAATCACCTAAAGAGTAGCTTTATAATCAGAGTACAAGGCCAGAGTGTCTCTATAATCAGTTTTTATAATCATATTTTATAAAATCTAAAGCAACTG
>TRINITY_DN93540_c0_g1_i1
TGCATATGTTATATTCACCATCTGCATGAACATCAACACAGCCATGTCACTATCACTACCACCTTTTCCTACCCTGTAATATACATCCATCATGGGTCCGTCAGTCCTCCCAGTCAGTCTGCAGAGTAAACTGCAAAAAGCACGGACATTTCCTCAATGGCAGACTATCAGCACAAACTTGAATATCTTCCGACACATCCTACTCGCTCTCTTCATACTACGAATACTCAGGAACTCATTCTACCACCTCCGCGGATATGGTATTCTCGGCTCACTCACACTTCTATACAACTCTTTGAATAAACGGCA
>TRINITY_DN58532_c0_g2_i1
TCGTTTCAATCTGGACTGATCACAGTCCAAACATCCTCCCCGATGATGCTCCCCTCTCTTACCTCGCTCCTCATGACTCCACCAGAGGGAGAGCTATTGCACAGTTTCCAATCCAACGAAGACATTTCGTGCAGTCTGAAAGAGCAAAACTCCCAACAAAAGGAACAAACTAGGAGCACTCACCTTGCGAAACAAATGGCCATCGACACAACCCGAAAAGACTCCACGCCTGCGATGAAGGCAATCGTTGCCGCTG
>TRINITY_DN153416_c0_g1_i1
GGTGGATTCATTCACAAAATCGACAAAACCTCTGTTAATCACCTTGTTATCACCGTCCACCAAGCATCAATGGCGGCAATTGAAACATGCAACAGTTGATATAACCAGATCAGAATTGAAAAGGGAAAATTAACATTACAGACATCATAGTTCAACCGCTAAAGGAACCAGAAAGAGGCCCATGTCCGTTTCGAAGGCAAACTGCATTTTTCCATTACCACCAGCAAACTGTATATAGCTTTTCCTCATCCTCTTTTTATCGTTTGCATGCCTTCCAATGTCCAAGCACTCTGAGACCGAGCAGCCTTGGGGTTAACGACATCAAATGATCCCAAGCACAGTGGCATTACAACATTGCGATAAGATGACCCCCAAGGAATCTACTGCTCCTGCTCCCAC…
>TRINITY_DN41235_c0_g1_i1
TGGCGCTCTTGTGTCTCTTGCACCTGTTGCCGAAGCACAACGCGGTTTCGGTGGTCGTGGACGAGGCTTCGGTGGACGAGGAGGAGGCTTCCGCGGAGGACGAGGCTTCGGTGGAAGAGGAGGCGGTTTCCGAGGAGGTCGCGGATTCAGAGGTTGACTTCTCAGTGAATGAAATCGTTCACCAGTGAAAAACGGCTACAAATCATTCTCTTAATTAATGAAAAAATCACATACAATGTAATCCTCTCTACTTATCAAAGAAAGATTTTCATCTACGATACCGGTCCCTCTTCAAAG
>TRINITY_DN39563_c0_g1_i1
TGAACAGTAAAGGTGCTAACACGGGAGCCGAGCCCGTGTTTCGTCTTTATGGAACCTCAAGTGGGTTGATCCCAACTCACTCTGAGGAGAGGACTGCTCAAAAGAGCATATTTGGAAATACCTTTGAGCATAATACTAGAGTCACTCCCTATGTGAAGCCAATGGATGAACCAATCAATAATATGGGTATGTTCTTTTTACCTCCTCCGGTAACTCATAATCAAG
>TRINITY_DN81876_c0_g3_i1
GACATAGACATTTCCAACCATGTGGTCAGCCAAATTGTCACAAATATTCAAGCTCTCAATCTCACCATACTTGCTTAGCTCCTCAAAAAGATCTTCATAGAAATCCTAAAAATTCGGCCACTGTGTCACAAATCAATTATAGCTCGAAGTGCTCTTGCATTTTGTGAGGGTCGATCGGCTGGCCCTGGGCGTCGACGCCAGGAGTAATCATATCGGGCCGTTGATACATATTGGAGAGAAGCAGAGTCGGACTGATGCTAGGCTTGGTGTGGAGGCGAGAGCAGCGGTCGCCGTGTCGGCAAGCTCCGATCTTGAAGTAAAAAGGGCAGTTCACCCTATCTTTCTCCGTCCCAAAAATCGAGGCCAAGTGTTCCGCCATTCTCCG
>TRINITY_DN36021_c0_g1_i1
GAAGAGATTTCACAACATACCTAATGTGGAAAATGATAGAAGTTTCTTGAATGAGATTAGGGCTTTGACAGAAATCAAGCATCGGAACATTGTGAAACTCTTTGGCTTCTGCTCAAACGCTCAGCATTCAATTTTGGTTTATGAGTACCTAGAAAGAGGAAGTTTGGCCAAAATCTTGAGCATAGAGGAAGAAGCTAAGGAACTGGACTGGCAAAAGAGGTTGAAAATCATTCAAGGGGTTGCCCATGCTTTATCTTACATGCATCATGATCATTCACCACCAATCGTACATCGGGACATATCAAGCAACA
>TRINITY_DN247113_c0_g1_i1
CAGACACCGAATATGAGTCAGGATACTCTACTGCTGAGTATGATTCTCAGGTCTCGGACGAAGAGGAACATACGCCGACTGCAACGCCCACAGCAAAGTCTCAACTCGCGCCTCGCATGGCACCACGAGAAAAACGACCAGTCCAGGCACAACCACCCATGCCTATCAATGCTGTCGAGCTGAAGCCGTACAGACATCAGGTTGG
>TRINITY_DN51222_c0_g1_i1
GAGAACTTCCTCTACGCCAGAAGTCACCAAAGCCGCCTACGCCGAAGCCAAAGACGGCATCTCCGTCTCCCTCAACTGGCCCATCGGCGCCATCAAGACTCCTGGGTTCGGACGCAAAGGCCTCGTCCACAAAGTCATCGACTTCACAGAATCGCCTCTGAATGCCCACGGCTACGATGACGAGGTCGAGTTCAACACCCAATGCAGCAGCCAGTGGGACTCGCTCGTCCATTTCCACCATCAACCTTCAGGCTGTGGCTACAACGGCACGAAG
>TRINITY_DN195584_c0_g1_i1
GTAAACTGTCGGCGAGACGTGACAAATGGCGCCTGCAGCGCCAGGTTCAGAAATGCCTTGCCTGGAGGGACCTGAAAGTGCCCTAAAGCAGGCTTCCGAGGTCTATACTCTAGAAACTCAGGATCAAACCAAACCCAATACTGGACAAGGACGACGCCTGCAGACCGATTGGAGAGTCTTAAACAAAGCTCTGACCGAAGACTTTAAAGAATAGCAACAGCGTTGCTGGGACTGGCAATCCCACCCTCGACATTCAATGGATGTGATGTGAGAAAGAACGTCCACTTTTCCAGCTTCG
>TRINITY_DN70850_c0_g2_i1
CGCAACTATGCCGACCACATCGCCGAACTGAACAACACCCGTCCCAAGAACCCCTTCTTCTTCCTGAAGCCAACATCTTCGATCCTCCCCCCACCACACACAAGCACACCAATCCTCATCCCCCGCAACGTCAACGTCCACTATGAAATCGAGCTCGGTCTCGTGATTTCCAAATCCGCACACAACATTCGCATCCCCTCGTCCCTCCAAGATGAAGATGCGCTCTCCAAGGCTCTTCCTTACATCAAGTCGTACTTCCTCGGCATCGACCTCACAGCGCG
>TRINITY_DN61363_c1_g1_i1
ACTTGACAAGCCTATTATTCCCCAAGATAGATAGATTTAACACCATGAATAGACTTTCTTTATAGGTATCAACATATTATAAGCAATGCAACATTTACAAAGAAACTACAAAAATGGTATATCCAAACACTGAAGACTCAGCAAATTTTTGGGTGGGCTAGTCCAGCCACGAACTAAAACTATCCAATGTCCAAAATTTGCTGTTGCACAG
>TRINITY_DN134916_c0_g1_i1
GCTCTGCATTGCTGGAGATGAGGACTACGCATTCAGGCTTGACAATGTATTCGTAGATTTCGAGACGGATCTCTGTGGGAAGCTCCAGGAAGCGGAACCGCTGCCACCCCTTGGCGATCGGAGAAGAGAAGCCGTGTTGAGGTTTCGGCTTCTTGTTGCTTTTGCCGTCATCGAATTCCAGAGGGCGTGGTCTCTTGGAACTATTGTAACCGTTCTCG
>TRINITY_DN92330_c0_g1_i1
AGATTAATGTAATCAGACCACCAATATGAGTTTCGTTTGGTGAAGGAGTATGAGGCAACGAATGGGTATCAGTTTAAATGATGCATATTATTGGTACTTGGAAGGATTTTATGTGAACTCATATGTTGCTTTCATTTCCTTGATACATACAAATGGGGCAGTTTCAAAATTATTCCCATGCTTGAGATTGAAGGACTAATTTTACAAGGAAAGATAACGGAAAATACAAAAGGTAGTAAGAAAAACAGCATTTTCCAATTTCTGTCCTCCTTGTGGTTTTGGAACAAATCCTTCTTCCATCTTCTTGCTCTAGCACTATGTTTTTCGCTTGTCATGGCTCTTCACTAGTTATGACATTGCTATAGTGGCCATTGATCTCTCTCTCTCTCTCTATGCCCT…
>TRINITY_DN228309_c0_g1_i1
CTGGCCACCAACCTGAAATGTCTGGATCACCTGGCAAGATGACAGAAGCCTCCAAATAACCACCAGTGAAGCAAAATTTATTCCATGAAGTCAATTGACCTGATCGAAAGTTTAGATTATGAATATCATCTTGAATGACGGTAATTTCCAAAGCACCTCCTTTTGTTGTAATGGCGGCAGGGTCATACCACTCGTAATCACCTGTGCCGTGAGCGTATAGATTATGCGCTTCCCAAATTGGATCGTCACCGGGATAAAAAG
>TRINITY_DN82777_c2_g7_i1
ATGACCGACCAGAACCCCATCCAGATCGCAGTCGATGCCATTGTCAACTGTGGCCCAAGAGAAGACAGCACCAGAATTGGTAGCGCCGGTACCGTCAGACGACAAGCCGTCGATGTGTCACCTCTCCGAAGAGTCAACCAAGCCATTGCCCTCATCACAATCGGCGCCCGTGAAGCCGCTTTCCGTAACGTCAAGTCGATCGCTGAGTGCCTTGCTGAGGAGTTGATCAACGCCGCCAAGGGATCGTCGAACTCGTACGCCATCAAGAAGAAG
>TRINITY_DN226451_c0_g1_i1
GATACATGCATCATCTACAGTCAAAGGACCTTTCGCTAGCACATTCCATGATTCCTCTCGGATCTTGTACCATGAAGCTGAACGCAACTTCGGAGATGGTTCCGATCACTTGGCCCGAATTCGCCTCCATCCATCCCTTTGTCCCTGAAGACCAATCTGCTGGCTACCAAGAGCTCATTAAGGAGCTTGAGGCCGACTTGGCGAACATTACCGGCTTCGAAGCAGTCTCCGTTCAGCCTAATTCAGGAGCGCAGGGAGAATTCACCGGGCTCCGCGTCATTCGCGCATATCTCGAGGCGCAAGGCGGTAGCAAGAAGCGTGATATCTGCTTGATTCCCGTTTCGGCG
>TRINITY_DN85170_c0_g3_i1
GCCTACATCCGAGAAAGAAGTTGCTGAAGAGCCGAGTACTGAATCAGCTCCCGAGTCTACTACTACTGAAGAACCTAAGAAAGAAGAAGAGCCGAGCGAGTCAGCAAAGCCCACTACTGATTCGGAAGAGAAGACAAGTGGATTAGGACACTATGCTAAGGCTGCTGAGGGATTCTTGAAGAAAGACGGAGAATCAGCTGAAGGTGAGAAAGAAGAATCTGGAGGGATTGGGCAGTACGCTAAATTGGCTGAGGGATACTTGAGCAAACCATCTGATTCTGAAGGCAGCAAACCTGATGGCGGAGGTTTGCTGAAGGCGGCAGGAGGTTTCTTGGGAAAAAACTGATGGTTTCAGCCAGTTATACATCACTGCTCAAAGCCATCTGCTTATAGTATCAA…
>TRINITY_DN190996_c0_g1_i1
TGCAATTCTTAAGGCACGCTTCAAACAGAGTAATACTCTCTCACCATCCTTGATCCCATCTTGATCCTCAACCCAGAACAGATGTGAACAAGCATAAACCGCTCTACACTGGTCTGGCTTCTTCAAGAGTTTCGCAGAATACCCTGTGGCCTTGTGGGTTAAAGTATCCCTGTTCTCGACCCCAAATGTGTGCATCCGCTGCAGAGTCCCTATAATCAGGTATAGTGCAGTTACCTGTGCCTTCGAATCCGAAATTTCTTCTTCGTATAATATATATGCTTGGGTGAAAAACTCGTATGCTACAGGTTCAAGATCACAGTCATTGGCTGCCTCAGCACATTCCAAATATAGCCTCAATGCAAGCTCGGGTGCCGGAACCATTGACAAAACCTCAATTGT…
>TRINITY_DN197885_c0_g1_i1
GGCGCAGAGGATTCAGATCTTTGCCTGTTCCACACAGCTAGCTAAGGTTTACTCCGCATATACAAGCTTGTCTCATTGGTTCCGCTCCACACTATCTTTTGCCATATCTCTCTTCGTTTTCGCTCCTTCAGCAGTCGCCAGCTTGAGGCACACGCAGACCTGCAAGATGCCATCATCCTCGGGCGCATCGATCAGCTCAGCGACTCGCAATCACCCAATGTCTG
>TRINITY_DN84390_c3_g7_i1
GTGACGTTGGAGAAGATGGTTGGAAACCTCGATGGCGGTGTTGAGGGACTTGGTGTGGACGGCGGCGGCGAGACCGTAAGTTGTGCTGTTGCCGAGCTTGATGACCTCTTCTTGGGTCTTGAACTTGGAGATAGAGCACACTGGGCCGAAGATCTCTTCTTGGACGATCTTCATGTCTTCGGTGACGTTGGAGAAGATGGTTGGCTCGATGAAGTAGCCCTTG
>TRINITY_DN230055_c0_g1_i1
GGGTGATTCGAGAGCAGCACATCGCCTTCTTCCAGCGATTCGCCGAGGATCTGGGCTTGGTATCGTACGGCATGGGACATGGCTCCCAGATGAACAGGGATATGAGGGGCGTTTGCGACGAGTCCTCCATCGGCCGCAAAGATGGCACAGGAGTAGTCTAAACGTTCTTTGATGTTCAGTGAGATTGAGATCTTCCGCAAAAT
>TRINITY_DN31004_c0_g2_i1
GCCATTTTCCCAACTATTAGCAGCACTATTCTTCACTCTTGAAGACTAAACCTATTGAAACAGTGAACAGTCTTCGCCACTGTCATCGAACCTTCTGAGAGAGATAAAAAGATGCCGGCGACTGCAACGATAGTCGGAGCCCTACTGGGGCTGGGGACCCAGATGTACTCCAATGCCCTCCGCAAACTCCCCTACATGCGCCATCCGTGGGAGCATTTGCTGGGGATGGGTTTGGGAGCTGTGTTTGCTAATCAGATGGTGAAGTGGGACGCCAAAGCCCAAGAAGACCTCGATAAGCTCCTTGCTAAAGCTAAGGAAGCTAACGAGCGCCGTTATTTTGATGATGATGAAGATTAGTGCTTATCAATTTGGAGAGCTTGCGAGCTGTGGACAGCCGTA…
>TRINITY_DN85936_c0_g2_i1
AAGAAAACAAATGGAAATCCGGCGATTGATCATAGTGGCCATTAGCTTTTCTTCTCTATTAAGCCCCGCAACCTTTGCAGACAACATCTCAGTTGCACCAGCAGCAGCACTACCTGACGATGTCTGTGCCGAGAAAAGATGCAGCCCTCGTGAACCTGCCGTAAGATTCCCATTTCGGCTGCAAGGAAAGCAGCCTGAACAGTGTGGCCACGACCAAGGCTATAATCTGTATTGTGACAACAGGAACCGTACTGTGCTTGAGTTCACCCATTCATCAATGAAATTCTTGGTCAAGAACATCAACTATAAAGCTCAAACAATCCAAGTCCAGTATGCTGAAGGTTGCCAACTAAAGTATTTGAGATATCTTGATTTATCAGCGGTCCCATTCCAGTTTTT…
>TRINITY_DN81549_c4_g1_i1
TGAAAAGCCCTTACATAAAAGCCAACTTACATAAAAGTCTCAGTGATTTCAAAAATATACATTCTGACCCCTAATAGTTTTTCTTTCTTTCTTTTTTTTTTTTTTTTAACAAGTGAGAGGTTTTGCGTAAAAATAAGATGAGTTGTTTGTAAGAGTTTATATTTATTTACTTTGTATATAGAAATAAAGTGAATTGCATTTGGGGGATTTTG
>TRINITY_DN214870_c0_g1_i1
TTCATGTGAGGCGTTATCCTCTTTGACATTGCTACGTGTCTTGACCTTTTTTGGAATTTTAGCATCCAAACTGTGATGACTTCTCAGGTCAAGCAAGCAATGCCGCTAGCGTTAGCCTTCGGCCAGAGTCGCGTTGTAGATGTGATGCCGTTGAGTGTTTTTGTATCCTGAGACTTTGGAAATCACTTGATAAACATTGTCTCTGACCTGCTCCAGAAACTTTTCGCTTTGTTGACATGATCCAGGCCCAAGCTGTCCCCCTCATGCATTGCATCATACAGAATAGTGTCGTCGTCCACGGCGCGTG
>TRINITY_DN96746_c0_g1_i1
GCGCCTCTCATCCCTCCACTCTTCCCCTGGCTGCATCGTGTTCGATACATGATGGTTGCTGGCGGCTTGCTCTCGAGGTCTGCAAGCGGCAACAGCTGCTCTGTCTAGCCTCCAAAACTGCGCCAGGGCAACAGAGGCATGCTTCAAAGTTGCCCTCCTGCCCTGACCTTCAGAAAAGCGCAACAGCTCATGCACCACCAGACCAACTGCAGTGAAACTGTTACAAATATATCTCATTGTCTAGAGCAACTTGAGACAGTATG
>TRINITY_DN82288_c3_g1_i1
ATTCAGATAGATAAGTAAAACTTGTTTGCAAATAGTTGATGATGAACTTCCACTCCCCTCTCGCGCCTAGAAAAGAAATTCGTACAAAGGAAGTCAACCCTCACTGTTAAGTTGTCCTTTTCGATTGACTGAAAACAGTAATGTCATATGCAGTTCTCCAGAAGTTTTCAAGTGGACAGACTATAAAAGAGCCGGCAATCCTCCATGTTTTACGCCAAGCATGCCCGAAATGAAGTGATTATGTTGAAATGCACCACCGTATTAAAAATGGAGGCAAAAAAGAAGAAGAAGAAGAAGAAGAAACATGCAAAATAATCACCCAAGCTGAGAAAATGGTTGCAGGCTAGCAGATCTATGG
>TRINITY_DN81436_c2_g2_i1
TTCAGAAATCAACCAAAAACATCGCAGATTCAGCTTTTCCTTCTTCTTTATTTTTTTTCTTTTTTTTTTCTTTTTTTTTTTTGTGAAAAATCATGCTCATAAAGCATGATACCAGTTTTAACAGCAAATTCCTATTAACTCTCTCAAAAACAACATCACCATCAACTCCTTTATTATAATTAGTAAGTATCCCTTGAACTAGAGAAACGAATTACACCTCATATCTAATCAAGACGAAACAGAATATCAATATGGAACAGTTGGAGACATATCAATTTCAAGAATTAAACAGAAGCAAATAACCAAGTTCTACTTTTGACAATAAATATAACCTTAAAAGAACATGACAACCTGATTCCGCTACTAGCAAACTATAGCCAAAACAAGCATCTATCCAAA…
>TRINITY_DN208867_c0_g1_i1
AAGTGCCTGTATGAAGACAGCGCCGGCAAGATGGTCGTTCACCATCACATTTCGTTTTTCGCTCTCGGCAAGGCTCACAAGCGTGGCTCGTTCTAGCCCTCTCAGGCCTTTCGTATCCCGAAGTGGTGTTACGTGCAATCGCTATTTGTTTTGGACGCTGACGGGGATGTGGCCCCGTCGACGAGGTTGGGGAATCACCTATACTATCTGCCCGCGCACTCTCTGCAATCATTGATGTCGATGGTTCAGCATCGGGCATTGTCGTGTCCATTATTAAAGAATACCATGCAATCGCTAAACATTCGACGCTTGCATGGATGGCTCAAGCACTTTGTATGTCGAGATCTGAGAATGCTTGGCGGAACGCAGATCTGATACTGGTAAGTCATATATCAGTAA…
>TRINITY_DN88668_c0_g1_i1
AGGTAATGCGTTTTTTCGTCAGTTTTACCATAAAGAAACGTTGTTTTATTTTATAATGGATGTGCAGCATGGTCAGAAGAGCTATCCACTGCGCCCGGAACTGATAGAGAGCACCTACTGGCTCTACAAAGCCACCAGGGATCCCAGGTTGGCACCTTGATCTCACTCGCGCTTTTCGTAAAGATCCCGTCTTTTGTTTTACGCAGTGTTGTAAGAATCGCTTG
>TRINITY_DN73376_c0_g1_i1
ATTCATTCCGCAAGAAGTCTCTCGTTACTCTGCAAATATGTTGCAATCAATCATTCTCGTCCCAGCTCTTCTGGCATCTGCCTTGGCAGCACCAAACTGGGGTCCATGGGGCGGCCATGGTGGCAAACAGTGCTTGTCAGATTCGACAGTCGAGAGTCTCATCAACGGATACACATACCTACTGCGATTCCCACAAGGCGCGGACTTTAACTCAACCGCCAACAACATCCTCTCTGACTCAGCATTCAACGTTGTGTCTGACTCAATTAACACCCTCGCCGGCATTCCTCTTGGCGTGCCAGCATACCCAAGCAAACAGGCCTTTATCCTAGGCCAAGCTCAAACACCTCCGATTCCTCAACTGCAGACTCTGGGTTACTTCTACAGCTGTGACCAGAT…
>TRINITY_DN164393_c0_g1_i1
GCCGAAGCAGAGGAATCCGCCCCTGTCAGTGCAAGCGACGGCCCAGATGAAGAACAAGCTATCCCAGTTCCCCCACCGATCGAAGCAATTCCCGTGGAAGATGGTCCGACTGAACTGCCTTCCGCACCTCACTCAGATATTGGGCCTGGTGATCTGGCACCGCCGGGTGATGAATTGACAAAAGAGAATGTGAACAAACTACCTGACGCATCGCACCCACTGGCGTCCGCCACGGTTGCTAGTACTGTCGCGAGTACACAAGATCCCCTAAATCCCGCTTTGCCCAACGTGCAGGCTATTCGTCCAGGCATGTCTGGTCACGCGGCAAGTGCTCTCCGTGCGACTACAGGAGCTGGTAGATCCGCAAGCTATTCAAGGAAAGTTGCAGAACAGCAGGAA…
>TRINITY_DN82486_c0_g6_i1
TTGTACAGCTGATCCAATTCACTTTCACCGGGGAAGATTGGGCAGAAAGTAAAAAGTTCAGCAAGTATTGCACCAACTGCCCACATATCAATGGCAGGAGTGTAGGATGAGGATTGCAACAAGACCTCTGGTGCACGGTACCTTGGAAAACCATGTCGTTTCTCATAAGACATGATAATAATACCTTGTGATGGAGAATGTTCTAGTTATAGTAAAAATGACCTACCAGCGAGTAGAGACATATTC
>TRINITY_DN71951_c0_g1_i1
CCCTCGCACAACCAAAAAAATATATTATCAGAACAACCGAAAATAAATATGCACTAGTGGTTTCTCCATATTCATGTCTTTCCCTTGAAAGATGAGTATCATAGTACAACTTACATGTCATAGCCATTGAGTTTAATGACAAATGTCCTGATTTACAGATGCAGATATTATAGGCAAATGAAGTGCATATATAGAGCTGAAGCCATTTAGTTTCACAATTAGGTTGATACGAACATCCACCACATGTAAAACCCAAACCCGTAAACGATCGTGTAAATGGCCACTCTGATTGGATATATCCTAAACCTGATTGGTGTAGCTTGGGTGTGAGCAGATCGCAGACTTCGCTTATCATCGACTGTTAAAGGGGTGCACCACTGGGAGATCTTCCGGTCGAAG…
>TRINITY_DN87000_c0_g1_i1
GGAACAACGACCCTCATACCAGGTACGACGATGTCCTTCCATTTATCAGGAACTAGATAATCATAGGTTTTATCTGTTTGCATTGCCGGAACATCGACGATTATGCTTGCGATTTTCATTTATTCTCGCCATCCAAGAGTTTTTTCACTTCTTGAAGTATTGCTTTTGCAACTTCAAGTTTAGTCATCATCGGCAAATCTTTTTGTGTTCCATCCTTCTTATAAAGAGTTACTAAATTTGTATCAG
>TRINITY_DN217725_c0_g1_i1
ATCGTCTGGTCTTTTCTTACGATACTGGTCATCTTATGTCTATGGCCGTCGATGCTCTCTGCGCCACTCGCCAATTCCTCACTAGGTTGGACACCTGCTAATCGACTCATGGATGGTGTTGAAGTGAAGGAAACCTTGCGAGCTTTTGATGACACCACTACGTTTGATGGATTATTATATCAACCTATAATAGTGGCGAGCGTAATTCGAGCCTCTTTGATGGCCTCGAA
>TRINITY_DN181469_c0_g1_i1
ACAGTTTTCCAGGTTTCTCTCATATTTTCCTTACACATTTTTGGTTTCTAGCAGTATAAAAGGTATTGGTTACTATGATGTGAGACATAAGCTTAGTAGGTGCACTTAATTTCTGGATTATTTGATCTTTTTCTGGGGGCCTAAAATGGGCTTAGTGCTCTTAGAGCCGAAAATGACAAAGTACTTTGGTGCATTTCTTTCTTTCCCTATGCCCTAGTTTTGTTAAGTTTTCATAATTGATAGCCCTTTCTGACCAATAAAAGCAG
>TRINITY_DN119932_c0_g1_i1
CTTCGTAAAATGGCACCCAGCGCCTTTTAGCCATGCTCTGATCAACCCATGCTGTGGCCCGACTTCTCTATAGCTCTGCGGTAGCTGTCAGTCGTCTCGCACTTCTTGAGCCACGTCTCGACATGCGGCCACTTGCCGCCCTTGCTGCCCAAGTTCCTGTTGATGATGACGTCTGCGCTGAACTGCACCGCAATGTCAGCCACAGTCATTTTGTCTCCAACGAGCCAGCCGCTCTGGCTCTTGGCCAGCGTCTCGTCCAGCCAGTCGAGGTCCTTTTTGACGCTGACGCTGAGCGCGGCCTCCATCTGCTCGCGGGCCTCCGCCGACACCTCCTTTGGTGTGGTCGCCTTGCTGTACATGATCGCCAGCGCGTGGATCATGAACGTAGCCTCGGCGGCA…
>TRINITY_DN106322_c0_g1_i1
CGATCCCACTGGGAGGCTAGTGCGTTTTCTAAAGCTTTGTCTTCCTCGGGGCTCCACTCCTCTGGTTTTGCTTGTCTAGCGCTCATTCCACGTCAAGCACAGTTGAGCTCATCTGGCGCGGGCCTTTAGCCCGCAAAGATATCTAGGTGTGTCTGGCAAGCCATATAGGCAGCCCTATGGGTCAAGCGGACAGAGCCCGGACTGAAGGGCGCCTGAAGGAGCCAAGCGAAGATCCGAAGTTGCCCCAGAGGTCGCGCAGGGGAAGACTACAAACAAGACGCAAGGCCGGCAAGCTTACTCAGTGCAGGCGCTCAATGAAACCAAG
>TRINITY_DN77174_c0_g2_i1
CACAACTACGCTGAAGAATTTGCACCATTCTTGCCATCTATTCATGAACTTCCCCCTTGGATGCATATATGTCTACATGAGTGGTGTCTGGGTGACACCGCTACCTAATAACTGAACTAACAACATGACTTAGTAAATAGTTCAAAAGAAATTCATGGCAAGACAACCAATTTTTCCAGATTGGTGAAGTTACTTTAAAAGACTGTGTCATGAAAGGGAACACGCTTTAAGAATTATCTATAAAGTGTAACCTATTTGCACAATAAAAGCTGTATTTCATCCAAGGGAGATGAAGATGAAATATCCAGACAACCCTATCAGTACAAGGTTGACAGCAAATACTCAAATACATTGCATACCGTTTCTCTAATCTGGATGATACCACCTCCTGAGATTCAA…
>TRINITY_DN81157_c5_g2_i1
TTTTACTTCAGATTTGGATTTCTTCTTTCTCTTCGGTATTGGCACAACATTGTCACAGCATCTATCTTTCCTTTTCATTTTTCTCTCTGTGTATCTTCTCCACATCAACTACGACCAAGTAGTTCCATCTTCACTTGCCCCTCTCTTTTTCACATACAGACACAACCTAAGATTTCATGGGTTTGAGCGCTGATGAGAATCTTGATTTAGGGCTCTGGAGCTCAATTTGTTGCGAAAACGAACCGCTACACGCAGCATAGACGGGCAATGGGGGAATCGGGGTGGACTCGCCTATTTCGCTATGCTGTCATCTTGGGGAAATATTGAAAATGTGAGTTGGGCACCTGTTAGTTTGTTTTCAAGTCATTTTAG
>TRINITY_DN47100_c0_g1_i1
GAAATTAAACGTTTTGGTGCGGGGACGTGCTAGTTGACTTAAGACTTTTACAACTTCTGAACAAAGATTTTTATTATACTGGTTGGCATTGTTTCTTCGTACTATGAATCAAGGTGGATGACTTTCTCCGTGAAAATCAGGAAGAGGAAATTTGGCAAAGATCCTTGTTGCAGATGGCCGCCGTTTATGATGAAGATCCATTGAACTCTAATTGACCTAGAAGATGGCTGCTCCGATCCTGGCATGAAGGAAAATGTTCAAACGTTTGGACTCCTGATGAGCATCTTGAGGCCTTTTCTCGGGTTCTTGTTCCAGCAGGGCATCACTGTACAAAACCAAGATCAAGAAGAATTCCA
>TRINITY_DN225768_c0_g1_i1
TCTATCTCGACATAGTTCTAATTCATAAATTTGAGTATGAACCAATTTCGATTGTTTAAATTTCTTAGGGTTTTAAAAATAGTTATCGGTATGGTATTGACCTTTTCTATTTTTTTTTAGTAATATGAGGGATGGTTGCTAATATATTGTCAAAGTCTCCATTAATTTCTTCACCCGGTTTTCATGTCAAGTTTAAACTACATAGTCATTGGCTTGAAGAAATACTAATGCCACCAATGTGATAATTAATAGGGAGA
>TRINITY_DN75699_c0_g3_i1
CTAATTGTCGCCAACCGTCAATCTCAATTCACACACTTTACCAACCTAATACCGAACGCAAATATGGCTGACGCAGCACCCCGAGGAGGCGGCCGAGGTGGCTTTGGTGACCGAGGACGAGGAGACAGAGGCCGTGGAGGTCGAGGTGGTCGACGGGGTGCCCGCCGAGGTGGAAACAAGTCTGATGAGAAGGAATGGCAACCAGTCACCAAGCTCGGCCGACTCGTAAAG
>TRINITY_DN11167_c0_g1_i1
GTCCATCTTTACGTGTGATCCAGCATTAACGAACGCGAGGTGACACCATTTACTAACCACTCAGAGAGACGTCATCGTTTCGAGAGCATGCCGAGAGTCGGCAATAAGAAATCGCGGAAAGGCTGCTTGCGTTGTAAGACTCGGAAAGTGAAGTGTGACGAAGCCAGGCCAGCTTGTGAGTGGTGCAAGGCTCATGCACTTCCTTGCGAATATCCGACAGATGGCCACGTAGGATCTACGATAAATTTCCTGCCGACCCCCGACTCTGAAGCT
>TRINITY_DN78622_c0_g5_i1
GGTGAAGAGAATCCCGAGGAGTAGTTAGGGCTAACGTCTTGATCTTTTGGATATTTGGTCTCGAGTGCGAAGACACTTTGTATATATTTTTGTGATGTTTAGTATTTTAAGATTATGGAAATGTATGAGCTTTGGCTCAAGGGTTGTAACCATGTGACTTGGATGATTGTGAATTTTAAGTTTAAATGTTATTCTCCGTTCTGGCATTAATGTTTT
>TRINITY_DN263343_c0_g1_i1
GTTGGGATCAACTTAACAGCTGCATCCAACGCTGTTATCTTGGTATGTATCTTGCTGGTTGTCCTGTGGACAAACTCTTGCATGTTAAGAAGTATTTATTTTGAGTTGTGCCTTATGGAAGTAATTATGGATGAAAATACTAGTATGAGTTCTTTGTACTCAATTGTCAGTTGGGAAAAGATTTGCTATCATCAGTTGGAAAATTGGTTTTTTGTCAGTAATTTCATAAATCTGCTGAGTTCAATAGTAGAAAAGTAGTAGTTGGAATCAACTTTTGTTCCCTGTCTATACACTAAGC
>TRINITY_DN114101_c0_g1_i1
ACCGACCACAACACCCTGCAGATCAAGGGCCGCTCGGAACGCAGACGCGAAGAGGGCACGCGACCATCAACCATCGAAGCAGCGCCTGAGAAGGAACAGATCGCCGACACGGAGAGCAACGGCAGCTACCATAAAGCCACTGTCGAAGACGAATATGTCGCTGTGGACGCCAACTCGACCGCCGAGGCCACCCCAGCAGCAACACCCGCTGCCACCGAAGCTGCCACCGAGACTCCTGAACAACCAAAGCAGACCAACGCTTCCAAGTGGTGGGTCTCCGAGCGCTCTGTCGGCGAATTCTCTAGGTCCTTCAGCTTCCCCAACAGAGTTGACCAGGAGAACGTGAAGGCTAGCTTGCA
>TRINITY_DN189713_c0_g1_i1
TTACAAACAGCTACGCAGTGCCTTTTGAGGAAGATGACAAGGATCCCAGCATTTGGTTTCTTGATCACAACTATCATGAAGCTATGTTCTCTATGTTCAAGAGAATCAACGCTAAGGAGCATGTGGTAGGATGGTATAGCACTGGTCCAAAGCTAAGGGAAAATGATCTTGACGTTCATGGCTTATTTAACGACTACGTTCCGAATCCCGTATTGGTGATAATAGATGTTCAACCTAAGGAACTGGGAATACCCACCAAAGCTTACTATGCTATCGAAGAGGTTAAGGAGAATGCTACCCAGAAAAGCCAGAAGGTTTTTGTTCATGTGCCCTCTGAAATTGCTGCTCATGA
>TRINITY_DN145694_c0_g1_i1
GGCAATGCTGCATGCGCTGGGCTTGCAAATGATGGAGATGCTTGTCCAGGAGAGCTGCCTAACATTCAGTTGAGACCCATGCAAGGCCCTTTTTGCAAAGGAGAATCCAATCTGCCAGGCTTGGCAGTGCCTGCAAATCATGGTAAGGAAGTCTTGCTCGGATGCAGGTGTCTAAACTCTGATTGCCTCATTGAAGATGCTGCTTCTCATTTCAATGAAATGCGAAAACTTCCCACCATGGAGCATCA
>TRINITY_DN60714_c0_g2_i1
GTTTTCATCTACTGAATTTTTATATTTGCTCAGAATTTTTCCAAAAAGTTTCACTATCGTCAGATGAAGCCATATAATCACAAGAACACATGTAAGTACATAGCAAGCCTGTTATTTTTGCCATAAGAAACAAAACAGCCTTTGAACAGCTAGGAAATGTTTAACAGTACTACCTAATCACCAAATAACACATAAACTATGCAACGAAATAGGGCAAATGCATAGTTTGATCTGTATAATTGGTATTTGACCACTTGGCATAGCCAAAATGATAAAATCCCCTTCAAGCAAACATCAGGAGTTTCCGATCGAAGGCCTTGTCTACATGATCACAAAAATATTTCGCACGAGTGAAGGGAAAACACCTGCAAGATCCATAAAGAAAAAATGAGAAATGCC…
>TRINITY_DN193265_c0_g1_i1
TGTGAGGATAGAATGGCATGAGGGGAGAGAGAGAGAGAGATAGGCACCCCCAAAAAAAAAAAAAAAAAAAAAAAAAAAGGAAAGAAAAATTTACAGCTAAATCACAGCTCAAAGCCCACCAGATTCTCTCACTTTCTTTCCAACTTTCTCTCTCATCATACCCCGAACACTTGATCAAAGGGACACCACCTTTATTCTATTTTTTGAATGCATTCGCGTTTCCATTCATTCAACTCCACCCCAGAAACCAAAGCAACTGGATTAGAATAGTCCAATCAATATTAAATGTGGATGGATTAGTTAAGAACAAAGTAGCTGATTTTTTTTTTTTCAACATCTTTTATTTAATGATGAGTAATGTGAGCTCACTGAGATCGGGGGTTCGGTGTAAATGCCTGC…
>TRINITY_DN229117_c0_g1_i1
GGGTGAGAGACCTGGGATGGGATGATGGTGGTGGTGTGCTTCCTCGAGTTGGTGCTGAGGTGAATTGTTCTCGTTCCTGATGGGCACCGATAGTGTATGAGAAGTCTCGTCGTGTGTGTTGAGGCTCTCTAGTTTCTCTCATCTCTCGAGCTTCTCTTCGCTCTGGACTGTCTTGAATGTTGATATTTCGGGATGATCGGGGGGCATGAGACGGAGTGGATGGAGCGTATGTGGATGGTTGTGTGGGTGCAGGTTCTCG
>TRINITY_DN44850_c0_g1_i1
CGGCACGTATACAGTCTCTCCAACGCACCTGGATGGCTGCCATGCTGGTGGAGGAGCGTATGCCCATGGCACTGCACACTGGCTTCTACGCCCCGAGCCAGAAGAGGGAGCTCGCGGAAGAGCAGGTCATATCCCCAATTACGCTTCCGGAGGGTGCAGTAGGTGTGACCGTCCTATTCGAAAGAGCAGGCAAAGGCGTTGGAGGACAGCAATTGGTCAGAG
>TRINITY_DN265853_c0_g1_i1
ATTCTTTGCAGCTTCAATCAGTACTAATAGAGGGACATTGGTCTCCAGGAAAGAATCTGATACGTGGTCCATGACAGCTTTGCGAAGCTGTCTACGCAAGTCCCTGGTCTTCTTGGTCATTTTATCTATTGCAGAGTTGAGTGCATCACTTCTTTCTTTACGTCCAGCGTTGCCCATGTATTCTGAGAGCAGGTCCTGTAGAGCCTGGCGGACAGCATTACACTCTGCCACAATGCGCTCCCGACGGTCATCACGTGTGCAGGATGAGTCAG
>TRINITY_DN101174_c0_g1_i1
AAGAAGCTCCCTGATCTGCCTCCATTTCTTATGAACTTCCGATATTCTCGCTTTGGTTCTTTGTTTGATGTTTCGAGAATTATATCTTGTTAAGCACATTTAGAATTTGGGTATTAGTCGTTTATTCCTTTGTGGTGATGAAAGTAAAATCCGTTAAAGTCTGTTTCTTCGGCTATTTCTGGTTTTTAAAGTCGTTTTTCTAATGGTCTTGTATTTTTCTTGATTTTGCAGGGTTTTTCCTGGGTTTTCTTTATGCTGCATTTTGTGATTCGGTTTTGA
>TRINITY_DN71586_c1_g2_i1
TGGTGGCAAGCCAATCTGGGTCACCGAAGCCGGCTGGCCTGTTTCTGGACCAACCTCAGGTCAAGCTGTCCCAAGTGTAGCCAACGCTGAGACCTTCTGGCAACAAGTTGCTTGCGAGCTTGAGCACCGTGGTGTTAACTTCTGGTGGTACATCCTCAATGACCAGGGTGCTTCCCCATCTTTCGGTGTCAGCACCAATGGTGTTCCATTGTACAACCTCGCATGTAACGCAACCTCCGGATACTCATCCTCCAGCTCTTCTGCCGCCGCTTCATCCACCGCTTCCGCTTCCGGCAGCTCCAGCGCTCGCAGCTCTACTCTCTCAACCAGCAAGTCCGCATCTGCCGGTGCCAGCTCTGCTGCTGCTTCAGGATCTGGCTCAGCTACTGGTGCCGTCTC…
>TRINITY_DN238978_c0_g1_i1
GGATGAATGTCATACATTTCTCTAGTTGTGACTTGCAATTCACTCATCCCAACAATCTCTTGAGGTGAAAGCACACCAAATTGGATATGCTTGATGCGCTTCTTTGCATCTTGCTGTACAAGCTCCTTCATGATGGAGGAACCTCTCCCGCCTCACTGAATTCTTGCCCCTTCCACCTCTGCACCGCTGTCTCTCTCTACTCCGCCTTCCACGCGCTTAGCTTGCTGTCACCGATATAGCATATCTCAAT
>TRINITY_DN12862_c0_g2_i1
CAGACCCATCAAACCATCAACCTTGACAACCATAGTATTCGATCCCATTCCTACACACCACCTCCCTTCTTCGCAATGTAATACATCAACATCCACCTTGCGCACCTCCGAATCCGCATCATTGACAAATCCCGCCGTCGTCTGCGCCATCCTTCTCCGTCGCTCTTCGCCGAGATCGATACTCTTGTCTTTCGACTTGGTGATGAGTTGGCGCAGGATCATGAGTGCCATGACAATGGAGCGGGCGTCTTCGCCAGAGGATGGGAGAAAGTCGAG
>TRINITY_DN206990_c0_g1_i1
AGAGTAAGGGAAAGATCAAGATCACTCATGTGCTCAGTCATCCTAAGAAGGAAGATGAGTGGAAGAAGAAGGGCGGACTTTCTGGGCATGTCAACGCCGATATCATAAAGGAGAGGCTATTCCCTCCTGGTAACGATTCGGTGGTCTTCCTTTGCGGTCCGCCAGCTCTGATTCAAAAGGCTTGTTTACCAGCTTTGAAAGATTGGGGCTATGTTGAGGATGAAAACTGTTATGGCTTCTGAGCACCTTTAGCTTAAGAGAAGAACGTTACATAATCGACGAGTACTTAGTGCCTGCTAGAAGCCCTGGCTTCACGTCTTTCTCACCTTGCGATTTCACACCGAATGTCCTGAATATCTGCGCCAAACATTGGGCGAGCATTTGGCGGCCTCCCGAAAC…
>TRINITY_DN68124_c0_g1_i1
CAGCCGTAGCTACAACTCCGGGACTCAATTGAAAGAAATGTGGATGTCCGAAACAAGTTCTGGTGAATCGCAGATGCAGTGTACTGTGTACATCGGCAAAGCTCCAAATTTAATGGGCAGAGAACAGACAAACACGCCATTTACAAGGTTGCTTCAACCTCTACCAAGGAGCATTAACAGGAGTCGTAGTTTTATGTTCACTGGGAGCTCCTCAAAGCAATAAGCACCGAAACGATCTTCCCTTTCCTATAAGCTCCTAAAGACTCGTTGTAGACAATTGAGTGAGCTTTGCAACCAAAAAAAAAAGGAAAAAGAAAAGAAAAATTCAGATCGG
>TRINITY_DN78901_c0_g2_i1
GGAAAACTGACATTTCATTTGGCAAAATCTTCAACCTACTAGTATAAGAATTTTCTGCTACGTTGCAGAGAGAAGCTGCATGAAAACTTTTATCAAAAAGTAGTCAACTTTTTGTCCAGATTATATATGTATTGCACAACACTGTACATCTTGGAAGTCTGTACTAGTAGATGAGACTTTGCAATATCTTGGTAAGTTGGCTATAGGAATGAATGCCTAGGAGTTGTACCATCCTAGAACTAATCTAGGAATTCAACTTAATACAGTCTCCTACAATTGATTCGAAAAGTCAACACACATGATGTGTTATCATTTGATGAGAGACAAAATACAGTTTACTTGAACTAATGGAATACATCACCTTCCCCAAAATGCGCGGTCAAATTTGTACATTACCTT…
>TRINITY_DN239972_c0_g1_i1
GCCAAGTGCGCTTCAGACCAGATAGAGGGGGTCAGTTGTCTTCAAGTGTTGTGACTGGAAAAGCCTAAGCTCGTTGACATGGATTGTCTCACATCGAGAACGACCACCGAAGGGAGAGCTATGCATGGCAAGAGTACAGCATTAAGTACAAAGGTAAACTTGTGACCCTGCTTTACCAGGTAAAATCCAGACCCGGCGGGCTTTTCGTCTACCGACGCCCTTCCTCGAGAATCTGGTCG
>TRINITY_DN63018_c0_g2_i1
GAAGTTGAAGTCGAAGTTGAGGTCGAAGAAGAAGAAGGTTCTCACGAAGAAAGCGAAGAGCAAGAAGGCGCTGAGGAAGAAGAAAGCACTGGTGGTAACACTGGCGTTGAAGTCGAAGTTGAAGTCGAAGTTGAGGTCGAAGAAGAAGAAGGTTCTCACGAAGAAAGCGAAGAGCAAGAAGGCGCTGAGGAAGAAGAAAGCACTGGTGGTAACACTGGCGTTGAAGTCGAAGTTGAAGTCGAAGTTGAGGT
>TRINITY_DN205092_c0_g1_i1
GTCCTGGTGCAGGTAGGAACTAGTACTCCGCAAGCAATTCAAATGCAATTGCTCCAAAATTCACTTGGTGTAGAATTTTCTCTTGGTAAAAGCAAACCAGATTCATTTTCATTGCATTGCTCCTTTGACAGTAATTTACTAATTTTCATTTTTAAAAGAGAAAAATCCATCCTTTTAACTTATAATTTACACAAAGTCCCCCGG
>TRINITY_DN84511_c2_g4_i1
GTTTAAGTTCAAGTTTTGGAAGATATTTAGGAATATATCCCTTTCTAGTAACTTTCTCTTAAGCATCCGAGTAATCGGGGGGGATAAAACCCAGCTCCCAATGTGTTTTCTTGTTGTGTTGTTGTTAGGTACTTGAGTTCGAGGACTCTCCCAAAGTGTTACCTCTACAGCTACGATTGTACACATCAAGAGCAAAAGCACGTCAAGCTTGTATTTGACTGACGGAGGAGGACGAGGAGGAGGAGCGGCCTGCACTGCAGATGGACAACTAAACTATTCTATTCGAATATTGCAACAGATATACGTGTCTTCCTTCCAAACGGTACCTGTTGGTCCACTTTCTTTCCTGCGTTGTCATTTCATGTTTTTGGGTGAAAGTGTAATAGGATTGGTTGGGCT…
>TRINITY_DN44774_c0_g1_i1
TGAAGCCAGAGGCCCCCGCAACAGAGGCTGGCGCTGTCTCGGAGAACCCACCTGTCCTCCCAGAGACCGCTACCACTGAGCCCAAGGTCGAGACTGCTGTTCCAGTCGTTGCAGAGCCAGCCGTCGAGTCCAAGACCGAGACACCCGCAGAGGCACCGGTCGACACTCCCACCAAGGAGAAGAACAACTTCCTCGCAAGCTTGATCAAGCGGGGTCGCAGCGTTAGCCCTTCCACAACCAAGAAGACCGCTACCAAGGAGGAGGTCCCAGCTGTCCCTGCCGTCCCGGCTGCCGCTGAGACCGCTGAGCCAGTTGTCAAGGCCGAGGAGCCAACTCCCGCCGCTGAGACTACTGTCGCTGATGCCACCGAGCCAGTCGAGAAGGTCGAGGAGCCAAAGA…
>TRINITY_DN85834_c2_g1_i1
TTAACACTCATAAAATATAAGGAGCAAACAATCATACAGACTCCGATCTTTTTTACAATTTTCATCCGCTATGAATTTCTAAATCAGTAACAATCTAGCCAAAATATACATACTAAAGTAATAAGCTGCATTCATTTCTCATGTTCACTACCAATGTTTACTTTTTAGCGGATAAAATCAATTGGATGTCCAATCGGGTCTACATGACACAGACCGTTGGTGGCACAACTATACGCATATTTGCTAGCCCATTGAGCCAAGCAACCAAAAAAATGACACCAGCAGCTCCTAAAAACAGCATGGATGCAATCTTCAAATGTATCACCAATACTCAACAATCCAGAATTCCAGCGCAATTTACAAAACCAATGTATTTACAGAGTCAAATTATAAATTGCA…
>TRINITY_DN86114_c8_g12_i1
CACTGGTTGACTTGGATGAAGTGTCACCTGAGAGGATGGCAGCCTGGACGGCAGCACCGTAGGCGACAGCCTCATCAGGGTTGATGGACTTGTTGGGCTCCTTGCCATTGAAGAAGTCGGAGACGAGCTTCTGGATTCTTGGGATACGGGTGGACCCTCCGACCAAGACAATCTCGTGGACGGAAGACTTATCGATCTTAGCATCTCGGAGGACACGCTCGACAGGCTCCATGGTAGATCTGAAGAG
>TRINITY_DN22198_c0_g2_i1
AGCCATTATTCTCGCATCCGAATGGCTTGGTATGTTTGCGAGTATGGCGGGCCAATCCAGACTTTGTTGCGAAATACTGGGAGCAGTGTTCGCAGTGATGCTTACCGGCATCTCTTGTTGCTGGAAGAGGGCAATCTGATGAAGAGCCCGTACCTAATTCGTCAGGACTGTTGATGTCTGTATTCAATCCTGAATCCCAGAACGGAGAGTTCCAGTCAATTTCGAAGGTACTGGACTCTGCGCTCGAATGATCCGGGTATGTCTGGAAGTCGAAATTGAAGTCGAAGTCAATTGGATGGGTAAGTTGATCGAATAGAGGGTTCAGATCAGGATAATCTGAAGATTGGGGGTCTAAAAGTTCCAGGTTGGTGTAAGGAGCTGAAAATTGATAGCACGGAT…
>TRINITY_DN107533_c0_g1_i1
ATCACCTCTATCCAAAATTTTTGGACCTTGTGCTACCTCAAATCCGGGAAAAAAATATCACCTATGTGGAAGACATTGCAGAAGGCCTTGAAAATGGTCCTACTGCCCTTGTTGGTCTGTTTAGTTGTCACAATGTTGGGAAACAGGTGATTGTGTTTGCTGGTGAATAGTCTCAGGTTCCTTTGAGCATCCTTTCGTGCAACAAGTCTAGTAGCTAATAGCAGTCGACTTTCACTAGCTTGAGCTTTCATGCGTTTGTGCACCTGGAGTTCTTTGTAAACTTTATCAGGCTATATGTTACGGTGTCAGGTTGAAGTCAAAAGATGAGTAAATCCTGAA
>TRINITY_DN8627_c0_g1_i1
ATCTAAAATATAAGCATTTTCTTTTTTCTTATAATAGAAATGGCCTGGATCAGGTCCAGCCCCAAACCACCAAGCGTTCGGACAGATTTAGCAAAGCCAGCTACATCTACAGAATGGAAAGAAAAACGTGCGAAAGAGATAAAATTCATTAGTACACTGCCTTCACAGCAATTCTAGACGCCGACAGAAAACAATACAAATAGCACACATGAAATAAAACTTCAGATGTTGATTTAGTCAAACTCGACCATCAATCAACCATACTGCGGCTCCCAATACTGAGGAATTATATTTATTAGCAAAAAGAGACTATGCCATTAATCTGTCACGACTTCCACATTAACCATGAGGTACATACATGATGAAATACTCAGACTGAATATCACCTTACACCGCAAA…
>TRINITY_DN249423_c0_g1_i1
GTCGAAACCATGGGCAAAGCGGGCGAAGAAGGGGCCGACATTGACATGCTCAAGATAGGAGAAGTGCCGTAAGAGTAGCCATTCGAAACGGCAGACGGAACAGGAAAGGAATAAGGTAAAGCGTAGCTATTCGAGGTCGACTCCATGCCGTAACCTTGATAAGAAGTAGGAAAGGGCTTGGAAGTGTAATTGGAGTAGTTT
>TRINITY_DN267514_c0_g1_i1
GTCCTGGACAAGCAAAGTCACGGTACCAGGATGTGTATGCCAACTTTGAGGTGTCAGCTCGAATGCTGCAAGAGATGAATACACAATCATCGAGGGATGCGCTAGAACTCTTGCCACTTCTAGCCCTGTGTGCGCCTAACCGTTCGCCCCTCTTTTTGTCCGAGGAAGCCTGGCGGCGGGCAAGGATGATACCCACGGACCGGGATGACCACGCTG
>TRINITY_DN191744_c0_g1_i1
TAGTTGGCTGGCTATCAAATGGAGAGAAGTATAATTTGGAAATTAGTATTTCTGTAATGGATTTGCAATCAGCAATACAAGATTTAAGTGCTTTGCTGGACAAGTTTGACAATATGAATAAGAAGACAGAATCAGACAATGGAAAGATACCATTGCCTACGGCCCATAATTTTGGTGAAATATGCAAGCAGGAGACTCCTGTTTGCATTGTTGCAGCTTTTAGGTCATCTAAGGAACAAACTGCAACTCATTCTACCGATGGTATGTGCTCTGAACTTGTCAGGAAGCATAAAACATCAAATAATACTCAGTGGATTTTAGATATTCCTACTGATCATGAATGTTATTGCTGGACACAATAACCATTTTGAAATGTATTAGGAGATTGGATGTTGTTGA…
>TRINITY_DN91589_c0_g1_i1
AATAGTTGACCGTCAATGCCGGCCAGATTTTCCAACGCCCAATCACCACAGAGTGCCGACATGTCGAGGAACTGACCTGAAATTTGCCTTTCTCTGTCGTTCACCGTCGCTGCAAGTGCATCGAACCAAGTAAATAATCTGGTCATCCATCTGGAGTCCTCGGAACCAACTTTGAGATCGTCGCCCCTAAAAGCTAGCAATTTTCGAACACCTGCAAATTGGGTTTGGAATTTAGCAACTCCTGAGTCACAAATGTGGAACAGACACAATATTAGCAGTGTTGCCAGAATCGAG
>TRINITY_DN267418_c0_g1_i1
GAGAATTCATTTCAACTGTTTGTACATGTAACTTTTTCCAAGAAGCCGAATTTGATTTGTGCCCTGTGCACTGCATCCATTGTAAGCTATCCTTAAGAATCAATAAATCATTAGTTCTACAACACTTGCTTCCAATATTCTCTCATGATGTGCATAGCCAAAACGACGATTCTGTGAGTCTCAAATACTTCATGTTGGAAGAGGAGACCTCTCATTTTGGTCCTCAAAAATCCCGTTTGTAATATCGGTGCTATGCACATTATCTTTT
>TRINITY_DN129487_c0_g1_i1
TGCAGACCTTCTATTACTCCAATTTTGCATGTCTTCATCACGCTTAACAAGACTGAAAATCACATGTATGTAGTTGGTATGAGGACATCTTCATATTCAAATGCACCATTTTAAAAAACACGGACCCACACTACTGATTCTGATGATTTGGCATTCAATCTGCTCTTTTTCTTTGTTATAGGAGTGGTGAGACATCAACTTCAAGAGAGAGTTCTACAAGTTCAGATGGGAACAACTCCAAATGGGTGTTCTTTGAAGTAGCAGACACTGG
>TRINITY_DN125954_c0_g1_i1
CAATCATCCTGTGCTGTGTTGTGCAGTACTGAGACCATCAAAGGCATGCAGCAGATGAAGCCAGATGGAGAGCTCCTGAACAGGATGGCTTCAAGAAATGTTGCACTTGAAAGAATGCCGAAGTCTTGTAGGTATAGGCTTGACGCTGGAAGCAGTCTACAGCACTGCGCTGTAGCCATGATCTTCTCAGTCTGCTTTGAACAAGACAACCATGCCTCGTCGCAGTTCAACCAAGGCAGGCCAG
>TRINITY_DN107097_c0_g1_i1
AAAACATTGTCTCCAACTTTGTAGCCCATGTGATCGGGAGTATGTCCGGGGAGATGGATGGCAGATGCTTCCAGGGCACCAATAGTAAATGTCTCATTGTCATCGAAGAGAACATCAAAGACGCCCTGGTGCTCCTCTGGCTCAATTCCGTACTTTTCGCCAAAGAGTGACTGCACCTGCTGAATGCGCTTGCCGATACCAATGGGCGGTTTGGAGCCTTGGCTCTGGGCAAGAGAGACTTGCAAGTAATACGCGGCCGTCAAGTGATCGGCGTGAACATGGGTCTCGAGGATGCGATCAATCTTGTAGCCCTTTGCCTTGATGAGCGAGAGCAGAGAGTCTGCCGTCTCGGTACTAATGACACGAGAAGAAGGGTCAAACTCCAAGACTGGATCAACT…
>TRINITY_DN263608_c0_g1_i1
CGCAGGAGGTAGCGTCGTCCGCCAGCCCGACCTCCCTGGGCTCCGACCGGATCATCGCCCTGCCGTTGCGTGAGGCGCGAGAGGTGTTCGAGCGGGAATATCTGTCGGCCCAGATCATGCGGTTCGGCGGAAACATCTCGCGCACAGCGGCCTTCATCGGCATGGAAAGATCTGCGTTGCATCGCAAGCTGAAGTCGCTGGGCGTGTCGCCCGCACGCGGCGGAGACGAGGAAAGAGAGGGCG
>TRINITY_DN86108_c6_g12_i1
TTATAACTGATTTAATGTTTATTAAGCACTGTTTTCCTAGTAGAGCCAATCCGAGCAAGTCTCCTCGTGAGCACTGATCTCCGAGTTGAAGCGGCCCGAGTATTGATCTCTCCTAGTTGAAAAGTGTCCAGAATCGAGGTGATCGGAAGCATGTGTAGTGGCCTTATTAGTAATTTTGGAGTATTTCTTGTACAATTATAATTTTGGTTGAGTTGTAATTTATATTTTGGAGAACTTGGGTTGTATTTACTA
>TRINITY_DN135525_c0_g1_i1
CGTAAGTCAAACCAAGAATCCTAGCAGACCTACCACATTTGCTGATCCTCCCTTACAGAAGCCGGTGTTGGTACCAACACTGCGTTCGCTTTGGGTCTGATCACCTCGGCTCTGCAGATGGTCTTCGTCATGCTTTCCTGGATCTTAACCAGCTACTTCGGTCGTCGTTCCATTTACCTCTGGGGTTCTGCTGCCAACACAGTCCTTCTGATCGCCCTCGGAATTTCGGCTTCGATTGGCGATCCTAAAGGTCACGCAGCTTCCCTTGCGCAAGCATCTCTAGGACTGATCGTCTCGGTGCTCTTCACCTTGGGACCTGCGCCAGCCTCCTGGGTCATTATTGGCG
>TRINITY_DN236092_c0_g1_i1
AAAAAGGATTGGAGACGACTCTTTTCGACAGGTTAGAAAAGATGCATCCCGGGATTAAGCGGGTCTTGACGACCCAGTATAGGATGAACGAGAGGATAGCTTCGTTTCCATCGGATACGCTGTACGAATCGGCCTTGATATCTCATCCTTCGGTTTCGAGCCGGACTCTCGCAGATATCACTCCAGACGACGACTTGACTCCGCCCGTGATCTTCTTTGATACTGCTGGATGTGACTATTACGAACGTACGGACGAGGGCGAGAGCACATTCAACGAGAACGAAGCGGTTATAGTGGAAAAATGGGCGAGGCGCTTAGTGCAGCTAGGCATAGAACCCAG
>TRINITY_DN76639_c0_g1_i1
ACGTTTGAACTCTTCAAGATTCTTGGGCTTATGACGTCCACCAAAGACCACCACAATGGGGCGCCCCAACTTATCATGTCCTTGCATGAACAATTTCTCGTGAGCAAGCTCATTTGGAATCTCTGATGGAGAAATGGAGCCATTTGGAACAAATTCTTTTCTCCAGCTCAGGTACTTGAGAAATAAAGTTGAGGCCTTGTCAATGTCCAGATCACGAGCTCTGAGAAATCTCCTGATCATAAGGTCATCCATGTCCTGCAAAAGGAGTTCGAGAGCAGTTGTGAATGATCTGTAAACTAGGCAGAAGCTAAGTTGGAGTAGGAAAAAGAATTCGCACGGGATATGCATCACCAAATTTAGCACGAAGGCATCCATTTACGAGTTTCAGTTTCTTCTTTG…
>TRINITY_DN107508_c0_g1_i1
GTTTCGAATGAATTTACCAACAATAAACAAAAGCAAAATGTAATTAGTACTAAAAATTCAACAGCCATAAAGCCAACTAGAGCATATCTAGAAATTATCAGGTCTCTCTGAATCAGCAATGCCATTATTGCCTTTCCCTGTATAAAAAAGATACATAAGTTCGCTAGTCCTTTAGATGCAGACTCAGACTTTGAATTAGATGATCACAAAGCTTTAGATGCTTAATAAAAATGACAAGAGAGAAACCAAACCAGTAATCTAGGACAACCTTTGGATTCAAATGAAACCTCCGCCTGAACTATGATCTAGACATGAAGGAAATGTTAACATCATAAAAATAATCAGAACCAACCAGTATGTGTTCACTCATAATAACTTCCAAAATGATGACAAATCCCC…
>TRINITY_DN214216_c0_g1_i1
GTTACCTCACATTTTCTCTCCCCACCGCAAATATGGATCAAGCAAAGCTGGCGCGCATGCAGCAGTCGGTGCGCATTGGTGGCAAGGGCACCCCGCGAAGGAAGGTCAAGAAGGTGCACAAGAGCGCCGGTACCGACGATAAGAAGCTCCAAGGAGCGCTCAAGAAGCTCAATGTTCAGCCTATCCAGGCCATTGAGGAAGTCAACATGTTCAAGACGGACGGAAACGTGATCCACTTCTCA
>TRINITY_DN222148_c0_g1_i1
GTGAGAATGTACCCCCAAATTCATGGCTGGTGTATGATGTAGAAATGACTAGCATCCATTGATACGCCATTCTTGAAGTTGAAGAACCAAAGGTTAAGGTTGTGATTCATATGGACTCAGAAAGTTTTGCTCTTTGTGTTGTTTTTGGGTCTATCATTGCAATCCCTTTTTGTTGAGAAACATCATGCCCAAAAGTTGAGGTTGGTTTGATGGGAAATTTTGT
>TRINITY_DN216249_c0_g1_i1
TGTGAACTTCAGGTTTGTTTCAATCTCAATACGGAGAAGAAACATGCACTGCATTTTGCTTATGAACTGGAAAGATGTCAGAATATGTGTGAGATGTTCTTTACACTGCTACAAACAGAACCACTAAACACCTACTATAAGAGCGTTGTTGAAAAGAAGAAGCAAGGGGAAGCTGAAGAAACGGGTGTGATTGATATGTATGAGCACATGGACGATATACCTCGAATCTTTGGAAGATGATTTTAAGTAAGA
>TRINITY_DN50950_c0_g1_i1
GGTGCCAGAAGCCCTCCAAATGCTAACGGTGCCTGACTCACAACTAAACGATTCCTGATGCACGCGAGGAGTATCGTGGTGAGCGATGCTTGCATTAAAATTTCTAACAACTTGGCTGCGAATTGTAGTGCTGTTAGAGATCCGCTCGAGACCTCGCCGACATAATGTGCCGTTAGATTCACCACGATGAGAGCGATAACAGGTGCAA
>TRINITY_DN67543_c0_g2_i1
TTCCCCTGTAGTTCCCTATGTACCGATCGCTTCGGAATTCGTCTCGTCTCATCGTGTCGAAGACTGGGCCGACATGACGCCTGGACTGCAGCTGTCTATCTGAAGGACGTAATTTACTCCTTCTTTGGTGGGTTGTGGACAAACTCGATACCCTTCTCGATGTTGCCCTTAAGACCCTCGTAGCACTTCTGGAGAAGCTTCTTCTCATAGTCGTTGGCCTCCTTGACGATGTTCGTGGCCTTGGCAGCACCGTCCTTGCCGAGCTCAACCGGCACGGAGAAGTACTCGAGACCAGTCTCCTTAGCGACTTCGTCACCACCTGCGACACCGGGGAGGTAGACGAAAGTTGGCTCGACGATGCCGCTCTCGCCCTTGGCGGCCTTGATCACCTGCTCAGCG…
>TRINITY_DN218547_c0_g1_i1
GAGAAATTAGCCAAAAAGAAGGCCTTAATAGAAGATTACCAAAATGCGGAATTCAATTCTCCGGAAGATTGGGCTATATAAATCCAAATCCAAAATCTGTGTCTTTTATGTTAAACAGATTTGGATTCGACTCACCAGGTTACTAGACTCACCGGGGTGTTCTATTTAGAGGGAATTTATTTGGACCAGCAAGTTGCTAATTGTTTAGGGCCCAAAATCCATGAACAAACACACACACATACACGAGCCTGTACATTTAGGCGCCTCTGCAAGGCCTGAAAGACTAGGAACTTACTAAACATTTTTTTTTTTCCCTGGCCATTGCGTAGAGACTAGACGTGGGAATGCAACTCCTGCAAGATCTCAGCCCTTATCACTGCATCGGGTGGTTCATTGACA…
>TRINITY_DN157349_c0_g1_i1
CGGCCACCGAGTGGGAACTGCAGAGGTGGAGAGCGCACTGCAGTCCCATGACCAGGTCATCGAGGCAGCTGTTGTCGGGTATGATCACAGCATCAAGGGCCAGGGCATCTACGCCTATGTCGGGCTCCATGAGGGAGTGGAGCGCAGTGCTCAGCTGAAGAAGGAGCTTGTGGCACTGGTGCGGCGAGAGATTGGAGCCTTTGCAGCACCAGACGTCCTTCACTGGGCACCAGGATTGCCCAAGACACGGTCTGGGAAGATCATGCGGAGGGTGCTGCGTAAGATCGCAACCAAGGAGGAGTCCCAGCTCGGCGACACTTCTACCCTTGCAGACCCCAGTATCGTTGACAAGCTGCTTGAGACGCGTGGCG
>TRINITY_DN185900_c0_g1_i1
GTCCTAATGATTATTAGATGCAAAGAAGCAATTTACAGGAAGAACAAATTGCTCTTCACTGTTAAAATTCGCAACCTGAAACCCTATCGATTTTTGCGTTTAACCTCAAATTCGGAAGCTCAAAATTGGGGATTCGTGTTAGATCTGAAGATTATTGTTGCTGTTAGCTCAACGATTTAGCTTTGATTCGGTTTTGTTGAAGATATTTGTACTTCTAGGGTTTTTTTGGTTCTGGAGATTTGTTATGGGGCTTTGTTGGAGCATTCAGATTAAAGCGGATAGCGCGTTTTTGACTGGTAATTGATTAGTTTTTATTTGATAATGTTTCTGGCAATTGGTTGTGGAATTTATGGAAATTTTGGGATTTAGTGTTATCTGGTTGCATGATGAATTTTGAAG…
>TRINITY_DN252040_c0_g1_i1
GTCATATTCAGGCAATTCTCTGTATATGTGCCCACCGTGACCACACTTCAGGCAAACACAGGTACAATCCGACCAGCAGCTCTGTCAGCAAGTCTTTCCTGCATTACTACACCATACATCTCTCTCGTCCACCGACAGCAGATCTTCCTCGTATCTTTTGGATCAACAATTTCCTCCACATTGAAGACATTGGCTGTCCGCACGGGATTCATCAATCGTACATACATCTCCTCAAGCTCCTTATACCGTTTTCTGAACGCTTCCTCTCCACTTCCA
>TRINITY_DN81228_c1_g1_i1
GATCTAGCGCTCACTCCACGACGACAACCCACCTCGATCACCACCGCAATCATGTCCGAGTCCCAGGTGACCCTGCGCACGCGCAAGTTCATTCGCAACCCCCTTCTGGGCCGCAAGCAGATGGTCGTTGATGTTCTCCACCCCAACCGCGCCAACGTCTCCAAGGACGAGCTCCGCTCCAAGCTCTCTGAGCTTTACAAGGCTTCCAAGGACAACGTCTCTGTCTTTGGCTTCAGGACTCAGTATGGTGGTGGAAAGAGCACCGGCTTTGCGCTGGTCTACGACAGCAGCGAGGCCATGAAGAAGTTCGAGCCGCACTACAGACTTGTGCGCTACGGACAGGCAAACAAGATTGAGAAGGCGAGCAGGCAACAGCGCAAGCAACGCAAGAACAGGTCG…
>TRINITY_DN57290_c0_g1_i2
AACCTCATTTGCATGCCTGTCTTTTCTGATCGCTTTCGGGCCTCAGTTATCCAGACAAGTGCGCGTGTTTGTGTGCGTGTGTGAGAGAGGGAGGATGAAAGACTACCAGTTTTGTATTAGCAAGGTTAAAAGACGTGAAAAATTCTTAGATCACTTCCTAAATCAATCGTGGAAACCAGAAAAAGCAACCTCAGACACGCACAGTCCCAGAGTAGCAAGTGAAGTTACAAAAACAGCCTAAATGAGTTTCTGTCGAGCGTTTTTTAACTTTTGGGGTTGTGTCATGTGCTGCATTTTAATAATAATTCTAAATTATAGATATAGCTCTCAAATGGGCACTCATCATCATTCAACGCTGTTAAATCTCAGTTAAGTGGTTCCCTTGATGCTTGACATCTA…
>TRINITY_DN12806_c0_g1_i1
GTCAGCGCATACAGCAGAGCAACTCCGCTCCCGCAGTACAACCGGTGTCGGGCAGAACGCAACCGCCCAGTTCCTCAGCGCCGTCTGGGGGTCAGAAGGCAGCCGCACCTGGAACTGTATCGTCGTTCCCACATGCTTTCGAAAGATGGGAAACCTTGTCATCCCATTGGGAGGGCTTAACTTCCTACTGGATTCGCAAATTGGAAGGGAATACCGAGGAGCTTCAGAGACAGCCACTAGTCGCGCAATTGTCACGGCAGGTGACTGATCTCTCGGCCGCTGGAGCCAATCTGTTCCACGCCGTTGTTGAG
>TRINITY_DN161478_c0_g1_i1
CAAGAACTCCCAGCTTGCGGATGGGTGCTCGAGTTGTGAGAGTAAGGAGAAGAGTAAGCTTTGAGGCTGGGTGACTCCAGACGCGGGAACGACACCATCATGCTTGGTTGAATGGGCAGTGGATGGGGACCTTCGGAGTAAAGGATGTATTTGCAGATACGCATAAACGAGTTGGTAGATTGTAACATGCGCCGGTGTGCGGTATGTATATATTGCTATACTCTCTTCGTAGCGATCGTGGTTG
>TRINITY_DN59944_c0_g2_i1
TAAAAGACACCGAGCCAAAATAATGGGGGAGCAAATGGACTTCGATACCCTTCTAAAGTTCATCAACGAGTTAAGCGGTCAAATCGACCTTGATCCCATTCTTCGTGACGCAGAGGCTCTATGTGTGTGTGCTGGTGAGAACGGTGCCGCCTCAATTCCGCCAGGAACCCCACCTTCGTTACCCATCGAAGATTCCTCCATATATCATAACCAAGACGATGAGGTGTTGTAAAACATGATTCCAGTGAAGAAAAATAAAAGGTAAAAACCTGTCGGTAAGTAAAGTGTTATAATGATGCATAAAGATCTGTATTCCGCATGTTGATTCTTGTATTTAAAAGACATCTATCTCGCGAATTGTAGTATGTCCGTTAAACTTAATTCTTAGATCATCTACCG…
>TRINITY_DN257366_c0_g1_i1
GCTTCTTCTTCGCTTCGGCTTCGTTAAACAATCTTGGTGGGGGCCGATTCGTGGGAGTAACAGCAGGTGCAAAAGCGTTTCTCTTTCGCTTCTCGATGGCATTGATTGGTTTGTTCTCATCTTCGTCGAGTCCATATGAAAGACGGGGAACAAGTCGGACCAGGACGTCCAATCCGTTGTCCTCCACCTCCTCGATCATACCCAGAT
>TRINITY_DN155695_c0_g1_i1
GTTTTGGAGTTGGAGCTTGTTCAACTCTAGCACCACTTTATACCGCTGAGAACGTCCCAGCAGCAATCAGAGGTCGAATGACGGCATGTTACCAACTTTTCATTCAGATTGGTCTAATGATCTCTTTTTGGATAAATTATGGTATGGCTATAAATTATCCATCTGTAGCTGGTCAATGGCAAGTTTCACTTGCATTACAAGTCCTCCCTGGCGTGATCTTGATT
>TRINITY_DN80488_c0_g4_i1
TGAAACTTGAAATGGGAGAGTAGTAGGCAACTGAATGGAAAATCTAAAAAGGGCGAGAAATTGAGAGAAAAAGATTAATGACTCTTGATGGCCTGGAGGGCACATTCTTTTCAATGATGTTTTGGAGGGAGTAGTACTCGATTTTCACATTCATCTATGTTATTTTTGTGATGTTCGCATGATGAATCTGATTATCAGAATTTGGAGATTAGATGTGGTATTTGATGATAGCTATGAAACTTGAAATGGGAGAGTAGTAGGCAACTGAATGGAAAATCTAAAAAGGGCGAGAAATTGAGAGAAAAAGATTAATGACTCTTGATGGCCTGGAGGGCACATTCTTTTCAATGATGTTTTGGAGGGAGTAGTACTCGATTTTCACATTCATCTATGTTATTT…
>TRINITY_DN125503_c0_g1_i1
AATCAATACTATCAGAACCCCCGAACACAGTCTCCAGAGGATCAATGAAGTTGAAATCAAAATCATTCGTGGTGCTATTCCCCGTTACAACCCTGCTTGCACCTGACGCATGCCAGGGACAGTTTTGAGCGGCGTCTGCTTCAATCGCATCTTGATTGCTTAGCAACGACGCCGGGACATCACGCGATTGATTATTGGCGTTGGCAGATTTTAAGAGGTCTTTCGGTCTTTGCACTTTGGAAAGCATGTATCCGAGTATATTCG
>TRINITY_DN81572_c1_g1_i1
TCCTATATTTTTTTTTAGTGCTAAATTGAGGTGCATACGAGAAGAAAAGAAACAGAAAAGAAGCAAATATGCACTGAAGACAACTAAAAGTTTCACTGCACTAAAATCAACGCAGCATTCATTTAATAGAGGAATTGCATTACACACGAGACATTTTCACGCCAAAACTAAGAAAAAAAGACCAGCTATTTTTATTCTTGACAGAGCAGAAATCCAGTCTCAAGCGAATTGAATCTCTCTTTTGGGAGCAACACGACGACTATGGTACCAAAGCAGAGATACAGACCTTCACTTCGCTTTGAGTCTTTCGTGTTTGGTTTATCCTAATTTTGCTTAGCGTCATCTCTGGATTCCTTATGGTAAAGGAGTATCGATCCAAGCTTTGATTCGAAATCTTTG…
>TRINITY_DN100673_c0_g1_i1
GGATGATAGGTCAGGCCTCCAACAATGTGTCCATCTGCGTCCGCACGTAAGAAGAGGCAGACACGACGGTAGCCCCTCAGGAGGAAGGACCCGTACAGAGGGGCAATGTTGCTCAAATCAAGCCGGGATGCCTGTGCGCCATGGAACGGCGGGCAGGACTGGGCCATATCCAGGTCAGCATTGAGGTACAGGAAGGTAGAGGCATTCATGTGATCCCCTGCACACTCCTTGATGAGCCAGTAGGGGATGCTGTGCTGCATAGCCGTGGATACGCGCTCCCCAGTGTGCTTCAACATGGTTTCAGAGCTGGACTTGCCCGCTTCCGGCAGGCTGATGGGCAGGTTGTGGATCAGGCAGCTGACCATGGTCTCCAGAGCCGGGTGATCCCGCCCAGACACA…
>TRINITY_DN85500_c0_g2_i1
CATTTTCAACTAGTCCAAATATCCCAAAAGTACAATAGTCCAAGATTACAAATAGTACAAGAGATAATCCTGCTAGTTACTACACTTCTCGAATAAATTAAAGTTTGAACTCCAATAGATACAGTCCCCAAACAATTTACAATGTCAATATCAAATATTTACATCAAATACTCCACTAATTTACATTTCATAAGTTAGTCGAACTTCAAAACATACATGGGATTCCAGCCAATCACACTAATGAATTAATACAAGTGATTTCCTTCATCTCGAACCCAACCACCGCTCACTTCACTTGTCTGTAACAAATATCTCCATTTCAATCCAAATCTTTAGCCTTGAGAGTGTCACCGTGATGCCTCCACCAACACTGGAAAATGCCTGAGAGCAATCTTATCT…
>TRINITY_DN13208_c0_g2_i1
AAATGACCAGCTTTGACGCTGAACAGGTCAAAAGAATTTTCAAACCCACTATGGGAAGCAGGGTAAAAGTGCAGGCGGATGATCTTCTGACCTGGGCTGACTTGAAATGTGTAGTGGAATGGAGTTACAGAGATTCTTGAAGTCACGTATGGAATTGGGTCGGCGTAGAATGATTTATCGAGTGCAGTTGAGCTTCTTGACTTGCCGGACAAGAATTCTGAGGCTGCTTCTCCAATCCACTCACGGCCATCAAGGGCGGCTGAGTTGCCAACAGAACCACAGTTAACAGCAACATCACCTACGTAACATGGAGCTGCAGGGCCTGGAGCACTAGAACCATTAACAGAAGCTATAAAGCGATGGTGGCTGACTCTAAGCAGGATGTATGAACAAAAAGTG…
>TRINITY_DN46586_c0_g3_i1
TGGGGGAAGAACTCCTTTACAACTTATCCAATTGCATAAAAAGAAATAAGCTAATTCCCTGACTATTGTTAAATTCCCAAGTCATATTTGTCCTTCAAGCTCAAATAAAGAGCTATCAACTATACCAGGAAAACACAATATAAGAGGGTAAGTATCAGGAATCCATATATAATAAATTTATTTGTTCAATACAATGGTGAACCACCGAATCATTATTTCCTTCAAATAAAGAGCTTGAAAGAAATTAAAAAATAAGAAAAATTATTTACATTAGCAATAGGTAGGCTACTTATTCTTTCTTGGAGATGGTTTTTCTTTGTTCTATAGGTTAATCTACCGGCAACGACAAAATTCATTACCACAAAAGGGGCTGTTTCAGAGAGCCGCGCGCCGACCCGG…
>TRINITY_DN248895_c0_g1_i1
GCAACCCGAACGCGTTGATCATGGAAGGGCTTTTGGGGTCATTGTCATCAGGGATACTTATATACATGGGTCTTGTGGACCTGATTGCTCTTGATTTCTTTCATAACAAGTTGATGAGTTCAGAAACTTGGTTAAAAAATATATCTTTTGTGGCCCTTGTGCTTGGCTCTACCTCCATGTCTATTCTTGCTCTTTGGGCTTGAAAGTTGTGC
>TRINITY_DN153444_c0_g1_i1
GTCGAGGAGGATCGAGACGTGAGCATCAACCTCGTCCGTCATCGTCTACAGAGTGTGCCTGCTACTGGTGGCCCCAAATCGCAATCTGTATCCCCAACCAAGAAGACCATGTCAATTCCAGCCGGCGAGCTACCTCGTATCAATCCAGACTACACACTAAAAGCCCATCGGTATGTCTACTCGACCCTCAATCGTGGCAAATCGTCCTTCATGGATGGCATCGGCAAAACAGACACTCAAGCGGG
>TRINITY_DN80994_c2_g3_i2
GATCTTCAGAGGTGCCGGGTAGAATCCGTTTTCCGGCAGAAGCGCCATTTTTTTTTTTTTTTCCTTTTTATCCTCTTTTTCGTGTATTCACTTATCCATTATTGGTGGCATTTTGACAGCTGAAACCTTCAAGAAGACTGCTGTCTCGGACGCCTCCTGCGATTGTGAAGAGGAAGAAGAAGACAAGCAAGTCATGTTTGGTGCACTTGACAGTTTTTTTAAATCCACCAATGTCAAGCGTGTGGACAATGGTGCTCCTTTGGTGAATTTTGCAGTTTCTTCAATCTGATGAATTTGCTTTCTGCCATTATTGTGGATCGCTACAAATGAAGAGGTTAAATGGGAAACAAGCAAGCAAAGTCTGCAAAGCCACAGAAAGAAGAAGTGCTGTTGAAGATT…
>TRINITY_DN219431_c0_g1_i1
GTCTTGACCGACAGGATATCCTTGCCCTTGAACGGAGATCTCTTAAGCATCTCACTCAAAGGCTCGGACGGCTCTGCGGGTGGAAGGACCAGGGGCGCAGTTGGAACCTCGGCGAAGGTTTGGTAGTCGACCTTGCTGATGTTGAAGTCGTAGTTTCGCGCGATACCCTCGATGAGGATCTTGGCGATCTTGACGTTCGTCACTAGTGGCGTTTGGAAGTCGACGGCCATACGACGGGTGCGGTAGCCCTTGCTCATGTAGTTCGCAGGACGTCTGAACTTGTTGCTGGATGGCAAGTTGATGTAAAGATCGATCAAGTTGTTGGCGAGAGCGTATGTGAGCGAGTACTCTTCTCTCTGATCCTCGCTTCCAAGAGCCTCCAAGAACTTGCAAGGAATG…
>TRINITY_DN245694_c0_g1_i1
ATCCAACTGGTTATGGCTTCTTTAGGGGAAGCCTTAGGACTGGAACGTTAACCTTAGCTCCAGAGTTATAGGACTGGAACGTTAACTTTAGCTCCAGAGTTAACAGAGTGTCCACCTCCTCAATCGTAGGGCTGCCTTGTAATGATTCTGATTCTTCTGTGATATTCTTTAGGAGCTGTTGACTGAAGCATAGTGCAGGGGATTGTTGAGACTTTCACTTATGGTTTCTATCTCTCCTAGCTAGACTTTTTGTTCGATTTCTTGGACACATTTGAA
>TRINITY_DN266210_c0_g1_i1
GCAACAGCGGCGCCAGCTTGAACGCACCTGGCCGACAGCCTTCGAACAAGCCCGGATGCAGCACCGACAGGCCGCTGAAGGTCAGGGTGCCGGGCGCATCATCGCCGTCCACCACCCGCTCGCCCTGCAGGCGGAAATCGCCGCGCCCGTGATGGCCCGGGTTATCCACCAGCACCAGATGCGCCAGGCCCTGCAACGGCGCCTTCAGGCGGGTGAAGTCGTAATCGG
>TRINITY_DN74233_c0_g1_i1
GTACACTTTATAAATTTTCATACTCAAAGTTCAAGACAGGACCATATAAAATATAGATAAATCAAACAAATGTACATAAAACAATCCTATACAAAAATTCTCACATGAAGCTTGGGAAATACTCAGGATTTTGGAGATACTCATCCTGTTTGTTGATACTCACTGGACTCGTCGTGTCTTTGTAAATGGTGTTTGTGGAGGAGAAGTCCGATTGCAGCATTGTTGAGAGACCAACATCCCCGATTTTGCTCACGAGATTTTTATCAAGTAGTATATTTGCTGGTTTTGGTCACGATGAA
>TRINITY_DN253305_c0_g1_i1
GGAGATCACATTGGACCTGAAGTCGTAACAGAAGCATTAAAAGTTCTCGACATTGTCGAAGAAGAGACTGGACGAAAGTTCGAGCGAGACTTTGGTATAGCTGGAGGCGCATCACTCGACAAGCATGGTGACTCTGTGACAGAAGAAGTGCTGCAGAAATGCTTGCAAGTTGATGCTGTGTTCTATGGAAGTGCTGGTGGTCCAGAATGGGGTCACCGACAACCCAATCCGGAGAGTGGGCTGTTGAGAATACGGGATAGAATGCAGATCTTCG
>TRINITY_DN260002_c0_g1_i1
CAGGTTCCGAGCTTGCTGAATTCCGCTTCCGTTTGTTGGTAACGCCGTCCGGTGTATTGGTCCTAGAAGAAGCACGACTGTTTGTCGCCGTGGCAGGCTTACCATCAGAACCAATTGGCGACCAGCCATTTCGAGGGATCTTTTCGCAAGTAGAGCACAAACAATCCATGTTGCCGGGACCAAAGTAGTCGTCACCGTATGAAACAGTGATTTCAG
>TRINITY_DN33080_c0_g1_i1
CACCTGGCGGTCGCGACAGCCGTGGCCCGCCGCCAGAGCGTAGGGATGATGACGATGAGAGCCGTAACTCTGGCTCCAACCTCTTCGTCACTGGAATTCATCCTACTCTTAGCGAAGAAGAGGTCACCCGTCTCTTCGAGAAGTACGGCGAGGTAGAGCAGTGTAACATCATGCGCGATCCTCACACTAAGGAGTCTCGTGGTTTTGGCTTCGTCAAGATGGTCACCTCTGAG
>TRINITY_DN268257_c0_g1_i1
GGATTTGGTAGCTTCTTCTCTGCCTTCTTGACCTCTTTCTTGGCTTTTTGTGGTGCCTGTTTTCCGAGTCTTTGCGCCTGCTTGGCAATGCCGCCTGTCCTTTGTGTGCCGGTCTTAGCTGTCTTTTGAGCCTTCTTTCCAGCTCCTCCAAAGAGGGCCTGGACCTGCATGTTGGCAGCAGGCTTCTGCGAGGTCACGCCCATGCTGAGGCCTTTACCGAGGAAGTCGGACCTCATGTTCAAGGCCATCGCGTCTCTAGTCCTCTACCTCAAAGGCCGCTCAAAGTAATGAATAGTAGAGGATGTCAG
>TRINITY_DN80708_c0_g1_i16
TACATTGTATGATTAACAGCATGGAGGAAGTTTGAAACAGTTCCATATTTGTTAGAGACAGGCAGGGATAGAATGATTACCCTCGTCATATTACTCTAAAAAAGCTTGTAACAGATGATATACAAATATACTTGACTGGTAGACAATGGGCCCGGCTACTATGCTGAAGTGTTGTTATCTGTTCTATTACTCAAGAATGGCTCATCTGGATACTGGGAACACGGTTTCACTTCTTGTTGGCAGTCACAAGCTTTTTCACAGTTCTGGACATGGCAAAATCAAGGCTGGTATAGGCCTTTTGTTTTTTTTGTCAACTACCTAATAATCACTGACAAAGCATCCAGTTCCTAAACATCTCAACTGAGCAAGAGCAATCAGTTATCAAGTGCACTACACAAG…
>TRINITY_DN222025_c0_g1_i1
GATCTGTTCACTGGTCGCTCCTGTATTTGAGGCGGAGCGTTTATATATCGCACATGATTTGGTCTGACAGTCCCGCGGAGGAAGATCGATTGTCCACCATCTCAATGCATTACATCGTCAACGACAATGGCGTCTGGAAAGCGAAACATTGTGTTACAAAGCACAATATCCATATAATGAGATATACTCAACCAGATATGCTGGAGGCTATGTCTCGTGTGCTGACGATGTATTTCCTCGAAAGAATCACTGCCTTCAATTTTCCTGGATAGGACAAGCAAAAAGGGGCTTGTTTGAGTTTGATGGCAGAAATACCTGAGATCGAGACACCGAAGACCAGCTCAGGTCGATCGTGATACGGTGGACAAGATGGAGATCATGATTCTGCACATCAGTTGT…
>TRINITY_DN68368_c0_g1_i1
GGAAATCATGTGGCAAAAATAAGTAGCAAATGGAAGGAATATGTCGTGACATGCCACAACTCTTTTTGCATCAATCTTCTCCATATTTCGAATTATAAGCTCTTCACCAGAGCCCTTTGTGCTTTTGAAAATAAGTGCAATCAACTTTTTAGTACCTAGAATATTTTTTTGAGAATTCAATCATTTCCTCAATAGATTTTGAGCAATTTTTTAACTCTCCTTTTAAAGCTGCAGCATTGCAACGAAGGAGAGGAGTTTTAATATTCCCTTTTCTATACACAGGTTAACCTTTTGTATATACAAGTTAACAAA
>TRINITY_DN81646_c1_g11_i1
GAACTGAATGCGACCAAAAAGCCACCGCTCTGCCCCAACTCCATTCTTCTGATGGCTTGGCCCCCACCCCTTCTCCCTTCTCTCTCCCCACTTCCCCATCACCTCCTTTGCTTAGGCCACAAATAAAGCCATGCTTCCTAAGGTTTCTTCCAAGCCTCCTCTTCCTCGTCAACGATTTTTGGTAGTTTCCCTTTGACAACTGGGAAGGGAGCGGGGAATCTCATATAAGTTGAATTCATCACTCCAAGTAGTTTCCTTTATTGACCCTTTCTTGAAAACACACCTTCTATTTATATTCATTCAAAAGATTTAGAGAGACCCAAAAAAAAAAAAAAAAAAAAAAAAAAAAAAAAAAAAATCTAGCTTCTTGCTCTCTCCCTTTTGTAGCAGG
>TRINITY_DN169602_c0_g1_i1
GAGCAAGTCAGGGGTGCCCAGGCAGATGGAAAGCTCTGATCTTGATGGAAGTAGGGAATTGACGTTCCTCGGTTGAACACGACACTGACTCGAAATTGACAATCAACGATACATACAAGACCGAGGAGAGAATGCGAATATCGCGGAGAAGAAAACAGGCCGTTGACGAGACTGATCACAACACAAGAAAGGGAAGCATGCATGCGCAGGGCGTGGTGTATGTTTGGCATAAACGCAAAGAAGAGGAGCAGCATCGAACGAAGCATCTTCGAAC
>TRINITY_DN83290_c0_g2_i1
GTTGACACTGTTTGGAAAGGACACTGCTCAGTCCTTTTCTTCCACCAATTTGTAAAAGTACGTCTGCTCTTAGTTCATCTCTTATATTTCCCTCAACTGTTTTTCTTTTTCTTTTCTTTTTTTTTTGGGTGGGGGGGGGGGGTTGTTGAATATTTGTTTCCTGAAATTCAGCAATGTAAATATGTCAGCACAAGTATTCAGTCAGCTAACTAATAAGCAAACTTTTCTCTGAAGTTTTTGTATCCCAGATGAGGTCATGCTGTCAAGTCAGTTGATTAATCATTCTGACAGAAACTGCAGTTCTAGAGTACTTGCAATGTGAAAATATTGAAATATTATGAATTTGTGAGTGTTATGAAAGTGCCAGTTGATGAAAAAGTGTTACTTTATTAGCGATTA…
>TRINITY_DN89470_c0_g1_i1
AAACGATCAGCAGTTTGGATATAGAACATAAAGAAGCGATCGATATAACGAATCAAAGTTTCAGTATCTAGATCAGAAGCTAAAAGCTCTGCATGGCGTGGTTTCATTCCACCATTACCACACACATATAGGTTCCAACCTTTTTCTGTCGCAATTACACCAACATCTTTGCCTTGTGCTTCAGCACACTCACGCGTACAACCCGACACAGCCATTTTTAGTTTGTGCGGTGAGCGTAAGCCTTTGTAGCGATTTTCTAATTCAATCGCTAAACCAACAGAATCATCTACGCCATAACGGCACCACGTGCTACCTACACATGATTTCACTGTACGCAATGATTTACCATAAGCATGACCTGACTCGAAGCCTGCTGCAT
>TRINITY_DN247335_c0_g1_i1
CTGCTCTTCACCGACATGTTCGTCTACATGATCCACCGCGGCCTGCACCACCCCTCGCTCTACCGGCGTCTGCACAAGCCGCACCACCGCTGGATCATCCCGACGCCTTTCGCCTCGCACGCCTTCCATCCGATCGACGGCTTCGCGCAGAGCACGCCATACCACATCTTCCCGCTGCTCTTCCCGCTGCAAAAGTTCGCCTACATAGCGCTATTGGTGTTCGTCAACGTCTGGACCATCTCTATCCATGACGGCGAGCATCTCGCCGAG
>TRINITY_DN164495_c0_g1_i1
CAGGATTACATACTGGGCCTGAATAAGTACAACCTCAGCAACTCACCGTTTCGCGAGGGCGAGCGGGCAAATACGCTCTGCAATTTGACTCGCACGGCTTGGTCAGGCCGCATCGATGGGTTCATCCGGACGGAACAGGGCTTCGAGATCATGTTATGCGATTTCGAGGCTGGGCTGACCTTCGAGCGGGCACAAGAAGTCAAGATAGTTAGCCAGGGAAGGCAAGGACAACACACGTCCGGACCTTTCAGGTTGTATCGCGCTCTTGCGGACCGCTTTCACGGGATTGGAGGTGGGAGGGTAATAATTGACTATTCCACCATTGTCAGCGCCTTTGACTGGGATTTTGAGAAGGATCTGTTTGTTGAGAGCGCGGCTGTGCCTGGTCAGCTATTACCG…
>TRINITY_DN176413_c0_g1_i1
GTAGAAACCATTCCTTTCATTTCTCGTGCCCCGTCGCTCGCGAGACCGTCCCAGCCGTAGTTCTTGCATATAAACCTTGCTCTCGGCTTGTCCTGCTGCCGCAAACTTGAGAGTGGATGAGGGAAGGGCAGAAAGCAGCGCGCGCACGTGAACCAAGTGTGTGGGTGTTCGTTGGGCGTGATTCGTGCATTGTCGTGCAAGTGGTTGGACCGGCCTAGTTGTGGCCAGCCTTGCGCAGCGAGTTGCTGAGCCATTCGAGACCCTCGTAGAGACCATCACCGGAGGTAGCGCAAGTCGATTGGATGTACCAAGCGCGTTGCCT
>TRINITY_DN12382_c0_g1_i1
AAACAAACCACCATGCCTTCCGCCAAATTCAACGAAGTCTACGCCAAGACCCGCGAGATCAAGAGCGGGCCCAGCAACGACGAGTTGCTCGATCTTTACGCCTACGCTAAGGTCGCTCAGGGCGAGGACATCAACGCTGCGGCTAAGCCGGGGATGATGGACTTCACTGGCAAGGCCAAGCGCAAGCAGTGGCAGAAGGTCGTCGACGAGGGTATCTCGCAGGAGGATGCTGAGAAGAAGT
>TRINITY_DN264357_c0_g1_i1
GGAAGGACCTGTCCTGGTTGGGCTTGGCTCAGTATCCACAAAGACAGGCAGCAGCTGACCACGCAGGCTGCTGCTTGCCTGATCCTCATACTGTGAAGTTGCTGCATGAGGAAGCCGTTCAGGCTGCGCTCCAAGGCCCATATGCATGTGATGTGGCTCATTGTCGGCTGTCATGTGACTGCCCAAACCTGGATGGCTGGGTGCTGTGACATCCTCAGCAGGGCTGCACACCCACAAGGCAGGCTGAACTGGTCTTGGAGACGGTGGCGGGGGCAGTGACGTTGCTGCTGACTCCATTCTGACATGAGCATCTGCTGGCTCATCGGATTCATGAGCTGCCGCATGGCTTGCTGGGCTGGC
>TRINITY_DN71153_c1_g2_i1
GGGAGAGCTTTCTCCTGCAAAGGGTCTGAAACGGTTCAAACAAGATTAGTCGCAAACTCTAACATGGATGCGGATACTCATGGTTTATACCAAAAAAAATATTACTATGGTTCAAATTGAAATAATCATGTACAACTCACAAAGTAAAGGTTTTAACTCCATATTAATCCTTCAAAAGTTTCAATAAAGTCTCTCAAATTAAAGATGTCTCAATCCAGTCTCCAAAAAAAAAAAAAAAAAAAAAAAAAAAAAAGGAAAATTGTACCAATTTAGGCCCAACCAAACACCTGTTAATAATTTAACACTTCATCGATTAACCCTGCACGATGATTGAATTGCAAAATGAAAAAAATTGGAAGAA
>TRINITY_DN261464_c0_g1_i1
TCGATCTGGCGGAGTTATCCATAAACAAGTATACAAATGCTACTCGACCCGGCAAACGCTCTTGGAAGAAATTGTTGCTCTCTTGGTGCTCTCCAGATGAATGAATGCTAATAAATAGCTGAAACCACTTGCCAGTTGCTTAAAAAGGAGTGTGAACCTTAACATGAATCTATAGATGTTTCGAGGTCAGTAAGCTAGCTCAATACCTTCCAG
>TRINITY_DN13358_c0_g1_i1
ATCTTATCCTTCGCTTCGGGATCTGTCGACCTTCAATCGCTGACCATCTCCATTATCAATTGCAGCATTATCACCATCACATCACTAATCCCACACCTCTCCGTCATCATGTACTCCAAAGCTCTCACAATCGCCGCCATTGCTGGCCTCGCTGCCGCCTCTCCAGCTCCAGCTGGTGTCACCTCCGCAATCGCTCCAAAGGAGACTGCACCAGCAGGCTGTGTTTCCGACTACGGTCCGTTCTACATCTCGCTCACAAATGTTAGCCACAGCAAGCGTGATGG
>TRINITY_DN82932_c0_g2_i1
TCAAGTGGTCTTCTGAGAAAGTGGTTGGTTTTCACACCCTGAACTTGTCCTGTAATTGTTTTCCTGTTTTCACACCCTGACTATTAATATTTTGGCGGACCAATGGTTGAGGTCCAAGAATGTGATACTTGTCAGCAATAATATACTTTTGAACTTTAATATGTTAGTGTGATAACAAGGTCATTTCAGCATGAAATAAAATCACTTTTTTTGTATCTCTATAAAACTGGCTTTGGATTGATCTTTGTCATCTGAACTGTAAGTAGTCTAGTCAATTAGTATTGAAGAATGTTGTTTACCTGATCTTTTGCAAAATATTTTACATGGGTAGCTTCGGCTTTTGAGACTCTCCAGTAATATTCTTTTGACACTTATAAAAAAAGAAGCTATTTCCATGTT…
>TRINITY_DN245302_c0_g1_i1
AAACGTTACACGTTCTTTTTTTCGTCAACCACACTGGCCGGAGCTTTTGGTGGCTTACTAGCCGCAGCTATAGGGAAGATGGATGGCATCAACAACTACAAAGGTTGGAGGTGGATCTTCATCTTAGAAGGAGCTTTGACGTTTGTCGTTGCTATTGCCTTCTTCTTCATCATCCCAAGCTTTCCAGAGGATGCTAAGTGGCTCAATCAGGATGAGAAGAACTATATTGCAGCGCGCCTACGAATCGACCAGGGCAAATCGGCTGCGGAACGCTCAATCACCCTTCGGGAA
>TRINITY_DN186915_c0_g1_i1
AAAGATGCTTCTTCAAACAATTGTAGTAGGTTTGCTAATTGCTACAATCATCTTGGCGGTTTCTCCTGTGAATGCAAGGAAGGATATGAAGGGAATGGATATTCATGTACACCACTCTTAAGCGATGAAGATATGGTTTCCACAACACCTACCCCGTCCCCTGTAGACACTAAAAAGATTTACGGAGTGTCTGTACCCGTAATCCTCGGCTGTGTCATAGCGGCTGCAGTGTTTATA
>TRINITY_DN152346_c0_g1_i1
GGCACATCTTGAATCCAGTGAATGTATTCCGTTCTGCTGCCACGATACTCACCGTCCAATGTGATTGGCGACAACCCTGCGAAGATCAGGACGGGGGCACGCCCACATGACGCATTGTGGACCGCCGCTCCCAAGCCTTGCGTTCCAACATCTACCTGGACAATGACACACTGTGGCTTCCGAGTAAGTCGTGCGAATCCATCTGCCATCGATAGAGCTACCATCTCATTCGGGCAGGTAATGATTCTGGGGAAGGCCCCCTTCTT
>TRINITY_DN142382_c0_g1_i1
ACTGATCAATGTGTATAGACGAAGAAAACATTATCTCGATCCGTCCGATCAGCAAACGCCATCTTATCTCTCATCTCAACCTTCTCCTCCTCTCCCATCTCTGCCAGCTTCTGCTTGTTAATGCGGTTCAGACGGTCGTTCATCAGCCGCAGCCCGACGATCACGAAGCACAGTGCGCCCAGCGTCGCGATGATTGAGATTTTGCCGCTTATGTAGCCGGGCG
>TRINITY_DN74721_c0_g1_i1
CAGTACCAATAGCCCATATAGGCTCGTATGCAATAACAACTTTAGACCAACCGTCCTTTCCAATAGTCTTGTTAACAGCATCCAACTGTTTCGTAACTACATCAACAGTAGTCTCTGCCTCTCTCTCTTCCAAACTCTCACCACAGCATAGAATAACGCCAATTCCACCGTCAAGGGCAGTCTTGGTCTTGCTTGCAACGAAGTCATTCTTCTCGTTGAGGATTGTTCGTCGCTCACTGTGGCCGAGGAGCGTCCATGTAATTCCACTGTCTTTGAGTTGGGCGACTGAGATCTCACCGGTGAAGGCACCGTTTGGTTTGTCGAAGACGTTTTGGGCTGCGACTTCGATCTTGGGGTCGAGGTGTTCGCGGGCTAGGAGGAGGTAGAGGGCTGGTGGTG…
>TRINITY_DN243253_c0_g1_i1
GGCGATTCTAGCTGGATTGTCGTATGAGACTGGGAAAGGATTCGTAAAACCGGATTTCACACAGACGGCTATACCTCTCAAATTGAATCGAAAGAGTGGAAATGGTGTCGCCAAAGCAGCTGGCGGCTTGACCAATACAAACGCAAACGGCTCAGTCTCACTACCTTTGAACGGAAAACGGAAGAGCATCGACATGACAAACTCAAGCTCTGTCCCCG
>TRINITY_DN160226_c0_g1_i1
AAAAGATTGGCTTTTGGGATGATGTTTATGGATTCGATTATAGCTGCATAAAAGAGATTGCTCTACGTGAGCCATTGGACACTGTTGAACTCAAAAGTGTAGTTTGTGATCCATGCTTGGTAAAGCATATCAACCTCTTAACTGTCACAAAGGAAGAGCTAACGTTTAAAGATTCTTTCAAATTGAACGTTACCCGAAACGACTACATTCATGCATTCTTGGGATG
>TRINITY_DN62075_c0_g1_i1
GACGAATCCTGCCGCCAGAGCGATGATGTTCTTGAGCGCGCCACCAAGAGCGACACCTGCAACATCCGAGACCATGTGTACGTGGAAGTAAGGTCGGTGGAAGAGAGCCTTGACGTTCTCGTGGCTCAAAGCTGGGTACTCGGAGGGCAATGAAATCAGGTCTCCAGTAGGACGGTTGCTCTTACGTCCGGGAGCAGGACTGCTAGGTCTGGAGTTGGCGGGCGATGCTTCGGGGCTGACGCGAGGTGAGACGCGAGGAGTAGGATGCTTTGAGTCCATTGGTGGAGGGTCGTATGCAATAGTAGTTTCTGACCATTTGCCAAGAGCAATCTCTGAAGCAATGTTGGCACCGGAAAGGGCACCACAGTAGATGCCCAATTGCTCGCCAATAACATCCGA…
>TRINITY_DN53346_c0_g1_i1
GATCGGCCGCACTTGGATCCACCAATTTCTATCACATCAGTGGTCTGTTGACTCGCAATCATGTCGTCTTTCGTATATTACAAATTCAAATCGCAGAAGGAACCACAACGTATCACCATTGATGGCCCACATACTGATGTATGGAATTTCAAGCGTGAAATTATCAATCATGCTCGTCTAGGTGATGGCACGGACTTTGACTTGAAGATTTACAAAGGCGAGAACAG
>TRINITY_DN34239_c0_g1_i1
TGGACCTGGCCTCAGTTGTGTGATCTACACCTTTCACAACACCAAAGATCACATCACGTGTCTTGAATTCTCAGGCGACAACAGCCTTGTGGCCGCCGGCACGGACATGTCCTACATTCGTGTTTGGTCAATGGAAGGAACTCAGATTGGTGTTGATGATGCTGGCACGCCAGTCAACTCGAAGCGTCTCATTGGGCATGCCGGTCCTGTATACAGTCTGTCGTTTGCACCATCTACTGTGCAGCCACCCAA
>TRINITY_DN183614_c0_g1_i1
CTGAGCTGCCGCTGGTGGTTGAAGATAAGGTTGAAGGTTACAAGAAGACCAAGGAGGCTGTTCAGCTGCTCAAGAAACTCAAAGCTTGGAATGACATCAAAAAGGTCTATGCCTCTCAGAGAATGAGAGCTGGCAAGGGCAAAATGAGAAACCGACGGCGGATCCAGCGCAGGGGGCCCTGCATCATCTATAATGAAGATAATGGTATCATCAAGGCCTTCCGCAACATCCCTGGTATTACTCTGCTTAATGTAAGCAAGCTGAACATTTTGAAGCTTGCTCCTGGTGGGCATGTGGGACGTTTCTGCATTTGGACTGAAAGTGCTTTCCGGAAGTTAGATGAATTGCACGGCACTTGGCGTAAAGCCGCTTCCCTCAAGAGTAACTACAATCTTCCCA…
>TRINITY_DN118415_c0_g1_i1
ATACAAGTGTTACGAGACCATATTCAGATGACGAATGGCGTAATGCGAGTGAAAGCAGCGAAGATGCAGTAGACTTGGCGATGCGTGCAGTTGATGAGAGAACAAGAACATTGAACGAAGATGGAGACTTAAGTGCATCAAGAGCAGAAGAAGATGAAGAAGAGGAAGATGAAATTATTTTGATACCTGCACATCAGAAACGAGCTCAAAGTTCTATTGTAGGTGAACAAAGTGGTCCAATCACTCCGCAACGTGGTGGTGAAAACATCGCACCAAACACCGGCTCAAGTCAATTAAATAATCCTTCTCAAAATGCAACTCCTGATGGTCAAACAGCTCAACATCTCTTATTACAAGTTTTAAATGGATCTCAATCTAGTAATACTCCACGATCTGATT…
>TRINITY_DN119793_c0_g1_i1
GTCAGAAGCCTATTAAAGGCTCCCCTTACCCAAGGTAAGTTGTAACACAATCCTCGTATTACCGGTCCTCATAAATGAGAAAAGTTCTACTGCTCTACCGAGCCATGTTCACATTGCGTATTTCTTCCTACCTAAATCCTTTGTTTTTTTAGCTGATAGTAACATTTGCAAAAATTAGAAGTTAAGTTAAGCCTGAACTTCTCTGACTTTAAGAAGCATCTTTGAATCAAACAATTCTTTATCATATTTTCTTTTTAATTTGCAGTATCTTTCTTCTTCTTTAGGGTTAGTATTAGCTAGACGAAATCTCTCTTCTTCTTCTTTCTACAGTTTTTTGGTTAGTAATGGGAGGAAGAAGCCGCATAATTACTTGGTCATCTTTTGTTCTTCCGCAGCAAA…
>TRINITY_DN57798_c0_g1_i1
ACCTGAGGTCAGCAGTTTTAGAGCACCCCATCTCTACCAAAACTACAAAAAAAAAATAGGTTTGGTGGCAGACATCTGTAATCCCAGCTACTCAGGAGGCTGAGGCAGGAGAATTGCTTGAACCTTGGAGGCAGAGGCTGCAGTGAGCTGAGATCATGCCATTGCACTCTAGCCTGGGTGACAGAGTAAAACTAAAAAAAAAAAAAAGAACCATGTAACACTGACAAAGAAGAAATAAC
>TRINITY_DN262751_c0_g1_i1
ATTGATAGTGCTACACGCACAAACTTCAAATCAAGTGTCTTGAGAGACTTAGAAGGTCGATCGACAGGCAGGAATGGTAGCCCGACTCTTTTGACTAGTCGCTTGTCAACTCTCATACTTTACGGCTATGAGAACATGGTCACAAGTATTCACAAAGTGCGTAACTACGAGTCTCAACTCAAAAGGTGTGCCAATCGCATCGCAGTTAAG
>TRINITY_DN83405_c0_g4_i1
GTTTTTCTTTTTTTTTTTTTCTTATAATCGACTGAATCTCCTGTTTTAACTTTTTTCCTAATAAAAAAAAAATTTCTAATTATTGCACAAACACAAAAAAAAAAAAAAAAAAAAAAAAAGCACTTGTCCTGTTTGTTAGAGTAAGGGTTGGAGGGGTTTCTAAATATTCTTTTCTGATCAGTTTTCTGTTGTCTTGTCTCACTTGATCTTTTATCTGGATTAAATGCAGTGAGAATGTCGGTCTTCTCGGGCTTACTCGTGTGGGGAGCAGAAGGGTTGTTGAGATATCCACTGCTTTCATGAT
>TRINITY_DN70247_c0_g1_i1
GTAGAAATCAGCTGAAGGACTCCCAAGGTGCTGATATCAATGGCATTTATGTTTATGCATGTATCTAAAGAACATCTGTGCCCCTTCTCAGAATGGACATTGAAAAGGCAAGAACTGGAAACTGATAGAAGTGTAACCTGTAGCATCTTATCGTGGTGGAAAGAATTTATGAATGGCACGAAATATGTAAAATTGTTTTATCACTGACTGGAAAGAGATGCTTTCTTAATGGATGGTGGTGTAGGGTAGAAATGTGGATCATCTGTCCAATTCTTCTCCCCCCAGTGGCGCAACATGCTCTTCCAGTTGCATAACCTGTCAATGCACTTCTTGGAACGAGGATCTTGGATTCTCAATTTCCAATGACCATCTGTATAATTTGCTTTTTCTGCTTGTCTT…
>TRINITY_DN224779_c0_g1_i1
CGCCGCAGCGTCGTCTCTACCGGAGCCACACCTCTTACCCATGCACGAGCGGCGACACAGGCTCTGTGTGCTGATCAACACCTGGCTCTTTGTTGCGGATCTCTACATCCGAGCGGACTCATACGACGACGCGCAGAATGCAGTCGAGCATGCCTTCAAGCTGACCGAGTCGCTTGAGGTTGAATTTAGTGCATCAGAAGACGGATCAAATGCACGGAGGCTCTTTGAGAAGGGCTGGGGAGGCGGCAAGAG
>TRINITY_DN96101_c0_g1_i1
GGGAGCTGTCAGATAGAGGCGATGCCTTTCGTTCCCCTCACGGTACGGCGCCGCTGTTGGCTTGCAGACGCGCAGGGCCCTCGCCAATCACACGACGCTGCCCGCCCTGCTTCGGCTGATGGAGAGAGGACTGCGCTGGGGGCTGCAAGCACGAGCGAGTATTACGACGCTGCTGCCGCTGCTGCTGGTGTTCGCGTCGTTATTCCGTGAGGCTCATCACATGCAGGCAGGCGATGGGGCTGAAGGCGG
>TRINITY_DN62268_c0_g1_i1
GTCAACTGCAAAGCTCACCTGGATGTTAGTGCCATTCAAGTAAAAAATATCTGTGCAGCTCTTCCTTGAGAGGCTGCAGGTACCTAGCTACCCTAGCACTCACGCTGCAGCTGCTCGTCTGACGCCTGTAAAGAGCAAATGCTGCAGCGAGGGCCAGGAGACCCCCCAAAGCGTGACAGCCCTGGCCCAGGCTTGCCAATGAGAGTGGTCTCGAAAAGGCGGGAAAAACGGGTAGGCCGGCCCACCGCGAGCAAGTGAACAGCATCAC
>TRINITY_DN65268_c0_g3_i1
GGGCCAATTTTTCATTGCTCTCCTCAAATGCATTTGTTTGGATAGCCAATTATTTGGCTTGTTTCCCTACTTACATCATCAACACATTTTTCAATTATCTTTTTATCTTACATACGTCACATCAAAAAATTGCTACAATACTTAGATAACCAAATTATTCTAAATAATCCACTATAAGTGTAATTTTTTTTAAATTTAGATTGATTTTATTTACCAAACACTACACCATTGGGAGGTTTGTGTAATTTTATAAACATCAAGTGGAGTCAC
>TRINITY_DN75931_c0_g1_i1
ACATTGTCATCTAATGGATCTCGATGTAAAACCTATTCAGCCGTAATAATAGACTTGATATGCTGCCAATGTCCACAAAAAAAAAGTCATTATCAATATTAGTTTTCAGCTTAAACTCGTTCCCCTAAAAGTGTGGAATCGTAAAATTCAGAAATACAGCACACAGAAAGGCATTAAGATTCATTTTGAAAATTGACCAGTTTAGAGTTCAAGCAACAAGCAAGAAAGACTTTGAACGTCGATGTAAAATCACAGAAAAAGACCATCCATGTCTGAAAAGGTTAACTTACCTTTTCACACGAACGAACTAAACTAAAACCAAATTAACTTTATCTTTCTTTGTTAAAAGGATCCAACAACAGTGAAAAGGTTAACTTTCAATTTCTCGCATAATTAAAA…
>TRINITY_DN247357_c0_g1_i1
GCTGAGTCCAGGTAACATAGATGAGAAGTGTATAATTTGATTCCCCAATTCTAAGACACTTATACAATCAGATAAGGAGTGTATCAGTTGATTCCCTAATTCTAAGACACTAATGCATTCAAGTCATGAATTCCAATGCGTAAGGAGCATAAATTAGCCTAATAAAGTGTAAATATATGCATGCACAAATTTGAAGTCTTGTAAGATCATATGAGATAATTGTAAAAGTGACCATGTAACCATAAATCATTTTATAATTTTAGTCATAAAACAAGTAGACAGGCTTGCTGTCAACAGTTGGAAAGAGAAAGTCTGAAATGAATTTAGACTCATTACTCAGGCTGAGGTTAGCAAGGTGATGCCAGTCCAATAATTGATTCAAGCTCTAACAAAGCTACA…
>TRINITY_DN5162_c0_g1_i1
GAACATCTGCATGACAATATTAAGGCTCTTAGCATTCATCTGACAGACAAACAGATTGAGTTCCTCGAGAGCCAGACCAGCTTTGAGCCAGGTTTCCCCAATAACTTCATTGGAGCCGATCCAAAGGTAACAGGAGAGCTTGGACCTGGCTTACTCGCATCATCAGGTCAATTCTCCTTCCTGAGAAGCTCGCAGCCCATCGGACATGCGCCATCATAAGCTTCTCACGTATGTGATCAACGAGATACACAATGAAATGAGGAGCCTGTTTCAATATAAATAGTTAAAATTCTGC
>TRINITY_DN82705_c0_g2_i1
AAAACAACCCACACTACCCAGCACCATTTTTCCTCCTCCTCCTCCTCCTCCTCCCCTCAACCCCACACCACCACCACCTCCCCCTCCCCCCCCCAAAAAAAAAAAGAGCTAAAAAAGGGGGGGCGGGTTGCAGCAGTTAATCTAAAGCCGTCGTCCTATGTGCTCCAGTACCGCTACAGCTACTGTAGGAGGCAGTAGAAAGGAATGAAGTAGAGAAAGCGGAGGAATCCCTAGGAATTTGGAAATTGGGAGAAGATTTATTGAGATTGGTAAAGAAGGAAGGTGTGAATCTAGAAGAGGGCCGGGCCTGGGAATGAAATTATGCAGTACAAGGACTTTTAAAAAATAAATAAACAAAGCAATATATATATACCCCGAAAACCAAAAACCACAAAAAAC…
>TRINITY_DN161751_c0_g1_i1
CGACCACGTCCTCGACAACTGGTCCGAAACCTTCTGGAAACAACGAGAGTTCACTCGCGTCTGGTGGCTGCCCTACCTTAAGCGCGCCGTCATCTGGTCCGCTGACCGAACCTCAGAGCCTGTACGCGCGCCCAACCCATCCTTCTACGGCGGTCCCTTCGGTTACTACCTGTACCACAACCTTCTCGCGATCTCAAACTACATTCCTCGCATCCTGCCCTTCGTCGAATGGCTCGTCTTCGGCATGCAATACGGCTTCAAGCCCAACAGCTACACCGAAGAAG
>TRINITY_DN64434_c0_g2_i1
ATTTTCCTGTAAGCTGTCACAGAGACTTACATAATCGTGAAATAAAAGAAAAGAATGTTCTCCAATTGAAGCAATGTAAGATGCATACAGGGTAACATACTCAGTTCGTTTACATCCAGCAGGAAATCAGATAAACCTAGAACTACGATTTATTCTGCTTCTTCTAAATTTCTTCAATTTTGTTGTTTCAGGGTTAGAAGGACTAATGGTAACTATACTACTTACCTTAGGATTCTGAATTCCTTGTTGGCTCTTGTATGAGACACTCAATTTTCTGAAAGAAGAAGAAGCAGAAGAAGCAGAACTGGCATCCCCGCAAACAGAAGTGATTGCCATTATTAGGAGGTAGAAAAAGATAATGGCCACCAAGTATCTCATGACTAATGCGCAAGCAAAAGA…
>TRINITY_DN141687_c0_g1_i1
GTGAGATCTTCATTGATGCACCTGATACTGGAGGATTCGAGCACAAGGTTGGTGAAATCAGTGTTGTTGACTCCACATCCACATTGTTGACAATGCAAGCAAAAGTGAAGGTCATGAACCCGACAAATTACTCAGCCAGCATGCCGTTCGTGAATGTGTCGACGTATGTTAATGAAACGAGAATGGGCTCTGCCTGGGCATCTGCCGAAGTACATCCTGGAGAGAATGATATCGTGGTATACGCAACATGGGACAGAACTGCAATTGGTGCTGAGTTTCTGTCGC
>TRINITY_DN84188_c0_g2_i1
AGAGAAGATAAAAGAAGACTGCAGGCTGCTCTAGCTTCCATTTTCAGCTTTGTTCCTTGAAGGTTTTAGAGATGTGTGAGCGTTGAGTTATGATCGTTTGAATCAAACCTGTTGGAAATCCTGATACTGAAATTCCTGAACTTGTTTCCACACTTTTGACCTAGAAAGAGTGAATCTGGGTAAAAATGGTCTTCATGAAAGTTATAGCTTGTTCTCTTAGCTTCGAAACAGCACCTCATTCACTTCAATCCGAC
>TRINITY_DN98372_c0_g1_i1
GTTCAGATAGACATCGATGTTCCACGAACAATATCTTCCCATATCATGTTCCGTCGTCGGTACCGTGGAGGTCAACGGCTTCTCTTCCGTGTGCTACATGCCATGAGTATGCACTTTGCAGACACAGGCTACGTGCAAGGGATGGCTGCCCTGGCCGCTACCCTACTGGCTTACTACGAGGAAGAAAGGGCATTTGTTATGTTCGTCCGCCTTTGGGAGCTCCGTG
>TRINITY_DN121822_c0_g1_i1
TTCACTTTTTGAACACTCAGCTTATTGCCTACCCTTCACATATTCAGGCTTTGTCATTCCCACATGTTATCATGGGTAAGAGTTGCATCATAGCTGATCAGAGTGGGTCCGGGAAAACTTTGGCCTATCTTTTACCAGTGATTCAAAGTATTAGACAAGATGAGTTGGAAGGGCTTGCCAAATCCTTACCTCAAAGCCCCAGACTTGTCATACTAGTTCCAACTGCTGAGTTGGCTTCTCAGGTATTACGAAATTGCAG
>TRINITY_DN108240_c0_g1_i1
TGGCTACCACCTTCTCCATCACCACCGCCGGATAACCGGAACAGGAACCGATCTTCAGGCCCATCCCGCGGAGTTCGGCGATCGCCTGCAGGGCGCCGGGGATCAGCGCCGAATGTTCGGCGATCTTTTCGATCTGCAGCGGCATGAAGCGCTCGTAGATGGCGGTGACATCGTCGTCGCTGGGCAGGCGGCCGAAGACGGCGCGGTAGCGCTCGGCGATCG
>TRINITY_DN59866_c0_g1_i1
GAGACAGTTATGGCTGAGGTGGAACGGTTGCTTTCTGCCGAGCAGAAAGCTACCGACTATAAGTCACCCGATGATGGCGTTGTTCCTGATCACCGCCCTACAAACGCATGCATAAGAGTTGTAGCATATCTCTCTCGTGTTCTTGAGGCAGCATTCACCGCACTAGAAGGTCTCAACAAACAAGCTTTCCTAACAGAATTGGGAAACCGCTTGCACAAAGGATTAAGTAATCACTGGCAGAAGTACACTTTTAATCCCAGTGGAGGGCTAAGGCTGAAACGTGACATTACTGAATACGGTGATTTTGTGCGTAGCTTTAATGCTCCTACAGTTGATGAGAAATTTGAATCACTAAGCATCATGGCGAATGTCTTTATCGTTGCACCTGAAAGCTTGTCG…
>TRINITY_DN178497_c0_g1_i1
CGGCTCTGGTGTGTAGACATGGACTTGATGGTGTGCCCTTCGTCGAGCAGGATGCGGTGCCAATTGATCTTCTGCAAGCACGAGAGGTAGGTCGGTGACGTGCGCCCCTCGTAAGCCCACGGCTGCTCGTTGAGGATCTTCTGCCGGCGCTTCTCTGCCATGTTGCCTTCTGAGGTAACGACACCGTACGATGTGATCACAATGTCG
>TRINITY_DN123743_c0_g1_i1
CAGGGCACCTTTTAACTGCAAAACTATAGCTAAAAAAAAAATCTCTTTTTCTTCACCAAAACAGTACAGTCAACAAGTATTACAGCTAGAATTAACTACCACATTGCATTCTTCTACTATCGGGCAGCAAAACGTAATCTTTTTGGTAGAAAAACAATACAATGGCTCTTCACCGTAAGCCACTAACAACAGGAGCAGGAATCGATTATGGGAAACACTGCCAGGATAATTATTATGTCGTACAAAAG
>TRINITY_DN84555_c3_g2_i6
CTCTGACCTCTTTATGTGATCTAAATGAAGCTGTGTCTTGATTCTAGCTACAAGAGAAATGAATTTTGGTTGAGTTGGTTTTTAAGTTTTAGATATGCTGTTATCAAAACGTAGATGGGCAATTGACTACTTGAAGAAACGATGTTAAGTAGGAAGTCTTGTCAGCTTGTCTTATAATCTTCTCAAAAGTTGATGGGTTACTTACTAGAACATTACATGTTTTGTGTGCTAGCTTCTCTCCACCATCTAGTTTTTGCACGTGCACGTGTTCTTGTCTCTTTAATGACATTTCACAATCTCTGATATCTGCAGTGGTATGGGCCCTGATTTCCGAGTTCTGGTTCGGAAAAGTAGGAAGCAAGCTGAGCAATATCATCGACTGTATAAAGTAAATGATGT…
>TRINITY_DN82322_c0_g3_i1
TACTAGGAAGTCTCCGTCAAGAAAAAGAAGAAAGAAAACGAAACGGGGAAACAAAAAACTTAATGCCAAACCACAACATCTTACAAAGGGGTGGCATAAATTAAAAGTAGCTACTTGCTCAAAAAAAAAAAAAAAAAAAAAGACTTGATAATTATGTACAACTGCATCTTGAGCCTTGGCACAATGGCATGACTAGCCATGGTTAATGCAAGTCACCCTCGGAGGAGGACTCGGAGAAATAGCGACCACTGTTCTCTGCGGGAGTGCATAGGTAGCTGCAGTTGAGACCCCAGTCATTATACTCCACTTGTCCATTGTTTGTAATTGAAGCCATCTGATTTGTGGATCCATCAATCAAAAGTGCTTGTCCACCATGATAAGAACTACCCATTTTTGGCT…
>TRINITY_DN162000_c0_g1_i1
GCCAGGCAGTCGCCGCCTTCAGTGGAGGCCGTCTCGAGGACTCGGAGGGCCGACCTGCTGTTGCTCCGGGCAAAAAAGTTATTCCAAAGCTCGAGAACACCTTCAAGGCAGGCCCCCGGCAGCACGACCCCAACCGATACCTGCCCGAACAGAGCGATGGTATTCCGGCCAGCACAGAGGAGAAGTTCGAGCTGGCTGCAGCTGAGCCAGA
>TRINITY_DN42768_c0_g2_i1
GATACTACATCATATCATGGTTCATCCAGATGTTAGATCATGCTAGGCGCATCTCTATTACAAGATGGCTTCAAGGCGAGCCAAAGTTGCTATTATCTTGATTTTCTGCTAAGTCGAGGAAGTCGCACGTGCCGAGAATAGGCATAGATGCAACGTTTGAACTCTGTTCATATTTCTCTCAAATCTTCGCATTTTGGTTTCCCCTTTTCATGGCATAGGCATGGCTAATTCCAAGTTTGAATATGTTCGCCATTTCGAAAGGGAGGAGTACATTCTTCCAAACACATGGATCATTGTCCGTATCGACGGTCGTGGCTTCCACAAGCTTTCTACTCATTACAATTTCGTGAAACCAAATGATATTAGAGCTCTCG
>TRINITY_DN66045_c0_g3_i1
TTGCAATATGAGCCACGTGAGCGCCCAAATCCAAGATCATTGGTATCCGCTTTAGTTCCTCTACAAAAAGAGACCGAGGTGCCATCTCATGTGTTAATGGGTATCCCACAAGGGTCCACCATGCCTCTAACGGCTCTCGGAGAAGCTTGTTTAAGAACGGATTTAACATTTATACATGATGTTTTGGAAAAGTTGGGGTACAAAGACGATGAGGGCGCTGCAACCGAGTTGTCATTCGGGATGTGGACTAATCAAATACACGACACCTTGAACTCCAAGAAGAAAGGGGACTCTGCTTTTCGTCATAAAGAGTTCAAAGCTGCAATTGACTTTTATACACAGTTCATTGAAGTGGGAACCATGGTCTCGCCAACAGTGTTTGCGCGTCGAAGTTTATCA…
>TRINITY_DN230951_c0_g1_i1
GAAGCAATTAAAATTGAGAAGGAGATCAAAGAGCTTGTAAGTGAGAAGCGGGAGTGCATCATCGTGGGCATTGAGTCGCATATCTGCGTCACGCAGACCACGTTGGACTTGCTGCGGGAGGGACACAGGGTATACGTGATTGCGGACGGAGTGTCGAGCTGTAATCCTCAGGAAGTCCCCATTGCACTGGAAAGACTGCGGGCCGAGGGTGCCGTTGTGACGAGCAGCGAGAGCTTCATGTACGAGTGTATGGGCGACGCGGGCATCGGTGAGTTCAAGGAAATGTCCAAATTGGTAAAGGAGTACAATGCGAAGACCAAGGAAAACCTCCAGGCTTTGTGTTGCAAGTTTTGAGCGCGGGGCTTGGGAGGCTGAAAGGGGTAGACATTGTGCATATCC…
>TRINITY_DN204096_c0_g1_i1
AGACCACCGAGGTGCCGAATAAAACGGGTGGGATCAAGGCATAGAGCGAGCCGGCATTGTGAATTAAAGGCAGCGACCAGATGATCCGGCTATCAGCATCAATCTGATAACGGCGACACCAGCCTGCAGAATGCCCCAAATATTCAGCATGAAAGCGCGGAATAATTTTGGGCACGCCTGTTGTTCCACCCGAGAGCTGGAAACTTAAGACGTCGGACAGCCCCAATTTGACCTG
>TRINITY_DN28789_c0_g1_i1
GTAAGTGCCTACGCTTCCTGCGTATGCCCTTTTCCACTTGTGGACAGCTGGCAAGTCATCAGGGACTGGGGATCTTTTGCCTGGCTTCCGCAGCTCTTTGGCAGCAGGCTCGACTCGTCGCTGCAGAGTGACGGGTCTCGTGATGACTGTATTGTTCGTCGCACAACCTTCGGAAACGCGTGCGTGTACGAGAGGCTTCTTGTGCTCGACGATCTACAGCACCTCCTGAGGTGGCAGATAATCACTGGGAAGTCTGACAGCCAGAATCCCTTTCCAGCAAGCCTTGTCAACTACGTGACAGCCATCCAGCTGCTGCCTGTGTCAGTTGGAGACCAGACTTACCTTGCCTGGTCCGGCGACTTCATGACAGAGGCATACATGGCGGTGCAAATGAAGGCA…
>TRINITY_DN54624_c0_g1_i1
GTCAGCCTTCTGTCTGTGCATGCCGAGACGATCTTCGTAGCTGAAGATGGCGACCGTCTGCAGAGACAGCTCGTGGGCAGTACGGAAGATACGAATGGGGATTTCTCCTCGGTTAGCAACCATGATCTTGTTCAGCTGCATAATCGTGGAGTTCGCCCGAAGGCGGTGATGCACGGTGTGCTCGAGAGGATGGCCATCCTCCAGAGGAGTCTGGGTACCACTGCCGCTGGCCATGGTTGTAGAGGCTCACGGTAGAGCTGTGAGGAGGGGTTTAGAACAAGATGAGAGGGTAGGGATAGCTCTCAGAGCTATGAGTAAAGGATATAGACAACGAGAGTGGTAGACAAGAATACAACGGGAATATCAAAAGAGGAATTCCAG
>TRINITY_DN163884_c0_g1_i1
ATCTCTTTGGTGAGGTTTCTGACTGGTAGAGAGGAATAGTCGCAGAGATCATACCAACTCCGTAACCAGCGAAGAAACGACCAGCGACGAACATGGGGATAGCTGTGGCGGCAGTCTGGAGGATCACACCGAGGCAAAAGACGAGTGTGCATGCGACAAGGCCGAGTCGACGACCTATCATGTCGGCGCAGGGGGCGGCTGTCAAGGCACCAAAGAAGGTACCAGCTGACAATATTGAGACGATTTCGGATGTTTGGCTGGCGGTAACGT
>TRINITY_DN144556_c0_g1_i1
ATCGCATTTGGTTGTAGCGTCATATACCAAAAACTCTAGTTTGCTAATCTATTAAATTGTAGGTCAAGAATTGTTCTTGGTTCATAGTTTCGTGGGCTAGAAAGGTCAAAGAGTTATTTCGCGACTCAACTTGAATTTTTATCTAGATCCAGGGCATTCTGGGATACGAGTTGAGGCCATCTTGGTGGATTCGTATCAACTTGGTATTAGAGCCAGATTGACGGTATCAAATATATCCCTTTTCTTGTGTTTTTGTTTTCATTAGTTGTCATTTCAAATCTGTCCGAATTTGTTTCCTTGTTGTGTCATGTGAATCTTGAGTCTTGTTCTCGTTCCATTGTTTGTTGAGTCAAAAAAAAAAAAAAAAAAAAAAAAAAAAAAAAGAAGTAAATTAACAAA…
>TRINITY_DN266849_c0_g1_i1
GGCACAGAATGGGTTGATACCTGTGAGACCTGGGGCAGTCCCAACTGAGCCAGTGCAAAGTGACGGGGCTTACAGAGTGACACATGCCCCCTCGCATGCTGCCAATGGCTCCTGGCAGGACAAGGAGCAGCAAAGAGTGGAGGCTCAGGCCTCATGGCAGGACCTTGGGGCGGATGCGGCCGAGGTCGAGCGGCAGGCGGCCTCACTTGCTCGACCACGCTCGGCTCAGGGCCGG
>TRINITY_DN131291_c0_g1_i1
GCAGCGACGGGAACAAAACTCAGCAGCAGCAACCAAGAACGCGTTTGGAAATGTCACCCAATGGGAGCAGGACTCCTTTTGGTGATGTCAATTAGCTGAGTGTGGCTAGGAAAAGATCCTTGGTATTATGGTCGTTAAGTTACGATCACAATATAGCACTCATCACTTGATGAGTAGTAGTACTAGTATTCCAATTTCCCTCTTTTTCCTTTTT
>TRINITY_DN39676_c0_g2_i1
GATCTAAGTTAGCATAAAAGAGTAAAGCAGACAAAACTGCTGCTGGCTACAATTACTAAAACCAAATGTGGAACCAGATACACGAGCTACAAATTATCACACCATTGTGTTCTCAAATACTCTTCATGGCAGAAAATAAAGCTGAAAAACATATAGCCAGTTGACAATGGCCCAATCAAGCATGTAGGAATGGTGAGTTGGGGTAGATCATTAAAAAATCGATATCTCATTCCCTCTCTTTTATCAGTGGCGAAATGGATAATGACTCTTCATTTGTGGCTTATTCTCTACAGCCTATGATGAACTAAAATCAGCTTATTCAAAATTGAAAATTGCTAATTGTCGAATGCAGACATTTGATAGCTTTTAAAAACAGCTTTT
>TRINITY_DN233951_c0_g1_i1
GAAAAATTTGAAAATGAAACAGTTTCCCGGCATCGAGGACGTGAATTACGTGATGATGTGTATGCGCATGGAAATAATAAGATTAATAATGAAGAAAGAATATCTTCAAGGCATGAAAGGGGATATAGTAGTAGTGCTAAAGATGTGTATGGTGTGCAAGAAAAGAAGCATAAAGAAACCCTAAAAAAGGGTAAAGAAACTGAAGCTGCTGTTCATAATTCCTTGGCTACTTCTAGAAGGAATCGAGAAGATTACGTCAGTCAAAAAAGT
>TRINITY_DN172088_c0_g1_i1
ACGTGGCCCTGTTTTTCCTGGCCGAGGTGGTTACTCAAACAGAGGGAATTACAACAGAGGTGGAATGCCCAACAGAGGGAACTATAACCAGAACTTCAGAGGACGAGGAAATAATCGTGGCTACAAAAATCAATCTCAGGGCTACAATCAGTGGCAGCAGGGTCAATTCTGGGGTCAGAAGCCATGGAGTCAGCATTATCACCAAGGATATTATTGAATACCCAAATAAAACGAACTGATACATATTTCTCCAAAACCTTCACAAGAAGTCGACTGTTTTCTTTAGTAGGCTAACTTTTTAAACATTCCACAAGAGGAAGTGCCTGCGGGTTCCTTTTTTAGAAGCTTTGTGGGTTGATTTTTTTTCTTTTCTTTTTTGTACATTTTTAATTGCAGTTT…
>TRINITY_DN245377_c0_g1_i1
ATAGAAGTGCATGATATGCAATGGGGAGACCGCACATCGAAGTATGTCGGCTGCTATTGCATGAGCAATCCTGTTTTGCGAATACCTCACTACTTCGCATCTGCCCGAGCACATACCGTAAGGGATGTAGTCAGGGCCTTTCCCATCTCGTGCAGGCTCGTGTATGCCCGTTCTTGTGCTACGTTGGCCCGAGACAACAAATATGTCTG
>TRINITY_DN218842_c0_g1_i1
GAACACCTGAACGCCATGTCAGAACGCGCCTTTACTTCACATCGGTGAGTCAACTATCACTATGGTTACTTAGAAATTTACTCTGGCTTCTACACACGCTACATCATCAGGTGCCTCATGAATTTCTTTTTATCCACCAGCACTTGAATACCACTAACTTTGGTAGGAATGTCAATCAAATAGTATCTTTTTCCTTTCCTTTTTTGTGCCAAGTAGTATCTTAAGAAGGTTATATGTTGGGAAAGAGTTCAAGGGGTGCCTCATATATTGGTTCTGGCCTCATGCATGCTGATTTCAAACCAGTAGTATTGTTGGGTCTTATGTCCTGGTGATTCTGACTCAAGGAGGACATCCATGTGTCTGTATTGATGGGTAAAGGAACCATTCTGACTTTCCAGT…
>TRINITY_DN120037_c0_g1_i1
TTCAACTTCTTCATCTCTGCCTGCGCATCTGCCAGAGCTTCTTCACTGGCATTCGCGCTCAAGTTTGTCATTGGCGTAGAGTTACCATTCGTCGAGGTGCCGGGGGTCATGGTGGAAGTTGGGGTATCGCCCTTGGCAGACGCCTTTGCGGCCTTTTCTGCCAAACGCTTCTGCTTGCTCGCGGACGGCATGATGATGAACTTTTGGCTGAGTGAAAGAGTGTGATGTAGTTGTTATCGCGCTGCTTGTCGCGTTTTGAGGTGCTGAG
>TRINITY_DN260585_c0_g1_i1
CAGCACCAGGACGCACAGCCTCTGGCTTGGCAATCTTTGCAGCGCTGGTGTGCTTGCGGACTTTAGCATTGCTCTTGCGAGCCTTTGGTGCAGCAGGCTGTGCATTGCCCGAGTTGCCCATGCAGAACTGGGGTGGTGCTGGTGCTGCATTCCCTCCACATCCCTCATTGACTGGTGCAGGCTGTGGTGCATTCATGTTGGGCATTGGGGCAGGGGCTGGGGCTGATTGAGGCACTGCCCCAG
>TRINITY_DN69258_c0_g1_i1
ATTCTTTCACCGACAAGTTTGTTCACTACAAAGAATTTTGAGACGCATCTATCAATGCAAACACTTTCGCCTTTGTTCAAATCGGATTCCATATATCTTGAAGAAATGCATTTGTTATGACAAGAAGAGACTAATTTGTTGAATGTATCTGTTACCATCTCGAGCTCTGCTTCGGCTGCTTCTAATTGTGCAGTAGCTTGTGCTGGTCCAGCATTTGAGCTGCCACCTCCTAATCCGAATACCATGGCGTATTAAATGGGTTATGTTAAAAGTTACTTGCAATATATCAA
>TRINITY_DN57346_c0_g2_i1
GTTCTTTTTCCACTAGGTTTCTCTCTTTTTTTTTTTTTCTCTTTCTTTTTTGTGGGTACATTTTGCTTTAATTTTTATATTCCAAAGAAGCTGGATGAACTCCTGCTGTGATAATGTTACCATTATGACCTCAGTAGTGCATGCTGGTTTCATGATTAAGTGAAAACTATCTGTTCCATGAAGCATTATTGCAACTGTAAGATCCTGCATTGGTGGGATGAATGCGCTGGGAGAACTTTCTACTTGGTTGTCTACCACTAGATGCATACAGGCCTTAGAGCTGACTTCTGTTCGTATTTCTTCTCACCAATCATGCCACTGCTG
>TRINITY_DN7238_c0_g1_i1
GAAAGCTGGATTGCTCGAATGCGACCGAGATAGTACAGATACCGCGCTACTTGGCTTGTGGCAGCAGATTCGGGGAATTGTGTGTGCTCGATGAGCAGATCGGCTTGGGTGATAGAAGATGTGGACAGGTAGTTTCGGAGAAGCAGAGTTGTAACTGCTGCTTGTGTCTCTTGATCTTTACGCAACGTTGCTGTACGCAATGCCGCGAGAAGTGTTTTTCTTATCTCGATCACAGCAGCTTGTGGTGAGGGTGGTAGAGGTTCTGTTGCCTCGAAGAATAGGGAGAGATAGAAGTATACTCTTGCTGCAAGAGGATCCAGAGTTCGTCGATTGAGCGTCTTGAGGTGCCCGACCAAAGCCTCAGAAAACTTGACACCCACATCGATATTGTTCTGGTCG…
>TRINITY_DN121298_c0_g1_i1
ATTCACATCTTTTTCGAAGAAACTTTCCTGACTAAAACAAATCTTTTTGAGTACTGATTCGTTGCTTTGATTACTAAAATTTCTTATACCAAAATGGCATTTTTCTGCACCTTGCTTGAATGAGCATTCTTGGTAAGAAAGCTAGGCATCAACCAGACAGATACATTTCTAGTCACCTTACCTGCAGATTAAACAAGCCCTACATTTCTTCCTCACACCAGAAAG
>TRINITY_DN90584_c0_g1_i1
AGCGATTCGAGAAGATTACCAAGGACGTTTTGAATCAACAGAAGGCTGCGCAGAAGGAGGAGAACGAGAAGGTGTTGAAGACGCTGAAGGAGCAATTCGCCGAGGCGAAGAAGGATTACGTCGTCGCCAAGCTTCCATTCTCCATCTCTTCGGCTAAGGTTGTTAACGAGGCGTTGAAGTACTTCTCCACCAAGGAGAAGGATAAGACGGGATACATCATCGCTACTGACTCGAGCTCTGGGAAGGTCGCTCACGGTTGCTTTGTTTCCGAG
>TRINITY_DN191939_c0_g1_i1
GAGAGCAACTCTAGTGCTCCCTATTCGTTTTACTTCTTTGAAGTAGTAAAACTGTCCTCCAAGCTTTTTTTAGATGTATCAAATTATTCTCTGGGCTTACAAAACCTTATTGTCTGTGGATAAGGAGAAGAACTTGTTCTTATTAACCATATGTAAGCAATTGGTCAGTATAATTAGGCAACACTTGCACATCCTGGAGACGTGTCACTGCTAATTGACAGTGGTAATGCATGTAATTTGTTTCTGGCGGTAATGGTAGTTGGGGATCTAACATTTTCCCTTCGGAGAAGTTCCTGTGAATGATTAGTTTGTAGTTTTGTTTCTGGATTAATATTTAAGTTTCTGATAGAGCTAAAGAAATCTGTCTATGAAGCTTAAAAGTCGAAACGCTTCAACTTT…
>TRINITY_DN100343_c0_g1_i1
AAATGATCCAGTAATGGACAAAGCAGAAGCAGCTCTATTAGGTGTATTCACCGACAGCGAAGTAGGAAGTATAGCGCCATACATCATCCATTCAATTGCATTTGGAGATGAACTAGGAGAACAAGGAACTTATTGGTTGTCCAGAATGAAGTCTTTTAAGGCTAAATTATCTGCATATAACGTGCCTATAACGATTACGGATGATTGGGAA
>TRINITY_DN145237_c0_g1_i1
TGCTGATGCCGTGGTATTTAGCGGCCTCGGGGAGCTCGGCAACGTCGACTTTGTAGGCGTCGGTGGTGCCGGCGAATTTCATGGCGTAGACCTCAGCCTGGGGAGAGACTTGGCCCTCGTAGGCGTAGATGAAGACGTATTTGTCCTTGACGGCCAGGGCGGCTTCGAAGTCCTCTTTGCTGGTCAAGCTCTTGTGGGCCATACTGTCTGG
>TRINITY_DN67753_c0_g2_i1
AAAGGGTTGAGCTTGAGACGATAATGAGAAATTTCACCTCTCCTCCGTTTGCCTTGTAACTTCTCGCTCAATGGATTCTTGGAGTTTTGTTCTCTCCTTCTTCACATGGGCGATTGAAGTGTTGGGATGATAAGAGAGAAGAAAGAAGAAAGGGTTGAGCTTGAGACGATAATGAGAAATTTCACCTCTCCTCCGTTTGCCTTGTAACTTCTCGCTCAATGGATTCTTGGAGTTTTGTTCTCTCCTTCTTCACATGGGCGATTGAAGTGTTGGGATGATAAGAGAGAAGAAAGAAGAAAGGG
>TRINITY_DN1437_c0_g1_i1
CAGCTCTGGATCGGAGTCGGAGGCGGAGACCAAATCGAAACCAAATGGACATTCCAAGACGAATGGCAAAGCGAATGGCAAGCCTGTGAAAGCGAAGGACGAATCTGACTCGGAAAGCTCCGAGGACGATGATGGATCTGGCTCCAGCTCGGATGAGTCTGACTCGAACGATGAAGCTCCTCCGGTGAAGACAGGCGCCGCAAAGAAGAGCGGGGCTGCTGCTGAGAAGGCAAAGGAGGAGGACGGCTCCAGCGATTCCAGCGACAGCAGTGACGACGAGGAGACCGATTCGCGCAAACCTGGG
>TRINITY_DN77616_c0_g2_i1
AAGCAGTATAGCAAGGAGTATGAGGCTCAGGACAAGGAGTTGATTCAGCTCAAGCGTGAGGCTAGACTGAAAGGTGGATTTTATGTCAACCCTGAGGCAAAGATGCTGTTCATTATTCGTATTCGAGGTATCAATGCAATGGACCCAAAGTCGAAGAAGATTTTGCAGCTTCTGCGTCTGAGACAGATTTTCAACGGTGTGTTCTTGAAAGTGAACAAGGCCACATTGAACATGCTACACAGGGTTGAGCCATATGTTACTTATGGTTACCCTAACTTGAAGAGTGTGAAGTAGTTGATTTACAAGAGAGGAT
>TRINITY_DN50289_c0_g1_i1
CTTTTTCCTCTTCTTCTTCTTTTTTTTTTTTAAATATCTGAATAGTATCTTTATTCCTTGTTTGTGTTTTCAGATCTTAATAATATTTCCTCTACTGTTTTTTTTTTTTTTTTAGTTTTTCCTGTTGCTGGATTTTGCTCGATTTTCATATGAGATCAGCAATAGTTGACTGCCGAAACTATTTTGAATTTGTGAGAGTATGCCTTTTTTTTTTTTTTAAATAAAAATTTTGTGGCATGGTGAAGCATTGGTGTTGCATAATTCGTAATTCGACGTAATTAACTGAAACTGAG
>TRINITY_DN85918_c2_g2_i1
GGCGCGGCCGGGGCAGGGGCATAACTGCCGCACCTCGTTGAATTCGCGGTACGGCGGGGCAGGTTTTCTTGCCTTTTTGGCCCATTTTTTTTTTTTTTTTTTTTTTTTCCTTCTGCGTGTTGCTTCACTTGGGAATTTTCACCGGTCGATGTAATCATGTAAATATGCGTGATTTTACTGCAATGCCTGTAAATTCAAACATTGTGCATTACAC
>TRINITY_DN152104_c0_g1_i1
ATCGTCTCCCATATTGCTCTTGTTCTTCATGATGATGCCACAATCAGCCGAAGAGATGGGCCTTGCAGCTTTTGCCCCAGCTGAAGGTTCAAAATCTATCCAAACACCATACGGTTCCCTACAACTTGCAAACGGAGCACTTCAACAAAGTTTTGGGACGGCAAACATTAGCCCAATGGTAGGCCTAGGTGGAACATTGGTACCGGAAGAAAGTGAAGAAGATGAAGAAGAAGATGACGATGATGAAGACGAAAATGGGAA
>TRINITY_DN137328_c0_g1_i1
TCAGACGGCCCATCAGCTTGGCTCAGAGAGGCCCGTCCCAGGGCACTGGACACCACCATGGTGTCGGCAGGGTTGACGGGCGGCTCGTTTACTGCATGTATTACGTTGGGAACACCAGGCCCATCCTCATTCACGACCACTGTACCGCCGTAGTCTGCATTGGACACCATGCTGCCCCCAAAGGTGCTGCCCTTGATGGTGCCTGTCG
>TRINITY_DN94104_c0_g1_i1
GTCGCACTCAGCGGCTCGGGTGGCAAGAGATCGCAATGGACCTTCACTCCTGGCAAGGCTCACAAGATCCGATTCATGAACGCTGGCGCAGATGTCCATTTCAAGGTGCAGATTGACGGACACAGTCTGATTGTTGTGGCAGCCGATCTCACGCCTGTCGTACCATACGCGACCAACGAGCTCTCTATTGCTGTTGGCCAAAGATACGACGTGATTGTG
>TRINITY_DN143669_c0_g1_i1
CAACAACACCACTGCCAAGAAAAACAAATACCCATGCCCATACGCCGCGTCGCACAACTGCTCAGCCACCTTCACTACGTCTGGCCATGCCGCACGACATGGAAAGAAGCATACTGGAGAGAAAGGTGTACATTGCCCTGTCTGCGACAAAGCTTTCACCCGAAAAGACAACATGAAGCAGCACGAGCGAACTCACAAAAACCATGCTAAGAGTGGGGACGAGAAGAAGAGCAAAGCACAAGCAACCCGAGAGAAGGTCAAGGAGGTTCAG
>TRINITY_DN261462_c0_g1_i1
GTTTGAAGAAGACAATTAAAGGGAAAAAAAATTTCATAAGAATCACAACATCCTCTGCATAGAGCTGCTATTACAAATTTATGATGGTTTCCAGAAAGGAGAGAGGGGAAAATAGAGGGATGTTGGCTAAGCAAAAGCTTGTTCTCTATTTAATTGTGCCCTCATACTGTAGTAAGCATAAGGGGCAGATATGGTACATGAAAAAAAAATATTTACCATGCTTTTGCCATTAATATATCCAGTAAGTTTTCCATCAGTTCCAGAGTATACAAG
>TRINITY_DN85981_c2_g1_i2
CGCCAGACAGGTTCCTTGTCATTTTAATAACAATAACAAATTAACAATAATAATAATAATAATCGTACGTATTGTATCAGTAAGTCTCTTCTCTTCTTCGTCCAACATGACATCCCATTACTATAAAAACAAAAAAGGAGCCCGACTTTCCTTTCCATCCCAGGTACCCACCACTCCCCGCCCTGTCCAACTTTTCTCCTCCATCTTTCTCTCTCTGTCTCTGTGCATTTCCCCCCCCCCCCCCTCCTCTTCGTTCTGAGTAATCAATCATGGTATACGTGCTGTCTGCTCCTCGATCTCCAAGTCTAATGGGTTGTTGTAACTGGTAATAGTTGACCGGGGGTTTTATGCCCGACTGAAGAAAGTTGCAACCGCAAGTACAAGGGTTCACAGTACTGG…
>TRINITY_DN180603_c0_g1_i1
AATAAAAGAGGAGAAACTATTGTTGGAATAAAAAAACTGTGTAATTCTTTCAAGATTTTTCTGCAATCTAAGGCTCATTCTCATGGATCTGTAAAACAGAAGATTACCAATTTTATCACGAAACTTAGATTGATCCAAGTTAACACTATACAGAATTGGACAGAAAAATGTGCAGAGATTCAGCACAAAACTAGCTGTCTA
>TRINITY_DN136945_c0_g1_i1
GCTGCTCTTTGGAAGGTATAAGAACTCCAAAACCCTCAAGGGGTCGCTTCTTCGCATCACAACACATAATGGACGCAGAATCTGTCTCTCACACTCAGTCGGTCGACGACCTTGCCACAACGCTGAAAGGTATTGGTCTGAACGAAGTCCCTCGACAACCCAATTCCTACCCCGAAATAAACCCAGTAGACCTCTACCGTTCACACATCACCGAACTACTACAACCTCTAGCAGGAGTGGACGCAAAGATAATCTATCAAGCAATACAATGGACTGCAAAGCTGGATCAAGGCGATCTTGCCCTCCCCATCAACGCTTTGCGACTAAAAGGCAAGAAAGCAGATGAAGTTGCAAAAGAGCTGGCCGAGAATTTTCCAGAGTCACCTCTAGTCCAAAAGC…
>TRINITY_DN86039_c14_g1_i1
AGATATTTTGCCTTTGCAACCTGTTGGCCGGTTGGTATTGAACAAGAATTTTGACAACTTCTTTAATGAGAACGTGCAGCTTGCATTTAACCCTGCCCCTGTTGTACCTGGAATATATTATTCTGAAGACTAGCTGATCCAGTGTCTCATATTTGCATATTCTTATACCCATCGACACCTTTTGGGCCCGAACTATATGCAGCT
>TRINITY_DN81864_c1_g1_i1
GTATCCTATGTCAGTCTTGACTGTAAGTAGTGAATGTTTCACTGAGTTTCCCCAGTATAAACAATTCTGCATTTTGCAAATATAAATGTCCAGCTGGCTGTCATTATTGATACTAGCGCATCATAAGGTTGCAGAATCTTTGATGCAATTTGGGAATTTATTTTGTCTTTATCCAGATTTGATGTTTATTATCTCAGGTTAATATCGGTGCTGATCATAGA
>TRINITY_DN156052_c0_g1_i1
CGATCTGCTCAGGAGCTTCATCAACGGCTCTTGAAATCAGGCTTGTTGAAGGTTTGCTACAGCTTCCGGAGAGCCAACAAGCCTCGGCAGTCCCGCATAAGATCTGGGAGAAGCCGACCGCGGCTAAGCCTGGGCTAAGCTGAAACCTCGAAGGCAGCCCTGCTGACTCGCTCTGCAGAGGCGCTTGCAGAGCCCTGTGACAAGCAGTGATCAG
>TRINITY_DN93026_c0_g2_i1
GGCCTCTGTACGAAATCTTTCATGCACATCCATAACCATTGTGTACAAAGAGCTAAGAGAAGAGAGTGAACGCAGCAGCAAGACTACCAAACCACCTCCTTCAACTGTCTCTATGCTTCTTGCAAGAATGTTTGGAGTAAGTGCTTCAAAATCCTGTAATATGCACATTCCATATGTATTCCCAAGAATCCTATCTGAGTCCCTGTACAAGCAATATGAAACCCTCCCACTTTCAATGAAAAGTGAAAACGGATCTATCTTCTCAGGATCAAGAAGTCCTCTTTGCATTAGCTTCTTAACTTGCTTCGCACGTTTTTTCTTGTGGCTGCTAAGCTCAAGTTTGTCCTTGTAACACCACAAAACGGTTGGTCTAGATTTAATTACTGCTTTACTTAACAG…
>TRINITY_DN6847_c0_g1_i1
TCAAATGGCTCATTTCTTGGAAGTGACTTATATTAGTGGATGGGCAGCAAGTAGTGTTTTAACAACGTGCAATAACGAGGTTGGTCCTGATTTAGCAGATTATCCATACACAACTGTACCCAATCAAGTTCAACGTTTATTCAAAGCACAATTACATCATGATCGTAAACATTACGAAGAAAGAAGTCTACTTTCTCCTGAACAACGTGAAAAGACTCCTTATACAGATTATTTGAGACCAATCATTGCTGATGCTGATACAGGTCATGGTGGTTTAAGTTCAGTCATGCGCCTTGCCAAATTGTTTGCTGAACATGGAG
>TRINITY_DN74858_c0_g1_i1
GGAAAGTGATTTAAAGAAGAGCACAATTTACCTTTCTTATACGCCTCGGACCCCAAGTCAAGGACGACCATCTAGAACGGGAAAATGTTTCCGCATACAAGCCATCATTGATAAAACCTCTGCAGTAAGCTACAAACATTGAAGACTTGCAGAAAACATGAACTTCAGGTTATTCGTGTACAATTTGGGGTAGCATGGTTGGTATTTTCTAATAAAAAGCCATGAAAACATTTAAGCATGTTTAGATGGTTC
>TRINITY_DN110905_c0_g1_i1
TTTTGTTCAATATGATAGCTCAAGTTCAGATGTGTGCTATTCCACCTCTTGCGTATGCTCCGAGCAAGCAAAGTTGGCGAAATACGTCTTGGTTCTTAAGCTTGGGCCGGGCCAGAGTATTGGACCGAGTTTGGTGAAGGCAGGGAGGTTCGAGCACGACGAAGTAGGATTTGGTAATCAGCGATGGAAGTGGATTGGGCGTGCTTATTCCAAGGCAGGTATATACTGATCGGGTCGCTAAGCCTGGCAAGCCGCCAACAACAGCGCGATGCGACGGCCTGCACAGGATAGACGTTAGACACCACTGAAGTGATTCAACATGTTGACCTGTGCAGAACGTGAATGTCCACGAG
>TRINITY_DN174612_c0_g1_i1
TGAAGCGCCGTCACACGGGCGGCCGCTTGAAAATCCATCAGAAGAAGAAGAAGTACGAGCTCGGACGACCAGCAGCCATGACGCGACTCGGCGCACGAGCAGTGCACTCGGTGCGAGTGCGAGGAGGCTCACGCAAGTTCCGGGCGCTGAGGCTGGACAGCGGCTCATTCAGCTGGGGCTCCGAGGCGGTGGCTCGCAAGGCGCGTATCTTGGACGTCGTCTACAACGGCGCGCGCAACGAGTTCGTAAGAACCAAGACCCTAGTCAAGGGCACTGTCATCCAGATCGATGCGACACCGTACCGTCAGTGGTACGAGCAGCGCTACGGCCTGCAGCTGGGCAAGCAGAAAGCGGATGAGAAGCAGACCGAATTCACAGAGGAGCAGAAGAAGCAGCATC…
>TRINITY_DN61833_c0_g1_i1
CTCAACATAGTCTTCCTTAGATCACCAAACCGTCCAGCTCCTTCGCTTTTGCCACTCCCTCTGTGGTCGTCACCTGCATGAAACCATCGAAAAAGCGATTGAGACTCTCGCAGTCGTCCATCGGCCCAACATACGACACGTACTGGTCAGGTCGTATGATCACAGCCGCCCCTTCAGGCGAAACGCCGAAGGCCTCGTAAGCCTTCCCATGTCCCTCGTGGTAGCTCTCTTCGTCGACATAGATCTTCGAATAATCCCAGCCATCGATCTCATCGTAGTTTCGAAAGACTTCGGGAAAGTCGAAGATGGTCGTGCTTGCCCTGGGAGCAGTGTGAACTGCAAGAATCTCAAAGACCGTATCTAGTGGTGATCCTGGCGGCGTGAACCTGTGGAGGAAGG…
>TRINITY_DN250021_c0_g1_i1
TATATGGACGTGATTGCGAGATTGTCGAGTGCCGATGGCGATGATAGCGTCGACCTCGGTGAACTTATAGATACAATGAACGGACCCTTCAACAGCGGTGCTGTGGAAATTGATCCGTTAATGGGTTGTGCAACCACACTATTTCCAATCATAGGAAAAGTTGCATCCCTGGTCCAACGAGTACGCAATACCGATTCCAACAGCCTCCAGATTGTGAGTGACGCGAACGAATTGAGGGAACAATTGCTGGATTGGCATCCTCCCGATATCGACTATGTCGAACAACCCCAGGACACGTCTAGCAAGATAGAAGACGCTATCAGGACCGCAGAGGCGTATCAATATGCCACTTTATTACACTTGTACCAAGCTGTTCCGGAGCTTGCCACCGAAAGTGCT…
>TRINITY_DN253221_c0_g1_i1
GGCAGTTGCTAAAGATGTTGGCTTATTCCTCGACTGGTGTGAGAAGAGACGAAAGGGCAATGCGTGAACAAAACATTCGACGAAGAGGAGGAGGAGGCAGAGAGATTGAGGAACTCTGGTATACAAGTGTTGACCGCAGCCAAAGCTGAATCTCCCCGCCGGGGTCCAAGTTCAGCCGCGCGGAGGGTTGCAAAGCGCTACTTCAAGACGACATGGGGGAACATCATACCCTCTGGAAACTATCTTCCTTACCAAGACTGAGA
>TRINITY_DN180913_c1_g1_i1
GAACCGATGCGATTAGTTGTAAAAATGCAAGAACCGTCAATAGTTGCTGGAACGCCCGTCTGCCCATTCGTGACCCAAAAACAGCCACCTCATCTTTCGAGGTCGGAACACCGTAGATGATAATGATTTTTTTTCGCGTGGTATTTTTCCTCCCAGAAACCCAGAACAAAAACGAAAAGGTATCGATTGATCTTCATTCGTATCGCGCGCTCATCAAGAGATCTTTGGAAAACAAAGCTAATTGATGAACACAAGAAGTAGGTATGTCGAAAAAGGGATGTTTATACAGAGGTGTGGAGAATTGAGAGTTTCGTCAGTAGCAGTCGAGCCCTGAGAATACTCCCAAGTGAAGATTGAATGGTGATTTGTCGATGCCTGACGCTTTTATCGGATACCCCA…
>TRINITY_DN119231_c0_g1_i1
GACTCGTTCTATGAAATGGGCTTGACTTTCTCACCAGAGCAGGTACAAATAAACCTTCGAACATTGTATGAAAAAAATAGTTAAGTTGAAGGAAGCTTTAAAATTGAAGTTTTAAAACATAATCTATACTTGCAAAGCCAGGGATTTAATGAGACAAAAGTAGAGATAAGATCCAAGCATGATAGCAGGTAGTATTTGTCTTTATGGATTTCATGAATGCACATGCTTGAGGGACTTCTGCAGAAATGGGTCTGACCAGATTTTCCCTTGATCCTATTCCAAGAAAAAACTAGCATTAGTTAACTCATTTTGGTTGAAGAGCATTG
>TRINITY_DN82424_c1_g1_i1
GACGTCGGAGATGGTAGAATAAAATAAGCAATCAATATTAAACGTGCAACTGTGTGTTGTCTGTGTTTTTGGTGTGTGTGTGTGTGTGCTTTTTTTTTTTTTTTTTTTTTTTCTCTTGTTTTTCTGTTAGGTGATGTTGGTTTTGGAGGTGGAGGAGGCGTCGTCCAATTTGTATGGATGGGGTGGCGGGGGGGCTGTTGTTTGTTTTGGACTGAGTAGGAATTCGCTTCTGTGGGAAAAAATAGGTGGACGGTGTGAAACGACAGCGTTCCGTTAGAGATCACATTTCACATTGGCTTGTGCTTTTGGCTTTTATGGGTCCACTGGGGATTCAATTTGAGGGATCACTTTTTGTTACCAGAAAGGAGTAGGAGTCCCTGGCTTTTGAGTCTTTGAGAA…
>TRINITY_DN55280_c0_g2_i1
TGTATGTAGTCTGCGCCAGTGGTGGTCGTGTACGCTCCATCCGCATTCGTGCCGTCTCCTACGAGCCCATCGTCTCCGGTCGTGGGTTGATGTTCTTGGGGTGGTGGGGTAAGTTCTTCAACGTCCGGTGGGGGCGGCGTGAAGCCTTCAGTCTCTGGACGTGGTGGTTCTGACATTCCGTTCGGCGTTCCATTCGCAGGAGGAGCGTCTGCGCCGCGCATGATGCTGTCCTCCACGTCTCTAATCGTCGTCTCCATGCTGTCGATCTTTGCGCGAAGCTGCGATGCCG
>TRINITY_DN249783_c0_g1_i1
GGATACGCAAGTGATTTCGACCAAAGCAGTGAAGCCCACTTTGCAATTTGCCTACGTAAAACTCATGATGGACGTTGTTGGTCGTGGTTTAGTAATGGCAAGCCAAGTGGACAGTGAAGTTCAAGAGGAAGTTTCTAAATTTCCTGTGGGCTTTATACTCTCGATGAATGTTTTTCCTAATGGTCCTGCATTTATCGCTCGGGTAACAGAAGAAAAACAATTAGAGCTATTACCAAATTATAAAGGTAAGCCTGATTTAACCATTACATTTAAGCATCTGACTCATGCCTTCTTAGTTTTTTCTTTCCAAGAAAGCACAGCTCAGGCCTTCGCAAATGACCGAATGATTGCGGATGGTGATGTATCAAGTGCGATTCGCCTTGTCCGTTGCTTAAAT
>TRINITY_DN84257_c0_g7_i1
GCGTCAGGGAGAGACTTCTGGGGACCGGCCTTGCCCTCGGGGTCAGAGCCACGCATGATCTTGACCTTGATACCCAACACACCCTGACGGAGAAGTACGTGACGAGTAGCAGAGTCGATAAAGTCCTTGGCTGGCTGACCGGAGTGGATCATGAAGCCGTCGGTGAACTTCATGCTCTTCGCACGAGCAGCCCTCAGCTTTCCGCTAACAACAACCTCGCAACCCTTGGCTCCACTCTCCATGATGAACCTAAG
>TRINITY_DN95421_c0_g1_i1
GCTTTATGGGCCTTGTAGAAGAGCGTGTAGGTGTAGGGGAGGAGGGAGTAGCGAATGTTCATGATCCGGCGCGTAGACTCGGCTGTCGTGGCCCAGCGGTACGCTTCTTGTGCGATCGTGTTGCGGTTATTGTGATTGCGATACATAGGGAACCAGGCGCTCAGCTGCATCCAGCGGGTACAGAGCTCCATATCTGCGTTGCCATTGAAGCCACAGGTCTCAACACCGAAGTAGGGAATTCCTGCAATGCCGAAGGCAAGCGCCTGAGAGATGCCGAAGTACATATTACCCCACATGGAATT
>TRINITY_DN76017_c0_g1_i1
CAAAATTCAGACAATATAGGGAAAACTACGAGAACAGCTCTAAAAAACTGGTTGCAGTTTTCGGGTGGGAAGAAAATTGAGAGAGAAGAATTAGGGACAAAATCAGTCTTCAATGGCTGTAACAAGCACTGCTGCTTCTCAGCTGAGATGTTTACGGCCTAATCTCTCTAATTTAACGCCTCGGTATCAGTTTTCTGGTAATTATGCTCCAAGATTTCTAGCAATGGCAACGCCGAAAAAGGTAATTTCAGGTCCATTTCCTATCTTGTTATATATGAAAATTTTTAGCAGATTGAATATTCAATTTCATTCTTCTTGTTTGCACTTTGTTGTTTGTAATTTCCTCCGCCAATTGACACAGCAAATTCAGATTAGCATCTAATTTCAATTCTGAAGAGT…
>TRINITY_DN211347_c0_g1_i1
ACGCACTCATCCAGGATTGGCATTGGAACCACCTCCATTACATCTCGGCATCGACTCAAGATTCCCGTAGCGCTGGCGCATCATACTCGTCAGACTCTTGCCCACGAGGGCTAGGCTGTCTGCGCTTCCGTTCATGCAAGCAGCAAAGCGTGTTAAAATGACCGGCCCCGTCATCGGCACTCACAATGGCCATTTCCACGCGGACGAAGCTCTAGCCGTCTACCTATTGCGACTCTTGCCGACCTACAGCGATAGCAGCCTGGTTCGCACCCGTGATCCGGAGAAGCTCCAGACCTG
>TRINITY_DN113550_c0_g1_i1
CTTGTTCCTAGTCTGGCAAAGTGAATCCTAATTGGAATGGGAGAGCTTAGAATTCTATAAATTCTGTACATCTCATTTAAGAGGAGAGAGTTTTCTTTCCCCCATTATCTTAATAAATTTCGGCAGACTTGGTTTCTTCTTGAAGACTGTGTGATGCACTTTTGCCTTAGGTGTGATGCCTAAAGTTCTATAGGCTGTTATAATGTTGTATGTGGATTACGGTATCATAAATCTTGCTCCAGGTTAACCTAACGCCTATTTTTAACTCATGAATCTTATTTCTACTGTTGGATGTTTCTCCATCGAAGGGGCTTGGATGGCTTATTCCAAGCTCATTGGAAAGAGCGTTAAAATGACAATCCCAATCTGGAGAAGTTGATTCTTTGTTTGTCTCTTGAA…
>TRINITY_DN168833_c0_g1_i1
ATAGGCAGCAGCGCCTCAGAGACCGGTTCGCTGGAAACGATGTACTGATAGATGAAGGCGTAGCTCTTGCGCAGCAGATACAGCAGCGTGCGTTGAGCATGGAGATCTGCTGGTCGTCCCAAAGCGTCGAGGAAGTTGCCGTCCACGCGCGCTTCGTCGACCCGATCCAGCTGCCGTTGGTAGGAGTACAGGTCTGTTTCGCGGAGCGACCAGGCTTGCGTGAGATTCATTTGCTCGAGGGTG
>TRINITY_DN264796_c0_g1_i1
GGGAGATGTTACACGCCTGTCCACAGGGATAGCTGTCAGGATCAGCATGACCGATATTCTTTTGCTCCCTGAGGCAATTCTGGACAACGGCAAGGAGCTGACTGAGGGCGAGCTTGAGAAATCTTACCTCACGTTTCAGCAAGAAATTGGCATCGATGACGGCCCAACTCGAACAGGAGACACGACAAAGATATCCCGCTGGCCATGGTCAAAG
>TRINITY_DN63334_c0_g2_i1
GGCCGATGTGCTTCAAATTTGTGCCTGCGGGGCCACGGGACCCCATGCGCTTCCGCTACGTGGCTGCTGGGGCCAACAATCACATTTGTATGGTGGATGCTCAGGCACACAATGTTCTGTATGCCTGGAGCGCAACAGGCCTTCTGCAGGGGTCTGTGCCAAGGGCGCCTAAGCCTGTCAAATGGAAGGAAATGGATGACACTCAG
>TRINITY_DN61557_c0_g1_i1
TGCGGTGGAACCAGTTGTGGCGTCTGAGAATGTAAACACGAACACACCAGTGGTGGTGAAAAGGGGACGTGGTCGTCCGCCTAAGTCTGCTGGTGCGTCTGGTGGTCAAGTGGTGGTTTCTGGTAGTGAAGTTAAGGGTCAGGTGGCTGGTACGGGTTCTGACGGTGGTGGAGTTCAGGGAGTTGAGGCAGCGTTGGGGCGGCCGGGGAGGAAGGCGAATGGTGTGAGGGTGAAGAGGGGTCGGGGAAGACCGAAGAGGATTGGGTTTGGGGCGGTGACTGTGCCGTTGTCTGGAAATTTGCTGAGGCCAAGAGGAAGGCCGAAGAGGGCTGTTAGACAGAAGGTGACGGCAGTTAATGGTGGTGCTGGTGAGAGTGTTTTGGGTTCTAGAAGGCGCGG…
>TRINITY_DN201203_c0_g1_i1
CGGCGCCCGACGGTCTTTGCTTTGCGGCATGCTACCCTAACGTTTGGCTGCATCCATGGACAGCGATGGCGACGTGGACATGTCCGCTGAGCCCGAGCTCGTTTCGTCAAACGGAGCAAAAAGCGGCAATCATGTGGCGCTGCATCGACAGCAGAAGCAGCTGCAGGACGAGGTCCAGCACGAACTAGCGCATCTGCGCTACCCACCGTCGCCTCCTCGAGTGCCTGCACAGCCTCTGG
>TRINITY_DN66156_c0_g1_i1
GTCGTGCTGTCGGTGTATTGACAGTACCCACCAGGCCTGTGGCAGGCTATGGCAAGACAGAGCGCAGATACTTCAAAGCTCGAAAGCTCATCATTGTGTCTTGCGGTACTCTTAGCTCTCCTCTGGTACTTCAGCGATCTGGTATCGGCAACAGAGAGAAGCTCGAAGCTGCAGGTGTCAAGTGCGTTGTTGATCTTCCTGGTGTCGGTCTCAATTTCCAGGACCACTACCTTACCTTTGCAACATACCGTGCTAAGCCAGAGACTGAGTCATTCGATGACTTCGTCCGAGGTGATCCAGAGGTACAGAAGAAGGTGTTCGAGGAATGGAACATCAAAGGTACTGGACCACTTGCCACTAATGGTATCGATGCTGGTGTCAAATCTCGACCAACTGAAG…
>TRINITY_DN124002_c0_g1_i1
GGAGCTTCTGTGATGGAATGCTGTTGCACAAAATGTCCTTTTCTGACCCGCTTCCTTTTTGCAACATTGGGTGTGCTCCCTGGCAACAGCATCGAACCACAGGAGAAAAACCAGCACTGGAGCTGCCACAGGAAGATATTCAGTCTGGACTGACAATGTCTCCACTGTCGACAGTCACTGTCATAGCATCACAGCAACTTTGTAAAACAACAACGATTTGAAGATTTCAGTACAAGGCAGAGAAGTACACATTGGAGCAGT
>TRINITY_DN82033_c0_g2_i1
CATCTGTATACGTTCCAAGCCCGCCACAGCCGTCAATGCCGGGGTTAAGCCCGCCGTATTATTCTCTGCCCAGCCCACCAGTTGGTTACGCTCCAAACCCAAACCCACCTGGCAGTGGAGGTGGAGGTGGAGGATCTGTCCCCAGCCCCCGAGTGTATCAGCCACCCAACGTGTACCCGTCACCGCTGGTGCCTCCGCCTGCGCGTACAGAACCCACGTCAGCGCTTTGGTGCGTGGCAAAGCCGTCGGTGCCTGGGCCAATCATCCAGGAGGCCATGAACTACGCGTGCGCATCGGGAGCAGAGTGCGATCAGATCGAACCCAACGGGTCGTGCTTTGAGCCGGACACATTGGTGGCGCATGCATCCTACGCCTTCAATAGCTATTGGCAGAGAACTA…
>TRINITY_DN94526_c0_g1_i1
TCAGCAAAAAAATTATTTATCATTTACGTCATTCATCAATCTAGAATTCAGAGACTTTCTTTCTTTGTTAAATGAGTGTGAACAATAAATGATTCATAAAGGAATTACCTCCATTCCATTTTATTGAGCCCTTGACAGGGCACATGGAAGCCTACTCACCTACCCTTTACTAGTTACTTGTCATCATATACCAAAAATGCCCTTCTATCAGACAGCTCAGATTGGAAAGTTCTAGAAAATAAGCATTCAATGAAATCACAAAAGAAAAGTAGTGCAGAGAAATAGCTAGCCAATGATCCTTGACCTGTGTGGTGGACAACTACCAAAGAAAATATTTTGCCATAAAAACATGCAATGGAGGGAATTGTAACCACACAAGTATCAAAGAGAACCATGGTC…
>TRINITY_DN164329_c0_g1_i1
TAGGGTTTGTACCCAGTTCGACAAAGAATCGGATCATCAGAGCGACAAAGAGCAAGGAACCGGCCGCAGCACCACATTTGGCGATAAGTTCAGCGAGGTTGTTGAGTTTGATCTGAAGTGGGGTGTTTTCGGCTTCACCTTGCATAGCCATGAGGATACGACCGTTAAACGAGTTCTTGCCGACTGAGGTGACGACGTACTCTCCAACACCTTCCAGGACTTTCGCACCGGAAATGAGGAAACAATCCTTCTTGAGCTTGGCACCAGGTTTGGCTTGGTCGGTTCAGTCAATGATTACCAGAAAGAACTCCAGTTTAAACGTCTTAACGAAAAGCGAGAAGACCGAACAATGAAGGTCATGCGAAACGGTCGGGAAGAAGTCATCAATACCAAACAGGT…
>TRINITY_DN181510_c0_g1_i1
AACGGAACGAACTCGACGTACCATTACGCGTCACAGTGCGCGTAGAGCTCTTCCCACCAGAGAAACCCGAAGAATGGGCATGAAGATAACTGGATCTGTTCTCCTCCCAACGTTCCATCTCACGACACTTCTCCTCATACTTGGCCAAGGCCTCATCGCGTTCACGATCGGCAGTGGCACGAGCTGAGATGGCACGTTCCTTTTGTTCGCGAGATTCGCGGAGCATGGTGCGGAGGGATTCGATCTCGAATTCCAGCTCGCCGCCACCGTTTTCGTATTCGGTGATGGTCTCG
>TRINITY_DN3247_c0_g1_i1
TATCTCTGTATGATGCCACGAGTTTATTACGCTGAATCTCCTACAAAAAGAGGGCAGGGGTTGACAAAGAGAAACTGATGAGTACCTACAGAGCATTGTAGTATTACAAAAATTTACATTCGCATTAATATAGAAGATAATATATATTTACTAAGCCCATTTGACATTAGATTAGCTTCCAATATTGGAGACTGAAGGAAATGTTCTCATGGACATCAAAAGCTATTCACATTTATGTACTTTTCAACCAGAAAACAGGTAAAGAAAGCTATAAGAACAGATGAACATGTAACTTTTGTGAATTAACCAAATATCAATTCAAAAAAAAAAAAAAAAATAAAAAAATGAAAAG
>TRINITY_DN104579_c0_g1_i1
ATGGAATCCACAACGCATACAATAAATAAGTTATTGGCATCAAATGCAGTGCCGATTGGAGCGGCGTCAGAAAAAATAAGAGCATCGCGACTCCATATAACAATACAATCAAAAGACCGATAACAAAAAAATTGGGTTTTGCCAAAAGACGGGTGGTTGTCGTAAACATCATCGTAAAATGAGTAAAAAAGCAGGCCAGAAACGCGATCAAAT
>TRINITY_DN236311_c0_g1_i1
CGCGGTTGATATCGCTCGAGAGTGGCACTGTTCATGTGGACGGAATGGACATTAGCGAGATATCCCTGCTTGCATATCGCGATGCGATGTCGATAGTCCCGCAAGATCCCCTTTTGCTCGACCTTACACTACGACAGAACCTTGACCTTGACGGGAAACACAGTGATGCGGAGATTTGGGAAGCGCTGGATCGATCTCAGCTCAAAACGCACTGCCTGACCCTGGGTGAGG
>TRINITY_DN75508_c0_g1_i9
AAAGAATATGGCCTAAAATTTCAATGTTTCACCGATTGTCATTTTCATCATCTCGGATTCTGGAGTAAACAGAAAACTACAGCTAATCCAAGTCAATCAAGCAATATGTAGCACATACACATTCCATTCTACAAAGGATTGAAGAGTAAAAGAAAGATGATTTTTTAGCTAACAGTATAAAAATTGCAAGATTCATCAACTCCCATGACTGCCGACATTGCATTACCTGCTCCTAAAGGAAAAACATTAAAGGCCTCAAACATTTATACCAATATGGGCAGCCACAAAAATAAAATGTCTCGTAACTTCGCTTTCCTCCCCCCATATAAGCAAGGGAAATGGCAACACCTATAGGTTTAAAGGGAGTGGAAGCACAATAGATTGAACAACACAGAAAGG…
>TRINITY_DN81996_c0_g5_i1
TCAGTCAGACAGATGAATGTGATTATGAGCAAGTGTAATGTGCATCTTGTTGGACAGGGGCAAAGAAAGCTTGGATTTTTTTTTTTTTTTTTTTTTTTTTTTTTTTTTTTTTTTTTTTAATTATTATTACCTGTGCTGTGTTCATAAGATCGTAAGGTAGCCGTAGCACTTTGGCATTGTGGGATTTGCAGTGCTGTGCTGTCTGTATTCTTCTTA
>TRINITY_DN226387_c0_g1_i1
AAAGCTTGTCCTAGCATCTACGATGTTTTGATTTGGCTTGTTGTATGCTGCTAGGCCTAGGTCCCCATACGTCGGCGGAGCGCGATACTTGTTGCCTAGGCCGTGGACTGCGCATGTTTGAGTGTAGTCGCCTGCATTGGTGTAGTCGCCCGCATCCTCTGTTTTCTTGCTTTGCATGCGAAGGGAATTCAGCCCGGCACCTTCTAGATCTACATCGAGTTGAACCAGGAATGATTCAGTGAGTGGGTTCTTTCGTTTGAGGGCGTGCATAGCAGAGAGGAGAAATCGAAGTGACGATCCA
>TRINITY_DN33763_c0_g2_i1
CGCGTTAACCGCCTTCTTCTCAACGCGCAGATACTTCATCGCCGACAATGTCTCCAACTAAGCCAGCACCAGCGCATCTCAACCAGACCGAGTCTGTTCAGATGACGCAGCCCTCGGCAGTACAACCTATGCAGGCCCAACAGACACCTGCGACAGCTCAGACGAACCCTAACGTCCGACTTCGTGGCGGTGACGGCGACGGATGCTGCCCTGGACGATTTTGCTTCATTATCCCTTGCCCAATTCCAATCAACTGCTGCATCATCTAAGCGTTGCG
>TRINITY_DN60473_c0_g1_i1
AAAGAAGCTACACCTGACTGTCTTGTCCCCTTGTGTAATTTAAAGATCAAGTTGTGTCATGTGTGGGAAGGAAACACATCTAAAGTTTTCAATACAAAATCTGTCATGATGGTGCTATGTGGTGCAAGGTAGAATCTGGTGTGGGCTAAGTTGGTTAGGAGAAAAGGGTATGTTTCCAAATATGCATTTATCCTATGGTAGTTGTGTAAAATGAAGCTTTCTACAAGGGACAGATTGTGAAAATGGGGAATGCCTTTATTTTCCAGCTTGTGTGTGCTCTGCAACAGGTGGGAGGAGAGCATGAATCATGTGTAACTAGACCAAGATGGGATAAAGTACGCATATGTGTCTAGTATTTCGAGGGTCCTATGCTTGGGAAGAGGAGCTTA
>TRINITY_DN253718_c0_g1_i1
GAAAACCTCTGGAAAACTGCCCGCCTCATCTTCCGCGCAGTAGAGCAATCGGACGACCCATTCCTGGCAGAAATCAACACAAACTCTCTCAGTCTAGTGAACGCAGCTCATTTCCTCCCTCTGCCTCAAAACCAAAAAGACATCACCGGTTTTCGAGAGTTCCTCGAAAAAGCCCTCGTCGGGGTTCTCCTCTGTCTCCCAAACGAAAAATGGGACGGAAACGACAAAGCTAAACCTATTGGTGCTTTGACATTATCTCAAGATCCCAAAGGCTCGCATCATAGAAATGCTATGATCGGCATTAACATTCTGGCTGAGTATCAGGGGAAGGGTTATGGAAGTGAAGCGATCAAGTGGGCGTTGGAGTATGGGTTTATGACTATTGGGTTGCATCGTGTG…
>TRINITY_DN210834_c0_g1_i1
GCTTGTTAAAGTTTTCGTCTAGCATGCGTTCGGGTTTGAAGGCCTCTGGATCGGGATATACTTCTGGGTCTCGGTGTAGGGTTGGTAGATGGATCGCGAAGCTGTCTTCTTTGTTGATTTGGTATTGTTTCTTGCCCAAAAACATCGGGAAGTCACTGTCTTCTTCTGACCTCGACGAGACCCCAAATATCGCAGCAGTTGGCCATAGTCGAAGTGCCTCTCGAAGGCAAGCCGCAATATACGGCAATTTGCCCATGTGATCGGCTGTGATGGCTCCTGTGCCTATAACGCGGTCGACCTCTTCCTGCGCTTCCCTCATCGCGGAAGGATTCTGCAAGAGCAGGATGAACAAAAAGCTCAGCATGCCGGACGTTGTTTCATGCCCTGCGATGAGAAATG…
>TRINITY_DN80453_c1_g2_i1
CCATCCTCCCTGGCTTCTACACAGTTGTCCTAGTTGCATGCTATAGATCACCATGAAAATGAATTAACTGTTGCGTGATCATGTGTTGCATGATCATGTTACCGTGTCACTGAAGTTTGCTGATTCTCCTTGATGGAATGAACATTTTTTGGAGAGCTTTTGTGGTCTTTAGCAAATTTCTGTATGTTCTGTGGCAAGCAAATTGCTTATTCCAGTGATTTTAAGATATCTTTACCTCAAAACAATTCCGAGTCCATATCCAAGAAATGGGATTTCTATACCCCTCGCCTTTCTAAGTCATATAGGTGGAAATTTTGCTTATTCCAGTGAAGATATATTTGCCTCAACCAACCAGTTCTTTTGAGTCCAATATTCAGAAATTGGGATTTCTATGCCTCT…
>TRINITY_DN86086_c0_g6_i1
TATCATCTAGTTAAAGCTTCCGAGGGAAAACTTTGAAGAATTCATACTTTTTTCCACCTGTTGCAGCTATCCTTTGCTTTACCTTATCAAACAGTCTAGTAAATTAGTGTGCGATAATTATCTTCAATGCATCTAATTTTTTTGTAAGGCACCGCAGGATGATAACAGTCAGTCCTCACCAGAATTTCTCCTTGAGCATGATTTTGACAAATATCATAGTGAACCTAATTTTAGACTT
>TRINITY_DN2586_c0_g1_i1
GAAATACTGATCGGCGGCCGACTATCGGATGCTATAGTCGTGCGCCTAGCAAAGAAAAATGGTGGTCTTCGCGTTCCAGAGCAGCGACTCTGGCTAGCATACCCTGCAGGCTTGCTCACAGCTATTGGACTAATCATTTGGGGTGTCAGCGTTGACAAAGGCTACCACTGGATTGTCGGTCAAGTTGCGTTCTTCCTTTTCGCGGCAGGCATCCAAGTCGGCAACACAACAATCGTGTCCTACATCGTCGATGCGTATCCTCTTCAGAGCATGTCCGTTGTCACTTTCTACTCCGTGTTCCTCAATCTGTCGGCGTTCATCGATCCTGTAAGTAAA
>TRINITY_DN235018_c0_g1_i1
TGTGAATAAGCCCTGGCTATATTACACGCATAATATTGCTGGATCTGTCAATTTGATGGAAGCCATGAGGAAGCACAATGTGAAGACAATGGTATTTAGCTCCTCATGTACAGTGTATGGAGAGCCAGAGAAAGTTCCCATAGATGAAAGTCAGCCAAGGAAGGCAGTTAGCCCGTATGGCTACACTAAACTTGTGATTGAAGATATCTTAACAGATTATGCAAAGGCA
>TRINITY_DN2727_c0_g1_i1
GCAAATCCGAAATTTCACATTACCAAACCGCCAGTGTCAATGCCCTGTGTGCATGCGATGGAGTCATTAATGGAGAAGGATCGACAAAAGAGAATAGGTGCTGCCGGATTTGAGAGTTTCACCACACATCACTTTTTCGATCCACTGAACTTCGAAATGCTGGAAAGAAAACTGATAGCACCCATATTCATACCGTCGAGCGAGAAGACGAATTTTGATGCGACGTATGATTTGGAGGAATTACTACTTGAAGAAGCGCCACTTGAAGCACGAGCGAGAAAACAAAAACCAAGAGCAGAGCTGCGCCAG
>TRINITY_DN179411_c0_g1_i1
GCAGACCCCATCCCAGAGGAGTTTTTCGATTTCGACAAGAACAAGGACAATCTTTCCAAGGAGCAGCTGAAGCGACTGATTTACGAGGAGATTATGCGGTAACGTCAAGCCCGGACATGTCATCTACGAATTCCCTTTTCTTTATTCTCTTTTCCGTTATCAAATCAACAAATCTTTCTCGAGATCTAAGGCCAAGAAGCCTCCACCGCCATCGCCTGAGCCGGTTTGTAAGGACAAGAAGCCTTCGGCAAACTCTCCGTCAAAGGACGCACCCAAATTGACTAAATCGAGCGGAAACACCACCATCTCATCGAGCAGCGGCGACATTCCTATCCAGCTGGAGATGGCGTTGCGCCCGAAGACTTGCTAGGAAGGCGCGGGTGCGGCAGAGTGCGG
>TRINITY_DN63919_c0_g1_i1
GAAGAGCTCGAGCGAATCGTCACCATCCTCCAGAACCCTACCCAGTACAAGATCCCCACGTGGTTCATCAACCGACAGCGCGATATCGTCGATGGCAAGGACTCTCACATTCTTGCCAACGGTGTCGACTCCAAGCTCCGCGAGGATCTCGAGCGCCTCAAAAAGATCCGCGCTCACCGTGGTCTCCGACACTACTGGGGTCTCCGTGTCCGTGGTCAGCACACCAAGACCACTGGTCGCCG
>TRINITY_DN99684_c0_g1_i1
GTCCTCATCAGTGACACTCACTCACGGTCTTCTCCTGCAATACAGTGTAACTAAATCCTTATCTGAACCCCTCCAACAACAACTACACGGTTCTCAAATCATCGCTTTTCGTGTCTCAAAACAAATCTTCCACAATGCCTTACGTATCTGCTGCTCGCTACGGCAAGGACAATGTCCGTGTCTGCAAGGTCGACCGTGATGCCGCTACTGGTGTCCAGACCGTCACGGAGATGACCGTCTGCTGTCTCCTCGAAGGAGAGATCGAGACCTCCTA
>TRINITY_DN237110_c0_g1_i1
GGAGTGTTGAATGTCCTCCAGCTGAGGCTGCTGAGGAGGTGACTGTTGAGAAACGTGGTGGTTGTACCTTCTGGGTTTCGAAAGACGGAAAGAGAAGTGTTGAATGTCCCCCTGCGGAGGCCGCCGAGGAGACTATTGAGAAGCGTGGAGGGTGCACTTTCTGGGTTTCCAAGGACGGAAAGCGCAGTGTCGAGTGTCCTCCAGCTGAGGCTGAGTAAAG
>TRINITY_DN53297_c0_g1_i1
AAAGAAAAGGGTTTCATCTTCGTTGTAGGAGATGTTGTTGTTGGTAAGATCGTAGTTGTATTCGGAGCTACTTTGGGGGCTGGGAAGTTGAGTAGCGACTCTTTCTGAGTAGTTATCTTCTTCGGTACTGTAAGGAATCTTACTCATAACGTTAGTGTTGTAGGCAAAGTTAACTCCATAGTTGTTAACGTTAACAAAATCCAATTCGTTGTTAGTATCAAATCCATTTTCCTCTTGGGGAGAAGAACCAAAACTGGTGGTGTTTTCAGAGTTAGTCTTACTGTCAAAGATAGGGTTGAAGCTACCGTCATCGTGTAATCTTTTCTTGATACTTGAGTAATAACGGTTCTTGACTTGAGCTTCAGTTCTGCCGGGTAAGTGAGTAGCAATGAGACTCCA…
>TRINITY_DN255152_c0_g1_i1
GCAAGTTTCACTTCCTCTCACCCTCCTGCAAGATGAGCACGCACATTGACAAGCCATCGAGTCCAGCGCGATCCTCAGACTTTCTCGCGGTCGTCATGACCCTCGGTCTGGGCAGCTTCGACGTGCACAGCAGTGCCGATCTTCTCATCAGTGATGTCGTCGAGTGAGACGTCAATGTCTCGTTGATAGACCACAACTTCATCGACATCGCCAAAGATCGCAGCTACCTCCTCGAGCGTCTTGCCCTTGGTATCTGGGAACCACACCCACATGATGACGCTGCCAATCGTGCCAGGAATGATGAAGCAG
>TRINITY_DN162470_c0_g1_i1
GTAAACATAGCCCCTAAAATTAAAAACCAAAAGAAAAAAAAAACATAATATCCCTCTAGTTCTAGACTTTTAAAACATGTTAACAATTAACCTAACAATAATAATCAACTTCTCATCTTCTTCATGGGTTTGTCAAGCACAACATCAAGCAAAACAGTGCTCTTGCATTTAGGGCATTTAGGGTACTCCTCAGCAAGCATAACATACATCAAACACCGCGGGCATCCGGCTAACATCATCGACGTTGTTTCCGGGCTACTTGAGTACCGGAGGTCCACCGTCTCATCTTGAACTTGTTCTAATGACACACATGAGTTTGTAGGAGATATGGTGATCGGTGAGGACCGGTTGGGTGATTCGGTCACCGGCCAGTGGCTTCTTGGTGGTGATAGGTTCAGT…
>TRINITY_DN207030_c0_g1_i1
GGGGTGTGACCTCCCCCTCCACCCCCTTTGAAGGTGGTGGTTGGACAGGATTGTATATATTAGCAGTGTTGCCGTGCTCGAACTGCATGGGAGCTCTTTGACTACAATTTACATTTTATCACTGCCTGCACGTTCACATTATCTTGTGCATTGACTTTTGGTCTTCCGGAAACGTTAGCTTCAAGAAACATTCGGTGTGATCTGTGCCCACTTCAAATCGTGAATCGGTCACCGCCTTCCACGAGCAAAAAGAAGTACTGCAGTATACATACTCGGTCTTCTTCTGTATCCAAGTACAACATACCTGACATTCTGTCGAACATAAAAACAAAACACACTTCAAGATGAAGGCCATAATTCTCGTCGGTGGCTTCGGCACCCGTCTCCGCCCCCTCACAC…
>TRINITY_DN84094_c0_g1_i12
CTCGTCTTCTGTCTTCTGCAAGAGATGCAGGTTTCTAGACATGCTAACAACATAGTAGTAACCCATGGAAGCCATGATAACTGCTAAGATTACAACCTGAGACCAGAATTGAGGCTAGTATTTGTCAGGAAATATTTATACCATTTAGCAGAAGACCAAGGATTCAATTTAACCTTACATGATCATGTTACACAAAATGAATCAACTAAATACAGGCATAATGACCTTCGATCACACCATAGAACAAGAACAACATATAACTGCCATGGGGACATCAAAGGTGAAAGATAGCTTTATATTAGTAGTCAAGCTGTTTCTGCAGTTCCATCCTTTAAATTGGGCACCAAGCCATCTTGATTTATAACAGGAATAGCACTTCCTGACTCCAGATCTTTGAGG…
>TRINITY_DN242362_c0_g1_i1
CTGAAATACCTGCAGGTTGCTCTGCAATTCCATGCCCGATACGACAAACTATTATGGCATCAGAGTACGGGTTTGTTTGCTTCAAGTGGGCACCTGGTAGAAATGTTGTGTCAGGTGAAGAACATTGGTATACCAAGGTCCTTGCTTTGAGTTGAAAGATTGTAATCAAACTTGCATTGACAGAAAATTCCCAGATGGAGGCATTTGTGAGCAGCACGCTCCTGGGAAGCCCTGGGATTGTCACTACATAAAAAATTGATTTAGAGAAAAGACTTTCGACTTGTAACTTTGTTCAACTAGATGCAATGCATAAGAGGG
>TRINITY_DN190781_c0_g1_i1
TCCAAACAAGTTCATAGCTTCATAGATATAATTTATTCTAGAAAAAGGGTACTTCCTTGTTAAAATGTTTAAGAACATTACCTACTGCTAAAAGTATATTGAAGGTAATTTATAGAATAAAATAGGCTCAAAGTAAAAAAAGATAACTACAAAAAATACATGATACAATCTGAAAACCAAAAAAAAATGGAAATTTAAACACATCTCACACCTAAAAATATTAAGAAATAATTTAACCGCGACTAATGGTTAAG
>TRINITY_DN66463_c0_g2_i1
TATACAGCTTGCCCACTAATGGTTGGGGAAAGACAGTGCAATAAGAAAGTAGCAAGATCAGGAAACTCTAGATGGCTATGTGATAGATGCAATCAAGAATTTGAGGAATGTGATTACAGATATCTTCTTCAAACCCAAATTCAGGATCATACTGGGCTGACATGGGTGACTGCTTTCCAGGAATCTGGTGAGGAGATATTGGGTTGTTCAGCAAAGGAGTTGTACTTGTTAAAGTATGAAGAAGAAAATGAGTTGAGATTTGCTGAGATCATTAAGAACTGTCTGTTTACACAATTTATGTTCAGGCTCAAAGTCAAAGAGGAAATGTATGGTGACGAACAGAGAGTGAAAATTACAATTGTGAAGGCTGAGAAGGTGAATAGCTCTACAGAATGCAGA…
>TRINITY_DN85715_c0_g6_i2
TTATTCTAACAATTTAGAAGCATTTTCTGTGTACAATTGAAGGACCAGATTCATCGTATTCTTCTTTGGAGATCCACATTTGTTGGAAAGTAGACAAAGAGGCCAAGATAGAACCACCAATCCATACAGAGTATTTACGTTCAGGGGGGGCAATGATTTTGATTTTCATGGTTGAAGGAGCAAGAGCAGTAAGTTCCTTTTGCATTCTATCAGCAATTCCGGGGAACATAGTTGAACCTCCAGACAAGACTACGTTTCCGTATAAATCTTTTCTAATATCAACGTCACATTTCATGATTGAGTTGTAAGTAGTTTCGTGAATACCAGCAGATTCCATACCCAAGAAAGAAGGTTGGAAGAGAGCTTCAGGGCATCTGAAACGTTCATTTCCAATAGTGA…
>TRINITY_DN15837_c0_g1_i1
TTCAAACAAGAGATTCATGAATGCTCCATCTACTTCTCATTCAAGTACGCAAGTTAATTTTTTTCATTTGAATTCTTATCTAGTGGAAGCGATGGTTTCATAATCAAGAGGCTGGGTGAATTTTAGCTTTTGAACCATGCCTACTGATCCCGCTACTGAGCCATTTAAGACCACTTTTGAACATGGGGAAGAGGCTTAAATTTTTCTCACATGTTTTCTGTTTTCTTGGTCTATCTTCTGGTTTTTCTTATTTATTGGACCACTCATGGTTTGCCTTTTGCTATGCTCTTTTTTCTTTTCCCAAAACATCTGATTCAATCAAGGGTTAGGATATGAGATGCATTCATGGGATATTGAATTATTGTAGAAATATGTTGTAATTTGCTTGTTCGGGTAAGT…
>TRINITY_DN77136_c0_g1_i1
ACTCACATTGGAGTCGCAGTTCAGTTGTCTGTTCCACTCTCCTTCTCCACATCATATGCACAGCTTGATTTCATTTAGCTGAGCGCATTTGCATTTGCATTTGAGGTACAGTACAAAACAAAACACCCCCATGAATATTGAATATTGAATATTGAACATTGAATATTGAATAATAATAATAAATTAATAATGCAGCACAATTTGGTAAAGGTCAGAGTACATCAGTCCAACTAGTATCAAGGTTCCTCGTTCAAACACTACTGGTCTCACGTATTACAATTCTGGCCCGAAAATTAAGCTCAAAAGCAAAAAAAGTGTGAAAACAATAATCAGTTGAATCTTTCACTCTCAGACGTCTTTCCTTCTTTCTTTCTTTCTTCATCAATAAATTGATTCCTT…
>TRINITY_DN7128_c0_g2_i1
CAGGATCCTGCTCCAGGCAATTACAAAAAGTAAAAACATGGAATTATCATTGGCAAATGATACCTTCACTTCATATCTGCTGTGTACCATAGACAGCAATCTGAGCTACACACCACTCCAATAGTGTTTACAGAGGACAAAAGACCACTTACATTCAATATCTTGCTGTAGTCAACATTCCCGGGCATCCCTCCAGGCATGCCCCCAGGGAAACCACCAGGCATGCCTCCAG
>TRINITY_DN82870_c2_g4_i4
ATTTCATTCCTACGTTCTAGTACCACAGGAAGGTGCTCTTTTCAAGGAGTAGGTCCATCCTCGAAACCGCAGCCAATGTTTCCATCTCACAGTTCCTCCGTACCGTATCAAACTCCATCTCATGCATCAATCATTCATCGCAGCGACGCCATGTCCAGTCTACTGGAGACGGGCAGACTCGAATGGGTTGGTGCGGGTGCCCCACCAGGTGAGGAAAAGGGACAGGCCAACGGTCTCGAAGCTGCGGGCAAGTGCGCCAACAGCGACGGTATCGAGAGGGCGCTTCTCGGTGAAGATCTGAGCGACGAAAGCTGGGGCAGAAGATGCGGCGAAGATGAGAGCTCCGAGGTAGGCGGCGCCCTTGTAGGAGAGAGTGCCAGTGGCGTTAATCAGAGCACC…
>TRINITY_DN84860_c0_g5_i1
TAACCATCCCCTTCCTCCTTCAACAACATTGTTCTTCCAACATTTTCATGGTCTCAAGAAGCCTATCTGCAATTTTGCATTGCGTGTTGATTATTGTACTAGAAGAAAGCAAATATGTCTTGCTTAAACATTGCCAAAATGGTTTGTGCCGAAGTTTTTCATGTGTTAAATCAATTCGTTCTCTAGCTTGCCACCCTTCAGAGTTTACTTCTTAGATTATCTTCTTCTGGCTTATAACTTCAAACAAATGATATTTTGCTATGTCAATATTTTATGTTGATTTAATTTGATCGTTAATAGAAGTGGTATGCTCCATACCATACCTCCACCATCCCAAGATTTTCTTCTTTTTGGGTAAAAGAGAAAACGCTATATGTGGTGGCTTCATATTTTTGATGA…
>TRINITY_DN112402_c0_g1_i1
GCAAAAATGTGAGGCTCTGAGCTCGAAGAGATTTTGCGAGTCAGCGTAGCTACGACTCAAAACATGTCTGATACGAGCAAATCTCCAGGTTGGTCCTTCCGCTTGCTTCCCTCTAGAGCTCGCATGGCGGACTGACATCGCGCAGTCTCGCATTCAGCGAGTCTCGCGAACGTAAGCTGCGGTAGTGTTGGAGGAGTAGTGACAAACCGCCTCAGAGCTCGGCACGGCACCCTTGTCCACGTGAAGCTTTGACAGAACAACAAGGCTGGCAAAGGGTCGAGCAACTCAACACAAACAGCATTGGCGATGCGCCAAGTGGATACACCGCCTGCCGTTGAACTGCTGCACGTCGCTTGCG
>TRINITY_DN85143_c0_g3_i1
AATCTTCAATTTTACATCCAGGTTGTTATTACAGAAACTTTGCCATATTTGTACACAATGATCCGTGCTTCTTTCCTAAATAACTCGCCTGTTTCTTCGAGAAGTTTTTACTGCCATGGATAGTTTCTCACATAAATTAGTTTGTTTTCATGTAGAAGACTGGGAATCTAGAGCTTAAGTAAATTGAATAGGATGATTATTGTTATCTGCATTTTCTTTGGGGAGCTTTTGGTACATCTCTTTTGAAGGGTGACTTCATTTTGGAAGAGGGACGCTGTTCATTGAGGTTATAAAAGACAATGTTAGTACATAGCTAGCACCTTTTGGATAAGTTCTTTTGAATGCTTTGACCCTGTAAACCTTCATGCAGATGAAAAATTATGAATAGCCAAACCAATT…
>TRINITY_DN75854_c0_g3_i1
GGCTTCAGAAGCACTTGACATGCCAATAGGTAACTCTGCATTCTTATTCATACTTCAGTGAATGGCCTTGAGATCTTGATATAAGCTTAGGAGTCATTTAGTACATAAAATGTGTATGCTCATAAATGTTTTTATCTTTTATGTAATAGTGGGATAGTAGAAATACATGCCAAACCACTCTATGCTTTCCTCATTCATTTGGGAAAGTAGACAGGCTTTACTCTGAAAGGTTCAGATTTACAGCACTGTCACATCTGCTCATCATCCTTCCCTTACTTAAAGACTCATGTTACTCCAACTCTTCACTTTGCCCTACCATACCCCTGTCGGACTCTTCATTTTGCACTAGTGTACCCATGTCCAAGAAACTCCCATACCTGAGTCTGTGTAACATAATAT…
>TRINITY_DN192331_c0_g1_i1
TACAATCCCGCATGATTCCCAAGGTTATTCAAAATTTCAGCTACTAAACGTTTGCAACTTAGGATTCTGCCTGCAGAAAAAACTTGAGCATCTTGTTTTCTTGTGCTCTGAAATGTCTTATCCCAGGAACTGCAGATTGTAAAACATGGAAGGCTTAGAGGCATTTTTGTATTGGCTAATTTCATTTTGATCTTTGGTTTTTAAGGTTATGGGTGAGCAACGGCAAAATTCTTTCCTGTGTATGATTCAAGGGCTATGAACAAGCTTATTGAGCGGTGCATTTGGATACTACTTTAACTTGGTATTAGTCCAAGTTAGCGAATGTGGGAGTGCATTTGGTGTTTCATTTTAACTCCAAATTTGAATTTTGTCTTGAGTTCACTTCTTTCCACTTCTGTG…
>TRINITY_DN71211_c0_g2_i1
CGGTATTATTCATACATTCCCATTTACATCCCCTCTATCTAACGCGAGAGAGCTGTGTCTTCGCCGCAGCCCGCAATCCCGCAACACCATCTGTGTCCATAACGGGTCCACGCGAGATTCAGCAATCCATCCTCAGCAAATGCTCCCATAACGCCTCCCCTTTTTATTGCAAAAAGCAAGCATCATGCAACGGTAATGCACAGACTTGTACAGCCAAGCAAGAAATCTAGTGCTCAAGCAGACGGAGCGAACCCTGGACAACCACGTTCTCGAGAATGGATCCCGGCGGAATGTCAATGGTCTGGCCCTCAGTGGCGACAATGATGACAGTGCCCTTGAGCACGATGCCACGACCAAAGTTAACATCACCTGTGACTGTCAAGTGATCCAACTCGACAA…
>TRINITY_DN85633_c1_g2_i1
TTCAGGTTATGCTACGGAAAAGTCGACTGAAGGCATGCGTGGGCCGTTTTCTAAGTTCAGAGGTCCTTTTACTCCATCTCAGTGGATGGAGCTGGAGCATCAGGCTTTGATCTACAAACACATTATTGCAAATGTCCCAGTTCCTTCACACTTGCTCATCCCTCTTAGAAAATCTTTCAACCCATATGCCTTTTCCAGCTTGTCGTCTGGATCCTATGGCTCCAGTTCGTGTAAGATATTCCTCTTCTTACTTACTAGCATGAATGAACTGGGTTATTTATACAAATGTTGTATTTCTTAATAGAAAATAAAAGATAATTTAATTAGAGTTCCAAATAGAGAAACAAATTTCTTGGAATTCAACTTTTGTCAAAAAGCTACTCCAAAATGGATATCCTA…
>TRINITY_DN152477_c0_g1_i1
AACCGAGCCTTGCCATCGAGCGCGCTCACTTCTGCCACGACTGCCGCTGGAATCCCGAATGAGCCCGGATGGCACCTCCCTGTGCCGGGCGTTCCCTCGCCGTCAGGCGGCCAGGGCCTGATGCTCCGGCGCCGGGTCGGCGCCGATCAGCTGGATTGTCGGCGGCGCCGCTTCGCCGCCGTGGCCGAGCAGCGCCGCGAGCACCTTGCCGGCACCGTCCAGGGCGCTGTGCGCGGTATCCCCGGCGATACCGGCGACGATCGACAGGTCATTGTCGAGGTCATGCACCAGCTCGATCTGGCCCTTCGGCCCGACCCCGGCG
>TRINITY_DN79339_c0_g1_i1
GCTTGAATTACCCTATGAAAACTTATGGCAGATTGTACTGCATCGACGTGGTCAAGCAGCAAAGTTTCTCCTCATACAGGTTTGGTTGTTCAAATGAAAGATTTGATGTTTCCTGTTGGTTCTATATCTTTGATCACTTTTGATTCCTTAATTTTTGGCTATGTTTCACTGCATATCTCTAGAATCTCTTCTGCCTTGACATGGTGGTTTGGCTTTCAAAAATGTGTGACAGCAATGATAGTTAGCCTTGCATTTCATTTCTAAACACTGAGCTGTAATCTCTTCCAGATTCCTTTTTGTCTAAGTTACATTCGTGTTGTTTTAAATTTCACCAAACAGTTCATCCATCAATCTATTCATCTCGATTTGGTGAAGAACAGTTTTCTATACCTGGATGAT…
>TRINITY_DN89678_c0_g1_i1
AACAAATTGAATTATCTGTTGTTAGCAGGTGCCAATTATGTTATCGCGAGAGGTATTACCTCTGGTGTGCTTACCAACTCAACTTACAGATTTACCCAGGTCAACAACGTTTATGTTCTTAACGATGCTACAGGCCTTGACATTCTTTACAGATATGATATTGATATTATTAATACTGAAGGGACTGGTGCAAGAATGAATTATGAGGTCTACTACCTTATTGACACTCAAGTTCAAACTTATAGTTTCTACAATACAACTAGTAGAGTACCAATCAATGATACCATTATAATATAAAACTATTTCAATGTTTATCATATTACTATTGATGATTATAATAAGTAAATTTAGCGAAGATAAATGTTTATAGTAGATATAAATCAAT
>TRINITY_DN185613_c0_g1_i1
CTCGGTTCCCGAACCTTTGTAATCATAGTTCTCTATTGCAGGTGTTGTGACTCCTTGGTAGATGATCATTCGCCAATGTGGTATCGGTTTGGGTGTCGAATATGATTCTCCATCTCCTTCTCGGTCGCGCTTTTCATCCGCCATGACTGGCAGCCCTTGAGTTGGTTCTTCGCCAAAGTCTGTATGTTTTATTGCTATGGAGATGATATAGAGTAAGTCGAGAAGTTAGAGATGTCAAACTCTATGCGGG
>TRINITY_DN175797_c0_g1_i1
GAGACCCGCCAGTACACCGAAAGCACCATGCTCGACCAGTACCGCGCCACCCAGCAGCAACTGCAGGCGCTGATCTACTTCAACGTCAAGGGCGCCAGCCAGGCCAGCCACACGGCCGATGAGGTCTATCACAGCGCCTTCGCCGCAGTGATCGGCGTACTGCTGGTCGCCCTCCAGGGCATGCAGGCACAACTGCGCCAGACCATCCAGCAGATCGGCAGCTCGGCG
>TRINITY_DN86009_c0_g2_i1
TTCCAATACCTATGCCCACAAGGGAAAAAAAACTTAAAAAGAAAAAACCACCAAAAATATCAATCAAGTATCACAGAACATCAAAAACTACTCAATAGAGAGAGAGAGAGTTTCAGAACGAGGGCTAGTTTTTCGTTGCCTATAGCCCTCTTTAGGGAAAGAAAAAGAAATATTCCAACAAGGGTTAGTGTAGAATAGGAGATTCAAGAAAGGTTATTGGAGCTGCCATGGATACCTGGGAACAAAGAGCTTTGATGGA
>TRINITY_DN232339_c0_g1_i1
GCCACGTCGAGGATACACGATGTGAAATATAGCACCGTACAGAGTTCGTGCGCATATGGCATGAAGCACAAACTAGCGGCAGCGAGGACAACTCGGAGGTAGCCTATGAGGTTTGGGGCGAAGAGAAAGACGTTCTCGTCTACTGTGGTTGTTGCTAGATCAACAGCATATTTCGGATGATAGACATCTTCTCTTGGCGGCCGTGTCCTACTCCCTTGCCTCGGTCGCATTTGGGGTGAAAGTCCTTGATCACCACCTAAATGGTCCGACGTGTCCAATGCTGATCCAGAGGCCGCGGACGCTGTGGGGTCAGGCGTCGATTTCCTCGAAGACCGTGTTGTGG
>TRINITY_DN85804_c1_g7_i1
ATGAACTTGGTGGTGACCTCGAGGACGTCCTGGGGCATGGTAGCGGACAGGAGAACGACCTGGGTGGACTGAGGAAGGAGCTGGAAGATGTCGTAGATCTGCTCGGTGAAACCGCGAGACAGCATCTCGTCGGCCTCGTCGAGCACGAACATCTTCATGCTGTCGGTCTTGAGCACGCGACGCTGGATCATGTCCTGAACACGGCCGGGAGTACCAACAACGACCTGTGGGCCGTCCTG
>TRINITY_DN86405_c0_g1_i1
CCATGTCCATGCCAGTTTTTTGCTACAGCTGTATTTCTACTTTCTGCTAAAGGTTGAATCGTTTTTCCAATTTGGCCAAACGGAACGCCTGGACCACAAATGGCAATTGCAGCGTCTAAACAATCTCTTGCTGTTTTGATCAAATTCATGCTTGTTTCATCTGCTTCTGCTTTGGGTCCTACTGGGTACGTTCCATTCAAATCTCCATGGAAGCCATGATGG
>TRINITY_DN64151_c0_g1_i1
GGTAAAATTGGAGTCGCGTTATCGAAAGATTTAATGGGAGTAGCGGGTGACGCTTTAAAAACCAACATCACGACACTCGGCCCGTTAGTGTTACCGATGTCCGAACAATTACTTTTCTTCGCAACTTTAGTCGGGAAAAAGCTATTTAGAATGAAGATTAAGCCGTACATTCCCGACTTCAAGCTAGCGTTCGAGCACTTTTGCATTCATGCTGGCGGGAGAGCGGTTCTTGATGAAATCGAAAAGAATTTGCAGCTTACGGATTGGCACATGGAGCCATCACGAATGACACTCAACCGATTCGGTAATACATCAAGTAGCTCACCGTGGTACGAGCTGGCATATTCGGAAGCTAAAGGGAGAATCAAGAAAGGAGATAGAGCGTGGCAGATAGCTTTC…
>TRINITY_DN110422_c0_g1_i1
TCAACATTCACGAGAGATGTTATGGAATACGGACGAACATGGAGATGAAGCATTTAATTCACTCTTTTTCCGTAGACCTTCTCAAAGTATGTCGCGTGATTTATCCGGTTTGGCTTCAATTTATTCTTTACCGACCAATACATCTTCAACACCTGTTCCTGATCGCAGATTGTCAAATATCAATTTACCAAATCAATCTTCTTCCACAAATCCTGCTAATCTTTTTGATGAAGAATCACCCGATCAAGAAGATATGGACCGTGAACAAAGGGAGTTTCGGGATGAAGAAGTAGGAGATGCTACACAAACATCAATCACACAAGTTAGTCCAACACATGCAGCTGATACAACGATTGAACGTATGATGAATAACCTTTTACGTTTTCAATCTCAAAGTCG…
>TRINITY_DN169818_c0_g1_i1
TTTTCCTTCCACGCGATCAAGAACCTGACCTGCGCTGAAGGCGCGATGTTCGTCAGCGACGACAGCGCCCTCGCCGAACGGGTCCGCCGCCTCAAGTTCCACGGCCTCGGGGTCGATGCCTACGACCGCCTGAGCCATGGACGCAAGCCGCAGGCGGAAGTGATCGAGCCCGGTTTCAAATACAACCTGGCCGACCTCAACGCCGCCCTCGCGCTGGTCCAGCTCAAGCGCCTGGACGCGCTCAACGCGCG
>TRINITY_DN74482_c0_g1_i1
CGGCGGGGGGGGGGGGGGCCCAAGAGACAGAGACCATCCGTGGCTGCCCCTCATGATTTTTTTGTCCATTTGTTCAGATTTATTGCTGGTTATTCTCTGGAAAGACAAATTAGGAAGGCTGCACCGGTGTAAAATTCGTCTGTGTAAGATGCAGGAATACGTCCTTGTTGGGTTGGGTCTTTCCATATTGGTGAATCAAAACCCTGATGTGGCGCTAACCTAACCCAACAGCAAATGAAATTGGAAAGTTTCAGCTGATCTTGCAATTGGCATTGTGGATCCTCCCCCGGTGCCATCGGCAGATGACACTACGCTACTGTGTGTCGCTTTCTTCTGTTGTCAATGCATGTTTGGGCTGAAGACGTGCAGACAAATGAGGCATGTCAAGGTGACATGGGG…
>TRINITY_DN220837_c0_g1_i1
GATAGAAGCATCTATGTCCTTGTGTGGTAATATTCTAGCTCCATTGATGAGCACTTCATCCTTCACCTTGACATTCTGACCTATGACCGTGGTGTTCTGTGTTCTGTTCCATTTACCCAGATGAGATTGCCAGCCGATGATAGCACTGTCCACAAAGCTGTTATCTCCGACTCTACTTCCGTCTAATAACACTGAACCCTTGATTCTCACACCATCACCAATAATTACACCCTTTCCTATACTGACATGTGGACCAATGATACAATCCTTTCCTATCTTAGCAGTGGGGTCTATGATCACAGCTCCTACTATTCCCTCTCCCTTCTGTAACATACCTGACTTCATCTCTTGTAAGTAGTTCAAATACAATTTGGTTCCGGTTATGAAATCTTTGGGTTG…
>TRINITY_DN223490_c0_g1_i1
GAGAACGGCCTGAACTGGGCAGAGTACGAAGGCGGTGATGAGGAGAGCGAGACTGACGTTCTTTACGAGTTCGAGAACTACCTCCCACCAAGCATCCGCACCTGGCTTGATCAGAAGCTTCGCGACGTACGTGTGATGCTCATCGAAAACGGCATCCTCGCCAACACCTCCAGCAGCAGCAGCAGCACTGGCGAAAGCAAAGCCGTCCAAGATGCTAAGAACCGCCTCGAAGCAGCACGCAAAGACGTCGA
>TRINITY_DN73707_c0_g2_i2
AAGCAACTTAAAGATTCTTGTTGCAATCCAACCCATGTATCAAGCAACTTATAGAGATCAAGATCAAGAAACAAGACACATAGTAACATAACAAGACAGAAAGATCAAAAACAGAACAAGCAAACAACAAAACACTACAAAACAAACCCTAAACCACACCAAACCCTAACCATGTTTAGCTTGGAACTCCTTCATAAAAGCCACCAACTTCTCAACCCCAGCCAACGGCATCGCATTATAAATCGACGCCCTCATCCCACCAACCGACCGATGCCCCTTAAGCTGAACCATCCCCTCTTTCGCCGCTTCCTTCACAAACTCCCCTTCCAACTCCGCCTTCTCAAGCGTAAACGGCACATTCATCAACGACCTAACCGACTTCTCAACCGGCGACCGATA…
>TRINITY_DN123939_c0_g1_i1
CAAAAAAGCCCTTGTGAGCACTCAAGGGACTGGGATGAACGCTCTTGAGGACGTAGTGCTTGGAGCCGTTGATAGCTGCACAACGCTTCTGCGCAGGCAAACCCCAAGCCAGGAAGACAACACCATGAGTGCGCTTCTGGCAAACCAAGTCAATGACCTTCTGTGTAAACTTCTCCCAGCCTTTGCCTGAATGAGAATTGGCCTCATGGGCACGGACAGTAAGGCAGGTGTTCAGCAGCAGGACACCGCGATCAGCCCAAGGTGTAAGCAAG
>TRINITY_DN258960_c0_g1_i1
GCTAGTTGTTCTTCTGTGGGTTCTGGAGCATCACCTTCTTTCGTACCGGAATAGAAGACATCCGCATTGATATCTTTTGGTAGATGCGAATCGCCACCTTGAACATCGTTCTCGGTCTTTGGTACCCGGACTCGTGGCAGGGCAGACAGAACAGGGTGTGCCTGATCTGGTGGCTGATAGTAGACATCCTTCTCTTGGTCTATCGTGAACTCGTTCTCATTGCCAGGTGGATCAGCAGCTACGGAAGGGATCGGATCTTCTGATTGTCGTTGAGCAACTCGTGCCGCTTGAGGAGAGAGAGGGTCGTGCGTGGGGATCGGTATCGAAGACTGTGCCGATTCTGTAGGATGAAGGTCG
>TRINITY_DN98862_c0_g1_i1
CAATAATCATGTACGATGCCATCGAGTAGGAACGAGTTCGACGATTGGACTTAATCTATGCTTCTACCACATCCAGTGCCTAGCATTTCCGCAACCTAAGGTTACTGGCAGAGCATTTTTGACAAGGGAGTAGAATTGACTACGCTGTGAAAGTCACTTCCTGAGTCACGGCTACGCGCAGCTCGATTCAGAGCATGGGCGTGTAGACACAGAACTTTTGTACATATTAG
>TRINITY_DN131060_c0_g1_i1
GAAAAGGGATCCAGAGTCCAGTTCCTAAAGAACCAACCAAACTTTTTACAATGTTACTTGAAAAAAGAAATTTATTTTGCAAAATGTTACACATTTTCCAGCAACTCTTTTCTCCAGTAAGTACAATAATCTCTTCCCAGATTAAAGTTTTGAAGATCACGTGGAGTTAGAGGAAAGATTAAATGCCCTCCTCCCCGTATCAGGCACTTCTCTTGATACTGTCTAAGCCAGTCAAAAATTTCTGCTTACCCTGCAGGTATGGATACAAGGGCCTATCGCTTGAGTTGCTTGAAAGAAAGCAATATTTTTG
>TRINITY_DN214583_c0_g1_i1
GCCAGCTCTAGCCAACAGACAAGAGCACGAGCTCATCTCTTCTAAAGTCCTGGGACACTTTGTTCTGACTCCAACGGTGGAGAGCGAATGTTGGCGGAACTTCTTCAGCATATACCACTACTATCTTCCAGTCATAGACGACCAACTACGGGCGTTCGAACAGATTACACCCAACAACAGATTCCTCTTCTGGACAATCATGATCATTGCTCTTCGACACTACACACCTGACGTGTCAGACGCGGGGGCAGGCGACAATGAGAATAATGTTCTATTCCACCAACTCTTGCCGGAGTACAG
>TRINITY_DN204410_c0_g1_i1
GCGGCCTGTCTTACGGATGATGCGGCCCACAATGAGCACGCCCAACAAGGAGCAGGCAAAGGCCAGCGGGGCAAAGATGGCTGCAAAGTGCTGGTTCAGCAGCCCGATGAAGTTGAGGGAGAGCGCGATGCTGCTGGAGGAGAAGAGAATCATCAACACCGCTGTGGAGGCCACCACCTGAGGATTGACGCCCAATGAGAGAAGGTATGG
>TRINITY_DN241236_c0_g1_i1
GATTAGTACTATGTTACATGGTGCACATAATTTATTGACATTTTCCCCTCAAGAAGCTAGGAGTATATGCATAAAAATCTACATTTATTTAGAGGCAACATGCAATAAACTAGGTGTTTATTTCCGTCAACTTTGATCTTTTCTCTTTTTGTTGCATTTTAATTTGTTGTTGATACGGGGGGTTTTGCTTGTTTCTGCTTGAACTCCTCAATCTTGTGAATTCAGAACTCCAAGTCATCGAGGCGCAGCTTCTCCTGGAGACTGCTTCTTGTTGAAATGTTTGGTAGAAAACAAACACATTTCATCTCTCATTCTCGTTCTTATTCTCGGAAAACGTGCTCACTTTCAG
>TRINITY_DN201983_c0_g1_i1
GGACAAATGACCTCGTTTCATAATGATATTCGCAAGTGTCATCGAGTCGGCCAGCGGGAGATGCCGGTGAAAACAAACAATGTATTCCACTGTCAGGCCGAGCTCTTCGACTGCACGCTTTTTAGCAGCTACAAGGCCCTCGACAACTACGTCATAAGAGATGCCCCGAACTGTGTGCATCTGAGGGTCAAAGGAGACCTCGATATGGCGAATTCGCATGGTAACTGCTTTCAAGAAGTATGCC
>TRINITY_DN33708_c0_g1_i1
ATGGCACTGTTGTTCAGGACACTGAACTAGGCCAGGTCATCCAGCTTCAAGGTGATCAGAGAAAGAACGTCTCTACCTTTCTTACCCAGGCTGGCATAGCGAAGAAGGATCATATCAAGATTCATGGTTTCTAAGCACACAATGTATGCAAGTTTAGTGGTTATATGTTTGTTTGTGATAACTTCTGTTTGATACCTTTATTAGTTCTAGTACCAATGGCAGGATTATGAAAATGTGTTTTCTTATCTGTAAAAAAATATCTTTATGTG
>TRINITY_DN84037_c0_g5_i2
GTACAGGTAGATACCGTCTGCTCTCCTCCATGGCTTGCTCTGTCGGACAATGACTGCTGGCATGACCTTCTTTCGGAGTTCTGGCTTTCCCTTCTTGACGGTCGCCATGACCATGTCGCCAACACCAGCAGCTGGCAGACGGTTGAGGCGTGCACCGAAGCCCTTGACGGAGATGATGTAGAGGTTACGGGCGCCGGAGTTGTCGCAGCAGTTCATGACCGCACCGACTGGCAGACCGAGGGTCATCTTCAGCTTGTTACCGGAGGTGTTGACTCGTGATTTGGCCGACATCTTGACGGTTCGTTGGGCGGATTTTGGGTGCTGTGGTGTGGCTCTTGCCTGGC
>TRINITY_DN267840_c0_g1_i1
AATCTTGCCACGTAATGACAAGTCTATCAGCTCTTCATCATTTAGATGTGCAGCCTGCTTGTTCTTGAGGATCTCTTCGCAATCGGCTCTGGTTCTTGACGAACCATTGCCCTTGGGTGTCTCGGGACGCTCATGGCGAACAACTGGGAGAGGAGCAGGTGGCGCAAGTCGAGGTACAGCAGGAGTAGTGACCGGAGTTGGTGTATCCTTCAAACTCCATCGGGCAGCATTGAAGAGATAGCCATTCAAGATCAAGCTCAGCGTCAGAGCGATCAAGACCCACTTGCTCAGCACAGGATCCTCAAGGCTCTGGAATATGCTTTCAATCACGTGGCCACCCA
>TRINITY_DN82837_c0_g1_i1
GTCCTGGAACATGGTTAACGTTCTTCTAGATTTCCACTTCCTATCCGGCCAACCATAACCAACAAATCTAGCATCTTTTGGCAGGGAGGAATCGAAGTTCAGGCGGACACCGGATGGTTTACAGTTTACACCACCGATTACTCAATGGTTGTGTTCATATCCCCTGAATTGGAAAATGAGTCACTTCTTCTTGTAGTTTCATCAAACATGTGGTCCGCGTATTTACGTCGCAAACATTTTGCAATCAAGAATGTGGCTAAAAATGCAGTTCCATGCTTTACTTTGATTCAGAAAAATCACTTGCTTGCAAGTCCGATTATTACAAGAGTGCTTGACAAACATTGCTCTATCAATTATAGTAAGTAGTCTTGTTGAGGCAAAAGGTTCTGGTTCTGGTCT…
>TRINITY_DN121460_c0_g1_i1
GAAATATTAACGTGGAGGTTAATTCGACACCTCGGCTCAATGGAATTGTGAGCTCTGACAACCAACAGGGTGGTACTGGTTTTACACCTGATTTGGAACTTAGTGTATCAAAACTTGCATATTTAACGATCGGTTCATCTCCTGATACTAAACCGGGCATCCCTCAAATTCTTCATCTGATTTCTAATGGTGGTGATGAGT
>TRINITY_DN197070_c0_g1_i1
TCCGTGGTGCGTTCTTGCTATGTGAGCTGCGATAGCTATAAGCTGTCCAGATAGATAGGATCGATCAGGCCTCATGAAAATGGCTGGCGTACACTTTGATGCATGTCCATCATGCAATGTAGCCATGTTTGCCTCTGCTCGAGTCGCACGTAGCGAGTCATTCCTCACAATGGTATCCGTTGTCACCATCGATTCGTTCGCATCATCCTTCATCAGCATCGGATCAG
>TRINITY_DN179404_c0_g1_i1
AAAGATACAAGTGAAGGTGGAAAGATTAAAGCTCTTCTCAATGTTCTACGTAGAATGATTGGTGTGAAAGATTTGGCAGCTATTAGACTTTCACTTCCGGCAAACCTTTTGGAACCCGTGCCAAATTTGGAATATTGGAATTATATGGATAGAGCAGATTTCTTTTCAGTTGTGGGTGATTTGGATGATCCTTTGGATAGAATGTTGGCCGTACTTCGTTTCTCTTTTACTAAAGAACTTAAATTCGTACATGGAAAGATTTGCAAACCATATAATTCCATTCTCGGAGAATTCTTTCAATGTCATTGGGACGTTCAAGCTCCAGAAGATACAGAAAAGGTTGGTTTTCTTCCAACTATGGCATTACGAGTAGATTCTCCAAGTCTTTTACCCCTTGCT…
>TRINITY_DN75642_c0_g2_i1
GGAAAATCTTGCAAAGAATACCAACCATTTTTATGCCAAAATGGCAAAAACCCTTTTCCAATGTTTGCTTTACTTCAACTTCTGATTTTTGAAACTTGTGTTGTTTGGCTATAATTTCTTTTGCCATCTTCTCTGTTGCGTAATGTACAGTTAATGGTCTTCAAATTTACCATGCTCTGTATTAACACACTAGTTCTTTTCCATTTTCATCTTTTAATTATTCACTATTAAGGCAGATCATCGCCTTGATCACTTCGATTAATACAATAACATATTTTTAACCTATAGATGAACAATATGCGTTCTTTCTGATTTTGTTGCAGAGGTCTCATGCTGGACCATCACAGGAGAAAGACAGGCTTCTCGATTACAAGCCTTGTACTTTGAAACATTGTTAAG…
>TRINITY_DN169121_c0_g1_i1
AAGATGATGAACCCCTTCTCCAACAGCGAACTCGTCAAGCTACAGGAGCGACGCGAGAATCTAGCCCAGCGTGTGAATGACATTATCAACGAACTCGGTCCGGAGATGTACGAGGACTTCCACTCCAAGCGTATTGTCGAGGATCCTTTTGTCAAGCAGGAGCACGACCGTACACCACCGCAAAAGTCAGACGAGGACGCGAAGACAGAAGCAGGCCAAG
>TRINITY_DN60575_c1_g1_i1
GCAGAAGTGGCGTTTGCGATGGCCGAGCTGGCTGCAGAAGGAGTCTCGGCAAGACCGACGACGTATGACTTGACGTCGGTGGGAAGGCCGGCGATCCAGGAAGGAGTCGAGCTGGCGGCCAATTCAGACGCGACAGAGGAGTAGACACCAGCAGAGTTGGTCAGGAACTCGAGGGCGATAGAGGTAGGAACGGCGGTCTGAAGGACCTCGAGGATGGAAGCGACGTTGGCATCAGTGGCCTGTCTCTT
>TRINITY_DN134997_c0_g1_i1
AGCCTGCTTCCCGATGTCTGTAACGCCAGTTCACAAGCACTAAAAAACTGAGATCCGCGACGCATGTTGCAAAAATAATGCGTAATTATGCCGTTACGCTTGCCAAACGTTCCTGCACAATGGCGATGAAATCGCGTAATGCCGGCTTCATCTCCCCTTTCTTCCACGCCATCAGTAAAGCAATGGAAGGCACATTTCCGGCAATGGGACGAAAAACAACCTGCCCGGTATTAAAATTATTCATATAACCGGGTATCAAAGTGACGCCCAGCCCCATGCCCACCAGATTCATGGTCACCAGAATATTCGTTGCCACCTGGACGATATTTGGCTGGCTGTTTTCTTGCGCAAACCACGCTTTAACGATCG
>TRINITY_DN122594_c0_g1_i1
GGGGAAGTGACCTGCAGTAATCCTTTGTCAGAATACTATGATGCACCGGCACCGGCACTGCTGGCAACTCTGTCAATGGGTGCTCATTTCGTAAGCACTGCCACATTGACACCAGCAGATACTTCGACGCGCGCGACCACCACATCAACAGCGTCACTCATAAGCCCTTCTAGTACGATATCTGCAGCTAGCACGTCATTGCCTGCTGTTGCGACACCCACTGCGACACAAGCTGCCAGCACGTCCGAACTAAGCATAGGCGCGAGAGCTGGTATAGGTATCGGAGTTGCTCTCGTTGTCCTCTCTGTTCTCGCAGTAGTCGCTTTGATACTACGACGCAGAAAGACTGCTA
>TRINITY_DN63996_c0_g1_i1
TGCTGCTATTGGTACCGATGTTTCTTTTGACACCAAGACTGGGAACTTCACCAAATGTAACGCTGGCATCAGCTTCTCCAATGCTGACCTCATTGCTGCTTTGACTCTGAATGACAAGGGTGAGACTCTGAATGCATCGTACTACCACATCGTGAAGCCGTTGACCAACACATCAGTGGGTGCAGAAGTGAGGCACAACTTCTCGACCAATGAAAACACAATCACAGTTGGCACCCAGCACGCTTTGGACCCATTGACCACAGTGAAGGCCCGTATCGACAACCTTGGCAAAGCAAACGCTCTTATCCAGCACGAGTGGCGCCCCAAATCCCTCTTCACCATTTCAGGAGAAGTCGACACCAAAGCTGTCGACAAGAGTGCAAAGTTTGGTCTTGCTTT…
>TRINITY_DN153210_c0_g1_i1
GTGAGAGGTCCCAGGTTTGAGACCTCCCAGTCACACTAAAAAAAAAAAAAAAATTGTTGACAAACACAATGGTTAGAGAGTAAACTGCAGACAACCTAATAAGGTTTCTTGAATGTGCTTAAAGTAGGGGCTTCTGAAAAGCTTTTGGTATGAGGTTCCAGGAAAAGATAATTCTGATACGGATTGTTGTTTGTTTCATTATAAAGGTCACAGCATTGGCTGGACAATCATACGGCTATTATTCCG
>TRINITY_DN250148_c0_g1_i1
ACTTTGAACTCAATCAGCTGTTCGGCTTATTCCGTACTGATACTAAGCATACAGTGACGCACACTCAACCTCCTCATCATCATCATCATCACCATCACCACCATCATCACGGTGAAGAAGAGACTTTTGAACAGAATGAGCTCTTCAAACTCTTTAGATCTGACGTCACTCAAGATAAACATGACGAACTTTATGGAAGTCATGGTATGTACAGTGCTTATGGCAAGAAGCCAGTAGCTGGTTTTGATCACTACCACAATCTCAACGGAGAAGCAAAGTTCTATCAAAAACACCACCACCACAGTCCTAGACCTGCTCGCCGCA
>TRINITY_DN96685_c0_g1_i1
GCCTTCTTTCCCCTCGATTTGGGCGATCGAACTTTGGGTGGGTTGATCGTTCGCTTTTGAACACGGACGAGGGTGGAAGCTCGGGCGACGGCGGCCTGTCGCAAATCGGCACGGTATCCTTTACCAGCGGTCTCAGCAGCGGCGATCTTGGCAGCTCGTCGGGAAGAAGTGCCTCGTCGGAGGGTAACGTGGATTCGGGCAGCGGCGACCTGGTGAGGCTTGGCGTCGGCCTTGAGCTTGGTGATCATGACCTGACCATCTTTGCTGGGGTAGATGCTGACGCTCTTGGTGTTTGACAGACCAGAGTATTTGTGCGAGTGACGGTTAAGGAGGTTGCCCTTTTCTCGGGAGAAAGAAGCGCCGTTACCGCCTTTTACGATGAAAGAATTGTTCTTTCGG…
>TRINITY_DN180668_c0_g1_i1
CGAGAATGGACCAGTCGTCTGGCAGCCCGGCACCTATCTCCCCGTTCCAAACACCTACTCATGGAGCAACCTGACCAACATGGTCTTCATCGAACAACCCGCAGGCACCGGCTTCTCCCAAGGCAAGCCCAACGCGACCAACGAACTCGACGTTGCCGAACAATTCTTGCCATTCTGGAAGAACTTCATCGACCTCTTCGGCCTGCACAACCGCAAAGTCTACGTCACGGGAGAGTCTTACGCAGGCCAATACTGTCCATACATCGCGGATGCCATGATCAAGAAAAACGACAAGAAGTACTTCGATGTGACTGGAATGATGATCTACGATCCTAGCATTCAGTATCAACTGGCTTCGGAAGTGGCGACGGTGCCCTTCATCGACTCCAACCGCGTCGA…
>TRINITY_DN213912_c0_g1_i1
GGGGCCACATAATACGCACTTCCAACAAGGTCTCTAAATACATCTCCTGGCTTAAAGAACACTGAAAGTCCAAAATCGGTAGCCTTCAACGGCGAGTCTTCATCCGTACTCAACAGCAAAAAGTTCTCCGGCTTCAAATCTCGATGAAAAACTCCCATCGTATGACAGTTATGCACCACCGTAACAATCTGCCGGCACAAATTAGCGGCCGCACGCTCCGAATAATGTCCTTTAG
>TRINITY_DN83476_c0_g1_i2
AAAAAAAAAAAAAAAAAAAAAAACCATACTCTAGCATTTGGTAACAATTGGCTATCTTCATTCCACTTCCTATCTCAGTAACTATGCGGCATTATTCGAAAATGGGACCTGTCACTTCTTCAGTATGAATGAAGTGTTGCAACTTTAGAAACTTCCATTGCCAATAAGCCACAACCAATCCAGGGCTACACCTGCAAATATGCCTCCAAGAAGGACTAGTACTAGCAAGTTCCCTAATGCGTTTTGCTCCGGACCCTTGTAACCTTTTGGAGCTGCTGTGAAGACACAGACCGTAAGATAACCATTGGTTAATCCCAATAAGGATGTGAGCATTATCATCCAACCTTGATCGCCATATTTTGCAGTGAAGTAGAATGCAGGGATGAACAGGAAACGAGA…
>TRINITY_DN230034_c0_g1_i1
CTGGGGCGTGTCGGTGCTGTCGGCCCTTGCCAAGTTGGTGCTGTTGGCCCGTGACAGAGGGGTGGAGTTACGAGGCAGGGAGCCAGATGCTCTGGCAGACCTCTGCGGGTTTTCTCCTCCATGCGACCATCTGTGCTCTTGGCTTGCCCGCGGAGTCTGCTGCTGGACAACAGGCAGCTGATCGCTGTTGCGACGGCTGCCCCAAGGCAGGAGCCCAGCCACGCCTGACCGAGCTGACCCAGCCAAGCCGGACATGCGGGAGGTCCAGGATGGTGGAG
>TRINITY_DN173899_c0_g1_i1
GCGGGAGTGACTTTGGATATTGGGGGTGTGTGATTGCGGAAGGCGGCTAGGAAGTTGCTGAGGAAGGGTCTTTGTGTCGGCATCTTTGTGGATGGTATGGCACACTGAATGTGGCCCGATGTCGTGTCGTATTTTGCGCGAGGGTGTTTTCGGTATGCTGATGACCTCCTCGTTTGGTCTGCAATATTAATCTCCAACCCTCTTCCTCTCCACTACCACCAAGCCTGCCAGCGGCGGTGCGCCTGAACGCTGCAGCGTGCGATCAACGATCCTTCTGGTATTTTGCTCAAATGACGTCCGGTGTCTTTCTCCACTCACTGATCTGCGTAGTCGTGAATCTGAATTCGAGGTCGC
>TRINITY_DN76495_c2_g1_i1
GTCTCCCAGTACAAGAAACCTTTAGGCCCTGTTTGGTTCCAGGAAACTACTGAGGAAAGGAAAGGAAAGAAATGGAAACTGAATCCCTTGAAAATCCTAATTCTTTCTCTTGTTTGGTTGACTAAGGAAAATACTAGGAAAAAGGAAAAGGAATCCTAGAAAAGTAATTCCTTTGTTTGGATTATGAATTTTTTGAAGGAAAA
>TRINITY_DN84184_c1_g1_i1
TGGATAAGGTAACAACTCTTAGTAATAGCAGTTTTAGGCACGAGTCTACCACTTCTCGTCTATGTGGTGGTGGTGGTGGTGGTGGCTGAGGTGGGCTTGGTGCCACCGCCAGTTTTGGCGCTCTCATTGAACACCTCTAGCAGAACCGTGCTCTTGCATTTGGGGCATCTGGGATCCTTCTCCGGAAGCATGATGTACATCAGGCAGCGGGGGCAGCCGGCCACTATCATTGCTGTTGAATCAGGGCTGTTGGAGAAGATATAGGTGTCTTGGTCCTGGTTGAGCTCGGAGGAGACACAAGAACTGGGCGGAGATGTCGGCGACACCGTCGATGATCGGCTCGGCGACTGAAGCCGGAGGTTCCCTCTTGGCGGCGACAAATTCAGCTTCAAATCGAGT…
>TRINITY_DN78621_c0_g2_i1
CCACGTTGGCTCGCTTCCAAGGACCGCTGGGAGGAGTGTGAGCAAGTTCTCGTCCTTACCCACGGTCACGGTGATCCAAACTCTCCATGGGTGGCCCGGGAATTTGATGAGATCAGAGAATGGATCGAAATTGAGCGCCAGAGCAAGGCAGTCTCTTTCTGGACACTGTTCTCTCCACGCTACATCAACCGCACTCACATCGGACTCTTCACTCAGATCTGGTCGCAACTTACGGGAATGAACGTTATGATGTATTACATCACCTACGTCTTCGCCATGGCTGGATTGACTGGCAACACCTTGCTCGTCTCGTCCTCGATCCAGTACGTCATCAACGTCGTGATGACTGTGCCAGCTCTTCTCTTCGTCGACCGTGTCGGTCGTCGACCAACGCTCATG…
>TRINITY_DN139768_c0_g1_i1
GTGAATAGCCGCTGGCTTGAAGACGTTACGCCATTGTCGTGGGTCACACCACGAAATAATTTGCAGCAGCGAAGGCTCCAATTTAGATCCGACGACGAAGAGGTGGTGCCCGGCAAATCGCCGAAGATTTTCGATGTAGACGTTCAACTGACATCACCGAACAAGTACAAGGTCAGCTGTCAGGGAGCAGAATATGAAGTCACATCGGTATTGGACGAGGCGTCTAAGACGCTTACCA
>TRINITY_DN95867_c0_g1_i1
GCCACCGTCGTCTACGACCCCATCGCCTGCTGGACCTGGAACCCCACGGGCTGGAGCAACAAGATGGGCGGCCTCGACTTTGCCGGCGGCACCCCCGTGCACATCGCCTCGGGCTGCGCCGCCCTCGCCTACAGCATGATGCTCGGCCGCCGCCGGGGCCACGGCACCCACGAGCTCAACTACCGCCCGCACAACGTCACGCACATCGTCATCGGCACCGTCTTCATGTGGGTCGGCTGGTTCGGCTTCAACGCCGGCTCCGCCCTCGCCGCCAACCTGCGCGCCGTCATTGCCGCCACCGTCACCAACCTGGCCGCCTGCGTCGGCGGCGTCACCTGGTGCCTCCTCG
>TRINITY_DN30621_c1_g1_i1
GGCACGAATTGTTGCCGACCAGAATTTATTCATTTTGAGCACTGATGATCAGTGTTGAATACGACTCTTTACCGTTCAGAAAAGTTGTGGTAGACATCGTGAGACCTAAGCGCTATCAGCGTCTGTAGAGTTTGCTTCTACAAGGTTTACAGAATTTACAGTCATCCATGCCACGGTGTATCCAATTGGTAGTAGTGCCCAATAGTGCGTTCAATCATTCATTTCGTCGAATAACATATGAGTTTGGAATAACAGTACTGTGACTGCGTCCAGATCATCAAGCTATCTATCCGATCCGTCCCGTTCTGAGTCAACCTACAGCCTCAACATACCGTATGTTCGGCTCGATGAAGCGTAGCTGAGCAGTCGTCTCGAAATCTGTTTCGGTGCAAAGGAGCA…
>TRINITY_DN249202_c0_g1_i1
GTGGCGCGACATCCAGATTTGTTTTCTCGTACAAAGAACCGCACAGGTCCAATATGTTGGATTATTTATTCAAACCAAACTTCGCTGCGTCCCTGCAAATATTAAAAGTTGAAATTGGAGGTGACGGACAAAGCACCGAAGGAACCGAATCAAGCCACATGCACAACCGCACCGATTTGAACTTCAACCGCGGTTATGAGTGGGAACTCATGAAAGAAGCCAAAAAACGAAACCCGAACATAACTTTGTACGGACTTTCGTGGTCGTCGCCGGGCTGGACCGGAAATTCGACGGACGGTTATTAC
>TRINITY_DN220375_c0_g1_i1
CAGAGAGGTAGTGACTTCGGACTACATCCCGACAGGACCTTCTTATCGATACTCAGGCAGCGTTGACAAATCCCTTCAAGCTGACAATTCGACAACTCCAGAGACAATTACGAGATTTGGAAGCAACTGGCTGCACGGGCAATATCCGAAATGGACGTGCCTGGCTTCGCACTAATTACTGGCGCCGCCTCAGGGATCGGAAGAGCTACAGCGAAGACTTTTGTTCGGGATGGCGCTGCCGGCGTGGCACTACTGGATCTGAACGAGGCAGCTCTACAGACAGTCAAGGGAGAAATTGAAGCAGAGCATAGCAAACGTGGAGGGCAGCCATGTATGGTCATCACTCATGCTGTCAACGTTGTCGATGAGGAGCAGGTCAATGGTGTTGTCAATCAGGTT…
>TRINITY_DN7834_c0_g2_i1
AAATTAAACAAGCAAAACAATAATGTGAACGAAAGAATTCTTCACATGCCAGATGGCACACGTGCAGCACACGTGCTATTAGTCAGGCTTAATAGAATAAATCACCAACCACTGGCATAAAAACAGAAAAGCTTTACCAGCAAAAGATAGTGGAATATCAACTCCCCCAGTTAAACATTAATCTTTCACAGTACTTACCAATTAAATAATAATCCAATCTTCCAAAAATTAAGGTAAAGTTATCACAAAATGACTATAGTCACAGTACTACTAACAAAAGCATTCAATTCCCTGTATCAGATCTATGAGAAGTGCCGCCTCAGCATCACGTCAATACGCCATAACTTCATTACTATCCACCTCTCGCACCCAAAACCCTCAACCCGACATTTGCCGCCA…
>TRINITY_DN174164_c0_g1_i1
GTCTGCGTCGCCGTTTTCAACAGCTTGCAGTACAGCATTCCATCCACGATGCATCTTGTTGATATCAGCACCCCGGGTCAAGATCATCACTAGGATCTCTGTGTCTCCGCTGTACCTGCGCAGAGCCTTGACGATGGGCAGATGCTCGCCGGGTGCGTTCGGGTCCGCATTGGCCTCATCAAGAAGGAAGCGAACAATGTCT
>TRINITY_DN49589_c0_g1_i1
GAACCTTGTAATTTACCAAATATTCATATTCTTGTCTTGCGGCAAAATTGAGCTTTGACATTGGCACATTTCCATAAATGGAATCAACTATTTGTGCATAAGCTGCACCCGCACCTAGCTGTTCTACCTTTGTATAATTGAGAAGTAATAGATCGTTGACCCATTGGATCAATTCTTGCCGAGAGCTCATCTTGACTTGGGCTTG
>TRINITY_DN52579_c0_g1_i1
AGTCGGTCATGTTCCTATAAAATTTGAAAGCTTACAAATGAAACCAGTGATCATCACTAATAGAAAATACTAAACTCAATTCATCGTGATGATATTCCTGCTTCAGACATATGAAGTATAGCTATATATATAACATATGCAAGATTCTTTGTGATTCACATATTAACAACATTGTTCCAACTTTATGTAACACATATTCGTGAAATATCATGCTCATATTTTGACAAAGACAAACGACAATTGTTTCCAACAGATTGCTTAGATTAGGGAGTGCATTCATTCAGATACCAATAACACTATACACTAGTCAAACAAAAGATTTATCCATTCTGTTACCATACAGGCCAAAATCATTGTTCTAGAAGATTAAACAATCGGATTGAATCTGTAACTTCATAT…
>TRINITY_DN70055_c0_g1_i1
GCTACATTGTGCTACATCTCGGACTACAACTACTGGAGACACTGTTCACCTGCACCCCAACGTAACACGCGCGTCAGGATCGTCCAACTACCTCATACTCCTCGCGACGATGAAACCAACCAAGGCTATGTCTGGCGGGTTCCAGTTCATGCACCAAGGCATCATTCTCGACTACAGAGCAGCACAAACCAAGACTGCCATGAGCAGACTCAGAGGGAACTACCATTTGTTCCTGCGAAACCAGCCGGAGAAGCCAGAGAACATGCTTGGAAAGAGACATCTGAAGATTAAGCCGTGGAAGGCTCCTCTTGTCCGATACTAGTCGACATCAACGATACTGACTATTTCATAACAAAGAACAATGTACAACATGAATGTGGATTAGGAGACGTGGGCGTT…
>TRINITY_DN154689_c0_g1_i1
GTGCTCATGTCATCGAAAAAGTCATTGTCATACCCTTTCTTCATGAGGTGACTGTCGACATCCTCATCAGAGTAGGAACGGTCGTCATCATCGCGACCTCCTTGCTCCTCCATCATGTCCATCAATTTGAGCAAGGCCCCAATTGGGTCCTTCTTGCCAGGCTTGCTGTAGCCCACGCTGCCAGACCGCTCAATTTTGGAAGGGACCGGGTCGTCG
>TRINITY_DN104764_c0_g1_i1
GATCATTTCACCTTCCGCTCAACTGTTTGGCGGAAAGATATCAAGCCTCGTCACTTCCCTCACCTCGCTCTTTCACTCGCCGATATGTTGGAATCCTCCAGGAGACGAGGTCTCGACTACCTCAATAGTAAATACATTTATGGCAGGATACCACTACTACATACAATCATATTCTTCGTCGAGATGGCCATCGTTGCACGGCTGGCGACCAAATTCACCATTTACTATGAACGCAAACCAGTCCTAACAACTATGATTACCAACGCTGTACTAGGAGGCATAGCCGACACAACTGCCCAAATAATAACAGCCTACCGAACACGAACCGCCATGCTCCCCCTCACAAATACACGAGCATTTATATCCGACGGCATAGAACTCGA
>TRINITY_DN85705_c2_g1_i3
TTCCGTTAATTTCAGGCTTATACAAGATGAGGAAAGTCCAACAAAATTTCTAACTTCCTCGATCCACGTGCCTCACCTCAAAACCACAGTTGAACAAGCAAGAAATGCAGGAGCTAAGCACGTTCTTCAACGTCCGCGGGATCACCTTCAAGAAGATGAACTTTGGATGAAACTACAAACTCCCAAGATTCAATCACCTCCTCCTAGCTTCCAATCAAGATCATATGGTTGAACTTGCAAAATTGCTCCAAGCTTTTCTTCTTTTTTTTTCCTCTCTTTTCCTCTCTTTTTTTTCTCTTCTTTCTCACGGTTTTTCTTCCCTATTTTTCCTTGCTTTGGCC
>TRINITY_DN231151_c0_g1_i1
GGAGCCCAAGGAGGAGACCGACGCCGTCAAGACCGAGCCTGAGGTCAAGACTGAGGAGCCTGCTGCTGTTCCTGCCGTCGTTCCCCACCTTGACGAGATTCCTGCCACCACTCCCGTCAACGCCAACGATGTTACTCACCCCGCTGAGACCACAACCGAGCCCACTGCTGCCGTTGTTGCTGCCCCTACTGAGGAGGCTGTCAAGGTTGACGAGGCTGCTGCTCCCGTAACCCAGGAGAAGCCCAAGCCCCAGAAGCGCGGCTCCA
>TRINITY_DN151621_c0_g1_i1
GGCTTGCTTCGGTTTCAGCAGCCAGCTGAACCCAAGAAAGCGCCCTTCGAGGAGTTGAGGCCCGGGCTCTTTCGCCATAGCTTGGATGTATCCCCTGTGCCTCAAGTATTCCACCTGCCGGTATCAACTTGGCTCCTGCGAGGAGCTGACCAGCACTCCTGGATCCTGGTTGACACTGGGATAAGCCTAACGTCAGCTTCATTCAAGGCTGCCCTGAAGTCTAAGCTGAC
>TRINITY_DN111508_c0_g1_i1
AGAAGACTGCCGTATCTGTTGCAACAGCACATCTGATACAATTTCTTTATCTTGTTGTCTCTTCTGATAAGGCGTATCTACGCACGCATATCACAGCAATAATGTCGTCGCACAGCCCATCAAAAGTAACAGAATCGTCCAAGCCCGTGGTTCCTTTCTCAGAACCACCCTACCTAGCCGGACTCCCATCTCCCTACTACAAGCCCAAACATCTCAAGTTCCAAAAAGCATGTCGAGCCTTTATAGAAGAGCACCTCATGCCTCAAGCCTTCGAGTGGGAAACAGCCGAGACAGTACCAGACCATCTCTTCCCAACCTTCGCAAAGAGCCACATGTTGATTCCAAACCTACCTGCTCCTCTCCCCGTCAAATGGCTGCATAAAGTCGGCATCAAAGACA…
>TRINITY_DN230168_c0_g1_i1
GAAGAGATTAGGTATACTCACCCTAACATCAACATGACTATAAAAGGAGATGATGAGGAGCTCGACTTTGTACATGGCGCTTTAACAATAACAACAGCACGAGTTCTATATCTTCAGACACTGCCCAGAAAAGTCTGCGTTTTCTTCCGATATCAAAACTGTATAACTCACGGCATCGACAAGCAGAGTCTCGTCTGTATAATAAGTGACTTACAAGAGAGGGATCCATATAACGAAGAAGAAGACGAAGAT
>TRINITY_DN263171_c0_g1_i1
GACCTTGCACGTTATCGAATGGCGATTGAAGAAGAAAAAGAAGCGCATGCAACCTGGGGTGGCGTTGCTGCCCGTTGGTACACCATGGCTTCCGATCGACATCCAGCTATCGGCCGGCTGTACCATCATCTTGGTATTCTCGAGAGGCCAAGTTTGCGAAAGTACTGTCTGTACTCCAAGTCGCTCACGTGTGTGATTCCATTCCCAAATGCACGCGACTCACTTTCGAC
>TRINITY_DN258419_c0_g1_i1
CGACAATCGAACAAAACAACCACATCCATCCCATCAACGCAACTCCAACCCAACACCTTCATCAACATACCCCAAATACCCTTCAGAATGGACAACATAAACCTCAACCCCGACGCAATCTCCAACCTCGAGAAACTCTCACCAAAAGACAAACAAGAGCTGAATCAATTCGTCATGCAAGAAGGCCAAAAAGCGCAAATACAAG
>TRINITY_DN58002_c0_g1_i1
TTCTGGTCGATCTGTTTGACCAGGCGTATTAGATCCGGTACGATATCACTGTTATGCTCCCATTTGATGTGAATGTACTCGGGATCCCTCCGCGCTCGCGGCGTTATTTCGTCGTTGTCGAAGTTTTCGCTCAACGGTGTTGCTTTCGGCGTGGTCGGAGATGCATTGTGGGGCGGGTCTGCGGTCGACACTGTCAGAGGTAAGCGCTCTCGCTTTGG
>TRINITY_DN217267_c0_g1_i1
GAAACTGCAGAGGATGGAGAGGATGATGATGAAGGGGATGAAGAAGATGAGGAAGAAGAGGAGGAGGATGAAGGCCCCGTGCGGAAGAGAACTGCTGAAGAGGAGGATGAAGCAGACCCCAAGAGGCAGAAGACAGAAAACGGGGCGTCGGCATGAACCCCTGCCCGTGGGCTTGGGGATGGGAGGCCCCTCAGGTCCTGGAGGTGGGGCGGGAACACACAAATCCAGCCCCCTTTCTCCTGGCTCCCTGCTCTGGCCCTGCCCCAGAGCTGTGACCCTTGTCCTTTGACCCAGCCTCTCATTTCCATCTCTCCAGACACTGCTCCTTCACCCTCACTGCCACCGGTCCAGCTCCTGACCCGCCTCATCTGAGCTCCCCAGCCAGCCCTCACTTGCCCT…
>TRINITY_DN113508_c0_g1_i1
CAAGCTTTCACATGCAAATTGTCACAATTTTAGACATGAATCTTTAACATTCTTATTATATGATACCGTCTTTAATTTACAGTTGCCTGTAATGTGTGGGTCTTTTCATCTGGTTTAAAAAAAGAGTTTGATTTTGTTTTTTCTAAATATTCCAAAAAATCCATCACCACAGGATCAGTCCAAGGACATCCAAAGGGAGCTTCATCACCTGCAATCCACCCTAAGTGTCCACCTTCAGGTGTAACAATCAACATACAATTTGAGTTCGCATTGATAGCTTCTCGGGGAATCCCTCTAGCAGGAGCAATAGGATCATTTTCAG
>TRINITY_DN234125_c0_g1_i1
TAACGTTACAAGTAATACCAACCGATCAAAGCATGCCAACTGCATAACCTCTCTTTTGAGCGGTTATCTTCGTATCCTTACTCGAATAACAAAAAATGGGAAATCAGTGTTGTGTGTAAGAATAATGGAATAAGAAATTTTATATGCAGTTTGCAGCATTTGGTACTACTTAAAGATGATCAATGATGGCTTTTGTGAATTCGGTGGTTGTTGATGTGCCACCTAGA
[truncated: 595,738+ more rows]
